# Supplementary material for: Crystal structures and Hirshfeld surface analyses of bis­[N,N-bis­(2-meth­oxy­eth­yl)di­thio­carbamato-κ2 S,S′]di-n-butyl­tin(IV) and [N-(2-meth­oxy­eth­yl)-N-methyl­dithio­carbamato-κ2 S,S′]tri­phenyl­tin(IV)
Source: Acta Crystallogr E Crystallogr Commun. 2018 Feb 7;74(Pt 3):302–8. doi: 10.1107/S2056989018001901 (PMC5947791; doi:10.1107/S2056989018001901)
Supplement: Supplementary file 1 [file e-74-00302-sup1.cif]

##############################################################################
#                                                                            #
# This CIF contains the data in a paper accepted for publication in          #
# Acta Crystallographica Section E. It conforms to the requirements of       #
# Notes for Authors for Acta Crystallographica Section E, and has been       #
# peer reviewed under the auspices of the IUCr Commission on Journals.       #
#                                                                            #
# Full details of the Crystallographic Information File format               #
# are given in the paper "The Crystallographic Information File (CIF):       #
# a New Standard Archive File for Crystallography" by S. R. Hall, F. H.      #
# Allen and I. D. Brown [Acta Cryst. (1991), A47, 655-685].                  #
#                                                                            #
# The current version of the core CIF dictionary is obtainable from          #
# ftp://ftp.iucr.org/pub/cif_core.dic.                                       #
#                                                                            #
# Software is freely available for graphical display of the structure(s)     #
# in this CIF. For information consult the CIF software page                 #
# http://www.iucr.org/resources/cif/software.                                #
#                                                                            #
# This file may be used for bona fide research purposes within the           #
# scientific community so long as proper attribution is given to the journal # 
# article from which it was obtained.                                        #
#                                                                            #
##############################################################################
data_I
_database_code_depnum_ccdc_archive 'CCDC 1821128'
_audit_creation_method     'SHELXL-2014/7'
_chemical_name_systematic
;\
Bis[<i>N</i>,<i>N</i>-bis(2-methoxyethyl)dithiocarbamato-\
\k^2^<i>S</i>,<i>S</i>']di-<i>n</i>-butyltin(IV)
;
_chemical_name_common     ?
_chemical_formula_moiety     'C22 H46 N2 O4 S4 Sn'
_chemical_formula_sum     'C22 H46 N2 O4 S4 Sn'
_chemical_formula_iupac     '[Sn (C4 H9)2 (C7 H14 N O2 S2)2]'
_chemical_formula_weight     649.54
_chemical_melting_point     ?
_shelx_space_group_comment
;
The symmetry employed for this shelxl refinement is uniquely defined
by the following loop, which should always be used as a source of
symmetry information in preference to the above space-group names.
They are only intended as comments.
;
_space_group_crystal_system     monoclinic
_space_group_name_H-M_alt     'C 2/c'
_space_group_name_Hall     '-C 2yc'
loop_
    _space_group_symop_operation_xyz
    'x, y, z'
    '-x, y, -z+1/2'
    'x+1/2, y+1/2, z'
    '-x+1/2, y+1/2, -z+1/2'
    '-x, -y, -z'
    'x, -y, z-1/2'
    '-x+1/2, -y+1/2, -z'
    'x+1/2, -y+1/2, z-1/2'
_cell_length_a     25.8819(17)
_cell_length_b     7.1272(4)
_cell_length_c     16.4146(11)
_cell_angle_alpha     90
_cell_angle_beta     97.282(6)
_cell_angle_gamma     90
_cell_volume     3003.5(3)
_cell_formula_units_Z     4
_cell_measurement_reflns_used     5103
_cell_measurement_theta_min     3.9130
_cell_measurement_theta_max     30.2170
_cell_measurement_temperature     173(2)
_exptl_crystal_description     prism
_exptl_crystal_colour     colourless
_exptl_crystal_size_max     0.300
_exptl_crystal_size_mid     0.150
_exptl_crystal_size_min     0.050
_exptl_crystal_density_diffrn     1.436
_exptl_crystal_density_meas     ?
_exptl_crystal_density_method     ?
_exptl_crystal_F_000     1352
_exptl_absorpt_coefficient_mu     1.157
_exptl_absorpt_correction_type     multi-scan
_exptl_absorpt_process_details
;
(CrysAlis Pro; Agilent, 2015)
;
_shelx_estimated_absorpt_T_min     0.723
_shelx_estimated_absorpt_T_max     0.944
_exptl_absorpt_correction_T_min     0.24667
_exptl_absorpt_correction_T_max     1.00000
_diffrn_ambient_temperature     173(2)
_diffrn_radiation_type     MoK\a
_diffrn_radiation_wavelength     0.71073
_diffrn_radiation_source     'SuperNova (Mo) X-ray Source'
_diffrn_radiation_monochromator     Mirror
_diffrn_measurement_device_type
        'Agilent Technologies SuperNova Dual diffractometer with Atlas detector'
_diffrn_measurement_method     '\w scan'
_diffrn_detector_area_resol_mean     10.4041
_diffrn_reflns_number     18349
_diffrn_reflns_av_R_equivalents     0.0539
_diffrn_reflns_theta_min     3.258
_diffrn_reflns_theta_max     31.631
_diffrn_reflns_theta_full     25.242
_diffrn_measured_fraction_theta_max     0.914
_diffrn_measured_fraction_theta_full     0.997
_diffrn_reflns_limit_h_min     -36
_diffrn_reflns_limit_h_max     37
_diffrn_reflns_limit_k_min     -9
_diffrn_reflns_limit_k_max     9
_diffrn_reflns_limit_l_min     -18
_diffrn_reflns_limit_l_max     23
_refine_special_details
;
The maximum and minimum residual electron density peaks of
2.18 and 0.88 e\%A^-3^, respectively, were located 0.88 \%A and 1.03 \%A
from the S1 and Sn atoms, respectively.
;
_reflns_number_total     4631
_reflns_number_gt     3678
_reflns_threshold_expression     'I > 2\s(I)'
_refine_ls_structure_factor_coef     Fsqd
_refine_ls_matrix_type     full
_refine_ls_R_factor_all     0.0665
_refine_ls_R_factor_gt     0.0483
_refine_ls_wR_factor_gt     0.1143
_refine_ls_wR_factor_ref     0.1282
_refine_ls_goodness_of_fit_ref     1.046
_refine_ls_restrained_S_all     1.046
_refine_ls_number_reflns     4631
_refine_ls_number_parameters     153
_refine_ls_number_restraints     0
_refine_ls_hydrogen_treatment     constr
_refine_ls_weighting_scheme     calc
_refine_ls_weighting_details
              'w=1/[\s^2^(Fo^2^)+(0.0581P)^2^+4.9909P] where P=(Fo^2^+2Fc^2^)/3'
_atom_sites_solution_hydrogens     geom
_atom_sites_solution_primary     ?
_atom_sites_solution_secondary     ?
_refine_ls_shift/su_max     0.000
_refine_ls_shift/su_mean     0.000
_refine_diff_density_max     2.178
_refine_diff_density_min     -0.881
_refine_ls_extinction_method     none
_refine_ls_extinction_coef     .
loop_
    _atom_type_symbol
    _atom_type_description
    _atom_type_scat_dispersion_real
    _atom_type_scat_dispersion_imag
    _atom_type_scat_source
    'C' 'C' 0.0033 0.0016
                         'International Tables Vol C Tables 4.2.6.8 and 6.1.1.4'
    'H' 'H' 0.0000 0.0000
                         'International Tables Vol C Tables 4.2.6.8 and 6.1.1.4'
    'N' 'N' 0.0061 0.0033
                         'International Tables Vol C Tables 4.2.6.8 and 6.1.1.4'
    'O' 'O' 0.0106 0.0060
                         'International Tables Vol C Tables 4.2.6.8 and 6.1.1.4'
    'S' 'S' 0.1246 0.1234
                         'International Tables Vol C Tables 4.2.6.8 and 6.1.1.4'
    'Sn' 'Sn' -0.6537 1.4246
                         'International Tables Vol C Tables 4.2.6.8 and 6.1.1.4'
_computing_data_collection
;
CrysAlis PRO (Agilent, 2015)
;
_computing_cell_refinement
;
CrysAlis PRO (Agilent, 2015)
;
_computing_data_reduction
;
CrysAlis PRO (Agilent, 2015)
;
_computing_structure_solution
;
SHELXS97 (Sheldrick, 2008)
;
_computing_structure_refinement
;
SHELXL2014 (Sheldrick, 2015)
;
_computing_molecular_graphics
;
ORTEP-3 for Windows (Farrugia, 2012) and DIAMOND (Brandenburg,
2006)
;
_computing_publication_material
;
publCIF (Westrip, 2010)
;
loop_
    _atom_site_type_symbol
    _atom_site_label
    _atom_site_fract_x
    _atom_site_fract_y
    _atom_site_fract_z
    _atom_site_U_iso_or_equiv
    _atom_site_adp_type
    _atom_site_calc_flag
    _atom_site_occupancy
    _atom_site_disorder_assembly
    _atom_site_disorder_group
    Sn Sn 0.0000 0.22626(4) 0.2500 0.03003(11) Uani d 1 . .
    S S1 0.06302(3) -0.03124(11) 0.30644(5) 0.03538(19) Uani d 1 . .
    S S2 0.09910(3) 0.36081(12) 0.33633(5) 0.03628(19) Uani d 1 . .
    O O1 0.18723(10) -0.1322(4) 0.54586(15) 0.0420(6) Uani d 1 . .
    O O2 0.26265(10) 0.1284(4) 0.34048(17) 0.0468(6) Uani d 1 . .
    N N1 0.15552(10) 0.0612(4) 0.38750(16) 0.0307(5) Uani d 1 . .
    C C1 0.11053(12) 0.1264(4) 0.34726(18) 0.0300(6) Uani d 1 . .
    C C2 0.16660(13) -0.1410(5) 0.4000(2) 0.0348(7) Uani d 1 . .
    H H2A 0.2041 -0.1635 0.3970 0.042 Uiso calc 1 . .
    H H2B 0.1465 -0.2127 0.3550 0.042 Uiso calc 1 . .
    C C3 0.15321(15) -0.2133(5) 0.4811(2) 0.0378(7) Uani d 1 . .
    H H3A 0.1167 -0.1807 0.4872 0.045 Uiso calc 1 . .
    H H3B 0.1566 -0.3516 0.4830 0.045 Uiso calc 1 . .
    C C4 0.17861(15) -0.2007(6) 0.6240(2) 0.0444(9) Uani d 1 . .
    H H4A 0.1816 -0.3378 0.6247 0.067 Uiso calc 1 . .
    H H4B 0.1437 -0.1645 0.6351 0.067 Uiso calc 1 . .
    H H4C 0.2046 -0.1473 0.6662 0.067 Uiso calc 1 . .
    C C5 0.19574(13) 0.1927(5) 0.42487(19) 0.0329(7) Uani d 1 . .
    H H5A 0.2181 0.1273 0.4695 0.039 Uiso calc 1 . .
    H H5B 0.1785 0.2983 0.4498 0.039 Uiso calc 1 . .
    C C6 0.22976(13) 0.2705(5) 0.3646(2) 0.0342(7) Uani d 1 . .
    H H6A 0.2076 0.3201 0.3157 0.041 Uiso calc 1 . .
    H H6B 0.2511 0.3751 0.3903 0.041 Uiso calc 1 . .
    C C7 0.30157(16) 0.2029(6) 0.2963(3) 0.0475(9) Uani d 1 . .
    H H7A 0.3247 0.2850 0.3323 0.071 Uiso calc 1 . .
    H H7B 0.2851 0.2752 0.2492 0.071 Uiso calc 1 . .
    H H7C 0.3219 0.1000 0.2767 0.071 Uiso calc 1 . .
    C C8 -0.03139(13) 0.3304(5) 0.35511(19) 0.0311(6) Uani d 1 . .
    H H8A -0.0673 0.2822 0.3543 0.037 Uiso calc 1 . .
    H H8B -0.0104 0.2810 0.4051 0.037 Uiso calc 1 . .
    C C9 -0.03254(13) 0.5440(4) 0.36019(19) 0.0323(6) Uani d 1 . .
    H H9A 0.0036 0.5920 0.3684 0.039 Uiso calc 1 . .
    H H9B -0.0498 0.5949 0.3075 0.039 Uiso calc 1 . .
    C C10 -0.06123(13) 0.6138(5) 0.42990(19) 0.0341(7) Uani d 1 . .
    H H10A -0.0980 0.5726 0.4197 0.041 Uiso calc 1 . .
    H H10B -0.0454 0.5562 0.4821 0.041 Uiso calc 1 . .
    C C11 -0.05949(17) 0.8260(5) 0.4386(2) 0.0454(9) Uani d 1 . .
    H H11A -0.0752 0.8838 0.3872 0.068 Uiso calc 1 . .
    H H11B -0.0232 0.8671 0.4510 0.068 Uiso calc 1 . .
    H H11C -0.0790 0.8639 0.4834 0.068 Uiso calc 1 . .
loop_
    _atom_site_aniso_label
    _atom_site_aniso_U_11
    _atom_site_aniso_U_22
    _atom_site_aniso_U_33
    _atom_site_aniso_U_12
    _atom_site_aniso_U_13
    _atom_site_aniso_U_23
    Sn 0.03662(18) 0.02227(17) 0.03257(17) 0.000 0.00965(12) 0.000
    S1 0.0400(4) 0.0212(4) 0.0445(4) -0.0060(3) 0.0036(3) -0.0035(3)
    S2 0.0399(4) 0.0252(4) 0.0433(4) -0.0045(3) 0.0037(3) 0.0006(3)
    O1 0.0456(14) 0.0362(15) 0.0443(13) -0.0097(11) 0.0063(11) 0.0091(11)
    O2 0.0485(15) 0.0295(14) 0.0657(16) -0.0004(11) 0.0197(12) 0.0066(12)
    N1 0.0393(14) 0.0201(13) 0.0338(13) -0.0038(10) 0.0094(11) -0.0006(10)
    C1 0.0391(16) 0.0268(16) 0.0267(13) -0.0013(12) 0.0148(12) 0.0008(11)
    C2 0.0406(17) 0.0218(16) 0.0433(17) 0.0027(12) 0.0102(14) -0.0027(13)
    C3 0.0461(19) 0.0186(16) 0.0496(19) -0.0032(12) 0.0101(15) 0.0015(13)
    C4 0.044(2) 0.037(2) 0.052(2) -0.0035(15) 0.0053(16) 0.0186(16)
    C5 0.0356(16) 0.0309(18) 0.0314(15) -0.0100(12) 0.0011(12) 0.0012(12)
    C6 0.0376(17) 0.0263(17) 0.0384(17) -0.0085(12) 0.0038(13) 0.0054(12)
    C7 0.044(2) 0.043(2) 0.058(2) -0.0004(16) 0.0157(17) 0.0078(18)
    C8 0.0376(16) 0.0239(15) 0.0337(15) -0.0023(12) 0.0117(12) 0.0002(12)
    C9 0.0403(17) 0.0241(16) 0.0338(15) -0.0014(12) 0.0093(13) -0.0002(12)
    C10 0.0401(17) 0.0281(17) 0.0355(15) 0.0019(13) 0.0104(13) -0.0005(12)
    C11 0.067(2) 0.0281(19) 0.0429(19) 0.0084(16) 0.0138(17) -0.0051(15)
_geom_special_details
;
 All esds (except the esd in the dihedral angle between two l.s. planes)
 are estimated using the full covariance matrix.  The cell esds are taken
 into account individually in the estimation of esds in distances, angles
 and torsion angles; correlations between esds in cell parameters are only
 used when they are defined by crystal symmetry.  An approximate (isotropic)
 treatment of cell esds is used for estimating esds involving l.s. planes.
;
loop_
    _geom_bond_atom_site_label_1
    _geom_bond_atom_site_label_2
    _geom_bond_site_symmetry_2
    _geom_bond_distance
    _geom_bond_publ_flag
    Sn S1 . 2.5503(9) y
    Sn S1 2 2.5504(9) ?
    Sn S2 . 2.9300(9) y
    Sn S2 2 2.9300(9) ?
    Sn C8 . 2.131(3) y
    Sn C8 2 2.131(3) ?
    S1 C1 . 1.736(3) y
    S2 C1 . 1.702(3) y
    O1 C3 . 1.415(4) ?
    O1 C4 . 1.416(4) ?
    O2 C6 . 1.412(4) ?
    O2 C7 . 1.417(4) ?
    N1 C1 . 1.347(4) ?
    N1 C5 . 1.475(4) ?
    N1 C2 . 1.479(4) ?
    C2 C3 . 1.508(5) ?
    C2 H2A . 0.9900 ?
    C2 H2B . 0.9900 ?
    C3 H3A . 0.9900 ?
    C3 H3B . 0.9900 ?
    C4 H4A . 0.9800 ?
    C4 H4B . 0.9800 ?
    C4 H4C . 0.9800 ?
    C5 C6 . 1.511(4) ?
    C5 H5A . 0.9900 ?
    C5 H5B . 0.9900 ?
    C6 H6A . 0.9900 ?
    C6 H6B . 0.9900 ?
    C7 H7A . 0.9800 ?
    C7 H7B . 0.9800 ?
    C7 H7C . 0.9800 ?
    C8 C9 . 1.526(4) ?
    C8 H8A . 0.9900 ?
    C8 H8B . 0.9900 ?
    C9 C10 . 1.524(4) ?
    C9 H9A . 0.9900 ?
    C9 H9B . 0.9900 ?
    C10 C11 . 1.519(5) ?
    C10 H10A . 0.9900 ?
    C10 H10B . 0.9900 ?
    C11 H11A . 0.9800 ?
    C11 H11B . 0.9800 ?
    C11 H11C . 0.9800 ?
loop_
    _geom_angle_atom_site_label_1
    _geom_angle_atom_site_label_2
    _geom_angle_atom_site_label_3
    _geom_angle_site_symmetry_1
    _geom_angle_site_symmetry_3
    _geom_angle
    _geom_angle_publ_flag
    S1 Sn S2 . . 65.13(3) y
    S1 Sn S1 . 2 87.95(4) y
    S2 Sn S2 . 2 141.79(3) y
    S1 Sn C8 . . 104.38(9) y
    S2 Sn C8 . . 83.95(9) y
    S1 Sn C8 . 2 104.64(9) y
    C8 Sn S1 . 2 104.64(9) ?
    C8 Sn S1 2 2 104.38(9) ?
    S2 Sn C8 . 2 82.96(9) y
    S1 Sn S2 . 2 153.08(3) ?
    C8 Sn C8 . 2 139.25(17) y
    C1 S1 Sn . . 93.64(11) ?
    C1 S2 Sn . . 81.93(11) ?
    C3 O1 C4 . . 112.6(3) ?
    C6 O2 C7 . . 111.6(3) ?
    C1 N1 C5 . . 120.4(3) ?
    C1 N1 C2 . . 123.0(3) ?
    C5 N1 C2 . . 116.6(3) ?
    N1 C1 S2 . . 121.2(2) ?
    N1 C1 S1 . . 119.5(2) ?
    S2 C1 S1 . . 119.31(19) ?
    N1 C2 C3 . . 113.2(3) ?
    N1 C2 H2A . . 108.9 ?
    C3 C2 H2A . . 108.9 ?
    N1 C2 H2B . . 108.9 ?
    C3 C2 H2B . . 108.9 ?
    H2A C2 H2B . . 107.8 ?
    O1 C3 C2 . . 109.4(3) ?
    O1 C3 H3A . . 109.8 ?
    C2 C3 H3A . . 109.8 ?
    O1 C3 H3B . . 109.8 ?
    C2 C3 H3B . . 109.8 ?
    H3A C3 H3B . . 108.2 ?
    O1 C4 H4A . . 109.5 ?
    O1 C4 H4B . . 109.5 ?
    H4A C4 H4B . . 109.5 ?
    O1 C4 H4C . . 109.5 ?
    H4A C4 H4C . . 109.5 ?
    H4B C4 H4C . . 109.5 ?
    N1 C5 C6 . . 113.6(3) ?
    N1 C5 H5A . . 108.9 ?
    C6 C5 H5A . . 108.9 ?
    N1 C5 H5B . . 108.9 ?
    C6 C5 H5B . . 108.9 ?
    H5A C5 H5B . . 107.7 ?
    O2 C6 C5 . . 110.0(3) ?
    O2 C6 H6A . . 109.7 ?
    C5 C6 H6A . . 109.7 ?
    O2 C6 H6B . . 109.7 ?
    C5 C6 H6B . . 109.7 ?
    H6A C6 H6B . . 108.2 ?
    O2 C7 H7A . . 109.5 ?
    O2 C7 H7B . . 109.5 ?
    H7A C7 H7B . . 109.5 ?
    O2 C7 H7C . . 109.5 ?
    H7A C7 H7C . . 109.5 ?
    H7B C7 H7C . . 109.5 ?
    C9 C8 Sn . . 113.8(2) ?
    C9 C8 H8A . . 108.8 ?
    Sn C8 H8A . . 108.8 ?
    C9 C8 H8B . . 108.8 ?
    Sn C8 H8B . . 108.8 ?
    H8A C8 H8B . . 107.7 ?
    C10 C9 C8 . . 112.4(3) ?
    C10 C9 H9A . . 109.1 ?
    C8 C9 H9A . . 109.1 ?
    C10 C9 H9B . . 109.1 ?
    C8 C9 H9B . . 109.1 ?
    H9A C9 H9B . . 107.9 ?
    C11 C10 C9 . . 112.6(3) ?
    C11 C10 H10A . . 109.1 ?
    C9 C10 H10A . . 109.1 ?
    C11 C10 H10B . . 109.1 ?
    C9 C10 H10B . . 109.1 ?
    H10A C10 H10B . . 107.8 ?
    C10 C11 H11A . . 109.5 ?
    C10 C11 H11B . . 109.5 ?
    H11A C11 H11B . . 109.5 ?
    C10 C11 H11C . . 109.5 ?
    H11A C11 H11C . . 109.5 ?
    H11B C11 H11C . . 109.5 ?
loop_
    _geom_torsion_atom_site_label_1
    _geom_torsion_atom_site_label_2
    _geom_torsion_atom_site_label_3
    _geom_torsion_atom_site_label_4
    _geom_torsion_site_symmetry_1
    _geom_torsion_site_symmetry_2
    _geom_torsion_site_symmetry_3
    _geom_torsion_site_symmetry_4
    _geom_torsion
    _geom_torsion_publ_flag
    C5 N1 C1 S2 . . . . 1.4(4) ?
    C2 N1 C1 S2 . . . . 178.6(2) ?
    C5 N1 C1 S1 . . . . -178.1(2) ?
    C2 N1 C1 S1 . . . . -0.8(4) ?
    Sn S2 C1 N1 . . . . -179.6(2) ?
    Sn S2 C1 S1 . . . . -0.11(15) ?
    Sn S1 C1 N1 . . . . 179.6(2) ?
    Sn S1 C1 S2 . . . . 0.12(17) ?
    C1 N1 C2 C3 . . . . -94.1(4) ?
    C5 N1 C2 C3 . . . . 83.2(3) ?
    C4 O1 C3 C2 . . . . -177.1(3) ?
    N1 C2 C3 O1 . . . . -67.4(4) ?
    C1 N1 C5 C6 . . . . -82.0(4) ?
    C2 N1 C5 C6 . . . . 100.6(3) ?
    C7 O2 C6 C5 . . . . -169.1(3) ?
    N1 C5 C6 O2 . . . . -70.3(4) ?
    Sn C8 C9 C10 . . . . 172.9(2) ?
    C8 C9 C10 C11 . . . . 176.3(3) ?
loop_
    _geom_hbond_atom_site_label_D
    _geom_hbond_atom_site_label_H
    _geom_hbond_atom_site_label_A
    _geom_hbond_site_symmetry_A
    _geom_hbond_distance_DH
    _geom_hbond_distance_HA
    _geom_hbond_distance_DA
    _geom_hbond_angle_DHA
    C4 H4A O2 7_546 0.98 2.55 3.423(5) 149
    C6 H6B O1 7_556 0.99 2.57 3.553(4) 175
_shelx_hkl_file
;
   0   0   3 8.67922 12.5607   1
   0   0  -3 2.75449 16.3854   4
   0   0  -3 7.09144 5.50124   1
   0   0  -4 19422.3 268.231   1
   0   0  -4 17326.4 496.897   4
   0   0   4 18110.0 313.343   1
   0   0   5 0.10696 12.5164   1
   0   0  -5 21.8811 15.2538   2
   0   0  -5-9.14486 15.3160   1
   0   0  -5 47.0194 44.3614   4
   0   0  -6 164.386 28.6613   2
   0   0  -6 181.218 37.3052   1
   0   0   6 215.450 53.7976   1
   0   0  -6 285.310 91.4508   4
   0   0  -7 51.1517 49.2916   4
   0   0  -7 26.5358 16.3749   2
   0   0  -7 18.6847 21.0477   1
   0   0   7 18.8040 20.8427   1
   0   0  -8 4327.48 190.715   1
   0   0   8 5311.01 276.438   1
   0   0  -8 5329.04 392.546   4
   0   0  -8 4106.83 166.465   2
   0   0  -9 25.8164 28.5731   1
   0   0  -9-0.57890 44.5497   6
   0   0  -9-17.7915 23.9609   2
   0   0  -9 5.55669 44.8415   4
   0   0   9-39.0189 45.2318   1
   0   0 -10 33346.4 573.672   1
   0   0 -10 32554.2 1043.79   4
   0   0  10 31869.0 830.091   1
   0   0  11 60.1312 66.2638   1
   0   0 -11 57.8962 41.8168   1
   0   0 -11 78.6658 67.3789   4
   0   0  12 11050.0 572.492   1
   0   0 -12 12489.4 404.110   1
   0   0 -12 11577.0 699.529   4
   0   0 -13 78.4943 74.4023   4
   0   0  13 110.438 83.3200   1
   0   0 -13 15.4850 39.2498   1
   0   0 -14 4652.26 483.727   4
   0   0 -14 4485.88 281.329   1
   0   0 -15 447.103 206.086   5
   0   0 -15 455.656 100.583   1
   0   0 -15-32.1041 75.4323   4
   0   0 -16 4634.78 552.604   5
   0   0 -16 5060.17 541.579   4
   0   0 -16 4806.49 321.611   1
   0   0 -17-58.9610 46.8810   4
   0   0 -17 85.1728 43.2325   1
   0   0 -18 3115.76 282.202   1
   0   0 -18 3986.58 518.133   4
   0   0 -18 3468.08 530.699   5
   0   0 -19 10.6951 68.4827   5
   0   0 -19 139.881 104.878   4
   0   0 -20 3310.72 505.592   4
   0   0 -21-26.3771 108.667   4
   0   0 -22 2662.74 477.570   4
   0   1 -22 69.1918 83.9651   4
   0   1 -21 229.565 156.824   4
   0   1 -20-47.6003 109.361   4
   0   1 -19-31.0888 64.5951   4
   0   1 -19 119.374 118.385   5
   0   1 -18-89.3063 92.3115   4
   0   1 -18 19.9072 67.4367   5
   0   1 -18-50.7662 39.8753   1
   0   1 -17 23.6922 42.1727   1
   0   1 -17 70.2803 73.0860   4
   0   1 -16 78.0001 50.3314   4
   0   1 -16 4.05370 20.2332   1
   0   1 -15-43.5311 58.3296   4
   0   1 -15 37.5455 29.6455   3
   0   1 -15-26.2057 23.4371   1
   0  -1  14-81.4089 103.285   1
   0   1 -14 0.90556 40.1735   3
   0   1 -14 19.7238 26.7876   1
   0   1 -14-25.4676 100.096   4
   0  -1  13-57.4804 93.5658   1
   0   1 -13-62.5125 42.1605   2
   0   1 -13 11.4483 42.6714   4
   0   1 -13-73.1957 44.1745   1
   0   1 -12-63.2620 46.0010   1
   0   1 -12-21.7714 71.6599   4
   0   1 -12 12.5252 17.5888   2
   0  -1  12-46.3257 80.0197   1
   0  -1  11-84.5724 75.7627   1
   0   1 -11 9.78953 17.0455   2
   0   1 -11-13.2347 24.5876   1
   0   1 -11-73.5114 61.5185   4
   0  -1  10-5.03499 44.2880   1
   0   1 -10-39.7152 26.6025   1
   0   1 -10-13.4668 39.4143   4
   0   1 -10 56.7215 88.3594   6
   0   1  -9 3.07891 16.6561   1
   0   1  -9 13.1897 40.6614   4
   0  -1   9-23.8052 25.1288   1
   0   1  -9 55.0619 81.8437   6
   0  -1   8 25.6502 26.6563   1
   0   1  -8 21.8543 14.8192   1
   0   1  -8 34.8639 33.8997   6
   0   1  -8-26.5481 42.3296   4
   0  -1   7-6.28921 28.0896   1
   0   1  -7-0.13022 27.0815   6
   0   1  -7 35.0829 22.7380   1
   0   1  -6 0.31799 17.1468   1
   0   1  -6 4.91689 34.7802   6
   0  -1   6-19.2355 26.6904   1
   0  -1   5 4.35199 28.0636   1
   0   1  -5-9.81363 50.8578   6
   0   1  -5-26.5214 24.4330   1
   0   1  -4 20.3811 22.2694   1
   0   1  -4-21.1565 35.2658   6
   0  -1   4-7.46003 25.3060   1
   0   1  -3 2.27336 23.5408   6
   0   1   2 16.9023 32.3872   5
   0  -1  -2 16.9471 22.6943   4
   0   1   2 5.57351 8.73162   1
   0   1   3 20.8648 20.0998   1
   0   1   3-5.19935 28.7346   4
   0  -1  -3 8.03480 19.2143   4
   0  -1  -3 15.5090 15.8161   1
   0   1   4-8.28135 16.2453   1
   0  -1  -4-25.2159 20.1307   1
   0  -1  -4 7.85089 28.7206   4
   0   1   4-14.8976 24.0872   4
   0   1   4 1.66169 13.0589   2
   0   1   5 8.59528 13.1399   1
   0  -1  -5-16.7860 17.9474   1
   0  -1  -5 9.25152 31.8915   4
   0   1   6-6.85229 21.3221   1
   0  -1  -6 3.65784 33.3093   4
   0  -1  -6-36.9471 23.8138   1
   0  -1  -7 12.4178 15.1470   1
   0   1   7 25.3173 28.6048   1
   0  -1  -7-26.7633 38.6450   4
   0   1   8 27.5409 26.4652   1
   0  -1  -8 2.89084 24.9881   4
   0  -1  -8-16.4534 17.0851   1
   0  -1  -9-63.3671 81.6544   4
   0  -1  -9-56.4081 43.6908   1
   0   1   9-13.6487 29.8714   1
   0  -1 -10-60.4869 86.8585   4
   0  -1 -10 8.15090 22.8209   1
   0  -1 -10-0.84517 14.5699   3
   0  -1 -10 115.820 96.8681   5
   0   1  10-53.8432 55.1105   1
   0  -1 -11 71.1608 95.1199   5
   0  -1 -11-3.39686 76.0434   4
   0  -1 -11-70.5686 51.3731   1
   0   1  11-70.1974 65.8624   1
   0  -1 -12 78.5354 131.642   5
   0  -1 -12-63.3062 65.4594   4
   0   1  12-146.798 89.1463   1
   0  -1 -12-22.1474 35.6355   1
   0  -1 -13 121.991 107.022   5
   0   1  13-121.954 88.4487   1
   0  -1 -13 44.2566 91.7043   4
   0  -1 -13 10.2375 37.3502   1
   0  -1 -14-122.846 103.976   4
   0  -1 -14-49.6532 111.328   5
   0  -1 -14-53.2414 51.4232   1
   0  -1 -15 60.3774 95.2645   4
   0  -1 -15-71.4255 63.7618   1
   0  -1 -15-14.8057 94.5635   5
   0  -1 -16 99.6743 76.5184   4
   0  -1 -16-30.2380 54.6666   1
   0  -1 -16-53.3039 132.928   5
   0  -1 -17-46.5153 106.366   4
   0  -1 -17 50.4749 74.8440   5
   0  -1 -18-90.5098 143.122   4
   0  -1 -18-84.2654 104.199   5
   0  -1 -19 172.421 99.0116   4
   0  -1 -20-47.5762 87.5151   4
   0  -1 -21 123.153 118.846   4
   0   2 -23 178.491 150.603   4
   0   2 -22 846.326 282.053   4
   0   2 -21 704.230 253.115   4
   0   2 -20 1928.97 381.867   4
   0   2 -19 421.158 95.5778   1
   0   2 -19 421.928 175.406   4
   0   2 -18 782.790 117.875   1
   0   2 -18 756.097 221.348   4
   0   2 -17 393.951 164.519   4
   0   2 -17 195.453 60.9851   3
   0   2 -17 350.794 75.8098   1
   0   2 -16 2880.76 302.457   3
   0   2 -16 1987.11 158.295   2
   0   2 -16 3328.64 425.236   4
   0   2 -16 2533.14 197.832   1
   0   2 -15 1168.84 137.857   1
   0   2 -15 1312.56 271.981   4
   0   2 -15 1539.60 242.154   3
   0   2 -15 1375.40 119.825   2
   0   2 -14 21989.8 1015.05   4
   0   2 -14 22819.0 912.684   3
   0   2 -14 23229.8 576.397   1
   0   2 -14 21773.2 479.221   2
   0   2 -13 3051.43 364.899   4
   0  -2  13 3252.88 379.641   1
   0   2 -13 3052.70 195.616   1
   0   2 -12 22792.9 521.611   1
   0   2 -12 21426.9 914.284   4
   0  -2  12 22452.9 960.012   1
   0   2 -11 4364.98 516.244   6
   0   2 -11 4580.51 236.367   1
   0   2 -11 4063.86 388.687   4
   0  -2  11 4543.76 412.753   1
   0   2 -10 16549.1 453.127   1
   0  -2  10 16695.8 750.282   1
   0   2 -10 15429.8 708.384   4
   0   2 -10 16373.6 907.588   6
   0  -2   9 996.089 194.732   1
   0   2  -9 552.873 170.874   6
   0   2  -9 979.291 126.139   1
   0   2  -8 22227.2 929.979   6
   0  -2   8 23810.1 811.003   1
   0   2  -8 22986.0 563.763   1
   0   2  -7 754.097 174.673   6
   0   2  -7 789.443 112.039   1
   0   2  -6 2467.67 203.428   1
   0   2  -6 2102.78 244.659   6
   0  -2   5 19697.9 676.608   6
   0   2  -5 21316.0 603.310   1
   0   2  -5 19270.9 682.254   6
   0   2  -4 156313. 1707.90   6
   0  -2   4 153402. 1661.04   6
   0   2  -3 29203.0 625.707   6
   0   2  -3 30917.3 820.178   5
   0  -2   3 29545.7 614.668   6
   0  -2   0 64405.9 1088.76   3
   0   2   1 5018.00 360.234   5
   0  -2  -1 4652.60 293.072   3
   0  -2  -1 4782.03 186.732   4
   0  -2  -1 4887.20 372.042   5
   0   2   1 4589.68 191.109   4
   0   2   1 4892.13 292.741   3
   0   2   2 86.8633 33.5204   4
   0  -2  -2 61.5532 30.4417   4
   0  -2  -2-9.84543 64.3357   5
   0   2   2 13.5929 56.9346   5
   0   2   2 106.442 65.8300   3
   0   2   2 83.0178 34.1460   1
   0  -2  -2 66.7317 57.5703   3
   0  -2  -3 2102.96 265.645   5
   0   2   3 2060.10 135.318   1
   0  -2  -3 2048.53 204.250   3
   0  -2  -3 1932.73 168.627   4
   0   2   3 2049.16 174.232   4
   0   2   3 2152.84 232.765   5
   0  -2  -4 67.5669 43.4402   3
   0  -2  -4 255.079 124.332   5
   0  -2  -4 149.251 59.7486   4
   0   2   4 207.480 52.7560   1
   0   2   4 144.765 55.6801   4
   0  -2  -4 99.7444 48.0294   1
   0  -2  -5 6345.25 348.077   3
   0   2   5 7182.21 230.661   1
   0  -2  -5 7172.99 507.511   5
   0  -2  -5 6371.79 364.795   4
   0   2   5 6374.27 371.629   4
   0  -2  -5 6270.78 283.203   1
   0  -2  -6 23280.0 952.194   5
   0  -2  -6 20864.5 705.691   4
   0  -2  -6 19680.2 612.479   3
   0  -2  -6 20348.5 530.183   1
   0   2   6 21448.6 381.039   2
   0   2   6 18949.2 419.601   1
   0  -2  -7 5848.70 338.085   3
   0  -2  -7 6128.44 411.536   4
   0   2   7 6137.30 239.183   1
   0  -2  -7 6868.17 543.412   5
   0  -2  -7 5991.49 299.177   1
   0  -2  -8 59314.5 987.109   1
   0  -2  -8 62547.2 1389.28   4
   0  -2  -8 62201.3 1697.14   5
   0   2   8 63166.9 805.196   1
   0  -2  -9 3695.85 259.100   1
   0  -2  -9 4094.65 376.129   4
   0  -2  -9 2920.62 231.609   3
   0  -2  -9 3777.06 449.272   5
   0   2   9 4051.08 225.794   1
   0  -2 -10 24428.5 688.807   1
   0  -2 -10 25194.9 978.481   4
   0  -2 -10 24801.2 1174.70   5
   0   2  10 24967.7 613.870   1
   0  -2 -11 30.6386 45.1596   1
   0  -2 -11 93.0210 82.0442   4
   0  -2 -11 104.231 110.779   5
   0   2  11 70.6122 55.2308   1
   0  -2 -12 2378.30 413.794   5
   0  -2 -12 2968.45 370.003   4
   0   2  12 1748.44 207.269   1
   0  -2 -12 2506.60 238.330   1
   0  -2 -13 2299.82 345.056   4
   0  -2 -13 1938.29 221.727   1
   0  -2 -13 2120.66 395.546   5
   0  -2 -14 3838.15 547.268   5
   0  -2 -14 4201.52 477.885   4
   0  -2 -15 2906.93 411.229   4
   0  -2 -15 3399.51 549.516   5
   0  -2 -16 1380.91 360.287   5
   0  -2 -16 957.341 236.958   4
   0  -2 -17 205.121 73.4820   4
   0  -2 -17 551.505 246.255   5
   0  -2 -18 2493.81 413.501   4
   0  -2 -18 2267.05 501.406   5
   0  -2 -19 407.891 192.488   4
   0  -2 -20 1958.14 396.414   4
   0  -2 -21 100.784 97.4796   4
   0   3 -23 175.361 121.929   4
   0   3 -22-113.751 89.3346   4
   0   3 -21 151.827 123.656   4
   0   3 -20-32.3564 70.7618   4
   0   3 -19-58.4080 35.6751   1
   0   3 -19-64.6150 64.7046   4
   0   3 -18-200.002 142.512   4
   0   3 -18-56.3990 53.4982   1
   0   3 -18-126.889 78.1159   3
   0   3 -17 48.7720 73.9271   4
   0   3 -17-77.9249 52.9813   1
   0   3 -17-44.1552 71.1155   3
   0   3 -16 0.71777 27.3272   1
   0   3 -16-109.784 109.492   3
   0   3 -16-68.6197 99.2780   4
   0   3 -15 22.4916 31.0611   1
   0   3 -15 25.1291 55.7370   3
   0   3 -15 11.7764 44.0937   4
   0   3 -14 50.6548 39.7460   1
   0   3 -14 23.2365 38.9241   4
   0   3 -13-23.3042 30.8105   1
   0   3 -13 64.6035 90.4189   4
   0   3 -12-45.9908 77.1733   4
   0   3 -12-25.5384 40.2756   1
   0   3 -11 35.3388 79.1348   6
   0   3 -11-71.5038 61.9452   1
   0   3 -10 5.32410 71.7153   6
   0   3 -10-157.925 90.1503   1
   0   3  -9 32.6089 45.5396   1
   0   3  -9-29.9559 43.7833   6
   0   3  -8-1.86624 58.7898   1
   0   3  -8-41.6095 58.5873   6
   0   3  -7-0.18109 41.2067   1
   0  -3   7 32.8608 38.6829   6
   0   3  -7 25.2752 34.0548   6
   0  -3   6 11.5863 50.4305   6
   0   3  -6-87.9275 77.5920   1
   0   3  -6 58.4636 65.4730   5
   0   3  -6-37.3430 54.8272   6
   0   3  -5 24.0352 46.2068   5
   0   3  -5-49.5631 59.7858   6
   0  -3   5 19.3446 45.7101   6
   0   3  -4-46.0906 41.6109   6
   0  -3   4 20.8577 38.2582   6
   0   3  -4 102.399 100.655   5
   0  -3   4 32.7446 62.6976   5
   0  -3   3 12.2013 37.6523   6
   0   3  -3-20.1871 33.2092   6
   0   3  -3 83.2737 84.0053   5
   0   3  -2-70.6184 96.3266   5
   0   3  -2 44.5814 52.6730   3
   0   3  -2 41.4938 54.2428   6
   0  -3   2-40.4102 45.0959   6
   0   3  -1-2.57974 13.9894   4
   0  -3   1-62.0548 72.3071   6
   0   3  -1-10.6016 60.4248   3
   0   3  -1-15.8750 40.2169   6
   0   3  -1 42.7182 73.9127   5
   0   3   0-160.165 120.876   5
   0   3   0-42.3060 62.7153   3
   0  -3   0 56.0448 86.9389   5
   0   3   0 39.8383 33.9420   4
   0  -3   0 21.3049 21.6617   4
   0  -3   0 53.7235 73.0244   6
   0  -3  -1 30.8689 39.6720   4
   0   3   1-13.8756 19.0215   4
   0  -3  -1-135.999 84.1276   3
   0   3   1 66.3338 62.6919   3
   0  -3  -1-108.528 129.245   5
   0   3   1 70.1302 89.1042   5
   0   3   2 41.8627 85.5208   5
   0  -3  -2-42.3357 60.1998   3
   0   3   2 19.8638 47.1546   3
   0  -3  -2-172.803 99.0846   5
   0   3   2 20.9894 34.3789   4
   0  -3  -2-14.2352 18.3532   4
   0   3   3-32.1645 45.5246   5
   0   3   3 16.0007 22.4024   1
   0  -3  -3-17.4021 32.2920   4
   0  -3  -3-3.55577 72.2107   5
   0  -3  -3-36.2974 47.0928   3
   0   3   3 16.3889 21.4887   4
   0  -3  -4-48.7676 63.1555   3
   0  -3  -4 27.7889 85.6632   5
   0   3   4-20.3748 33.1017   1
   0   3   4 30.9132 56.7501   5
   0   3   4-43.5475 51.7126   4
   0  -3  -4-34.9608 44.0382   4
   0   3   5-12.7893 27.0713   1
   0  -3  -5-73.9958 73.4564   4
   0  -3  -5-62.8662 47.4682   3
   0  -3  -5 84.8223 103.676   5
   0   3   5-19.3306 41.0014   4
   0   3   6-26.8689 28.1162   1
   0  -3  -6-43.4096 70.8654   4
   0  -3  -6 40.7591 125.291   5
   0   3   6-42.8584 42.3246   4
   0  -3  -6-57.9445 56.3024   3
   0   3   7-59.4341 42.3775   2
   0   3   7-21.2860 32.6759   1
   0  -3  -7 70.1453 108.824   5
   0  -3  -7-56.2194 51.6647   3
   0  -3  -7-13.8580 37.4351   4
   0   3   8 2.61037 22.2441   2
   0  -3  -8 22.4969 31.8292   4
   0  -3  -8-54.1091 66.4771   3
   0   3   8-29.1641 31.4625   1
   0  -3  -8 36.8760 126.414   5
   0   3   9-48.7575 42.6680   1
   0  -3  -9 24.4492 49.1097   4
   0  -3 -10 158.371 175.604   5
   0   3  10 2.58878 28.4585   1
   0  -3 -10-2.81414 33.5014   4
   0  -3 -11-44.9278 105.473   4
   0  -3 -11 29.7216 133.284   5
   0  -3 -12 135.846 160.885   5
   0  -3 -12 9.52059 75.0635   4
   0  -3 -13 196.513 179.582   5
   0  -3 -13-178.204 130.117   4
   0   3  14-51.5284 75.0123   1
   0  -3 -14-82.6317 81.8985   4
   0  -3 -15-98.9520 178.753   5
   0  -3 -15-227.200 143.194   4
   0  -3 -16-216.642 140.472   4
   0  -3 -16-66.1591 86.8277   5
   0  -3 -17-270.299 155.997   4
   0  -3 -17-121.123 127.678   5
   0  -3 -18-120.037 106.136   4
   0  -3 -19-54.0161 87.1098   4
   0  -3 -20-130.696 127.485   4
   0   4 -23 181.431 155.093   4
   0   4 -22 1085.66 306.066   4
   0   4 -21 233.155 128.615   4
   0   4 -20 436.419 196.230   4
   0   4 -20 292.328 74.3991   1
   0   4 -19 468.710 99.2213   1
   0   4 -19 566.483 171.357   4
   0   4 -18 1098.71 270.762   4
   0   4 -18 1479.09 162.436   1
   0   4 -18 1397.37 281.264   3
   0   4 -17 76.3434 59.1226   4
   0   4 -17 24.9109 77.1712   3
   0   4 -17 118.167 51.1330   1
   0   4 -16 20984.3 1093.62   3
   0   4 -16 20444.4 609.181   1
   0   4 -16 20276.5 1051.84   4
   0   4 -15 941.652 217.288   4
   0   4 -15 1014.40 251.499   3
   0   4 -15 1042.63 146.475   1
   0   4 -14 24273.8 721.625   1
   0   4 -14 24860.7 1089.90   4
   0   4 -14 23816.3 1124.13   3
   0   4 -13 1239.94 176.765   1
   0   4 -12 20606.6 736.387   1
   0   4 -11 7725.66 669.451   6
   0   4 -11 8458.86 497.328   1
   0   4 -10 10358.0 727.024   6
   0   4 -10 11018.3 584.866   1
   0   4  -9 19549.8 927.021   6
   0   4  -9 21150.6 819.811   1
   0   4  -9 19811.5 1017.97   5
   0  -4   8 31045.1 1087.48   6
   0   4  -8 33841.8 1139.93   6
   0   4  -8 34127.0 1048.45   1
   0   4  -8 33380.6 1286.63   5
   0  -4   7 22.5095 53.1451   6
   0   4  -7 113.977 94.9299   5
   0   4  -7 0.86816 40.6344   6
   0   4  -6 13472.7 624.735   6
   0   4  -6 14121.4 816.489   5
   0  -4   6 12846.0 591.615   6
   0   4  -5 302.321 140.407   5
   0   4  -5 302.534 102.114   6
   0  -4   5 243.476 103.744   5
   0  -4   5 224.482 73.2478   6
   0   4  -4 4186.18 436.026   5
   0  -4   4 4497.97 425.784   5
   0   4  -4 3951.37 300.971   6
   0  -4   4 3936.57 280.714   6
   0   4  -3 42300.4 968.627   6
   0   4  -3 42539.2 1381.87   5
   0   4  -3 46030.1 1350.77   3
   0  -4   3 43638.4 921.287   6
   0   4  -2 290.501 72.8276   3
   0   4  -2 396.242 131.092   5
   0   4  -2 292.076 85.7357   6
   0  -4   2 317.733 85.8841   6
   0   4  -1 1371.23 188.464   6
   0  -4   1 1623.69 196.820   6
   0   4  -1 1469.75 116.323   4
   0   4  -1 1493.38 240.623   3
   0   4  -1 1779.89 301.494   5
   0  -4   0 35425.6 934.609   6
   0   4   0 34529.9 626.526   4
   0   4   0 33081.8 1103.29   3
   0   4   0 34221.1 1286.80   5
   0  -4   0 35322.4 620.018   4
   0  -4   0 36731.0 1361.80   5
   0   4   1 29529.8 1024.96   3
   0  -4  -1 30442.4 625.574   4
   0   4   1 30291.3 651.394   4
   0   4   1 29899.9 1202.65   5
   0  -4  -1 30097.6 1254.80   5
   0  -4  -2 74334.4 2022.25   5
   0  -4  -2 70937.0 1032.67   4
   0   4   2 70132.6 1545.63   3
   0   4   2 72197.7 1815.28   5
   0   4   2 70269.5 1085.19   4
   0  -4  -3 26800.3 1252.59   5
   0  -4  -3 25634.5 678.585   4
   0   4   3 24149.3 660.593   1
   0   4   3 25695.2 731.278   4
   0   4   3 25031.1 1057.56   5
   0  -4  -4 43719.5 1627.65   5
   0   4   4 40156.5 803.229   1
   0  -4  -4 41692.2 934.523   4
   0   4   4 40775.6 984.050   4
   0   4   4 41343.0 1357.43   5
   0   4   5 20048.3 750.972   4
   0  -4  -5 19536.1 1148.15   5
   0   4   5 20432.6 550.839   1
   0  -4  -5 19949.3 699.603   4
   0   4   5 20556.1 942.173   5
   0   4   6 38665.4 1110.07   4
   0  -4  -6 38145.7 1034.14   4
   0   4   6 39386.7 739.164   1
   0  -4  -6 38877.0 1659.70   5
   0  -4  -7 787.834 268.622   5
   0   4   7 805.215 172.604   4
   0   4   7 1046.18 118.442   1
   0  -4  -7 977.294 179.481   4
   0  -4  -8 20795.4 857.523   4
   0   4   8 21989.8 562.776   2
   0  -4  -8 20917.7 1287.85   5
   0   4   8 19686.3 533.710   1
   0   4   9 713.103 88.9657   2
   0  -4  -9 410.366 187.432   5
   0  -4  -9 411.626 119.711   4
   0  -4 -10 8060.16 590.557   4
   0  -4 -10 8083.10 850.297   5
   0  -4 -11 462.912 143.898   4
   0  -4 -11 743.868 280.948   5
   0  -4 -12 1241.04 252.482   4
   0  -4 -12 1497.12 381.148   5
   0   4  12 1303.47 170.522   1
   0  -4 -13 1148.77 251.322   4
   0  -4 -13 1500.58 392.328   5
   0   4  13 1385.05 192.869   1
   0  -4 -14 1536.04 297.004   4
   0  -4 -14 1141.20 382.229   5
   0  -4 -15 1053.66 374.347   5
   0  -4 -15 830.540 218.697   4
   0  -4 -16-14.7503 125.451   5
   0  -4 -16-20.0092 135.402   4
   0  -4 -17-201.207 169.875   4
   0  -4 -17 33.4475 176.439   5
   0  -4 -18 1193.54 298.104   4
   0  -4 -19-31.4865 56.0715   4
   0   5 -24 98.0402 143.699   4
   0   5 -23-231.833 135.719   4
   0   5 -22-97.5279 133.441   4
   0   5 -21-168.248 148.253   4
   0   5 -20-196.340 170.187   4
   0   5 -20 16.3339 35.7461   1
   0   5 -19-87.3281 99.7250   3
   0   5 -19 51.6649 39.4838   1
   0   5 -19 6.39963 74.2936   4
   0   5 -18 21.1231 26.5214   1
   0   5 -18-70.7850 131.150   3
   0   5 -18-89.8195 113.580   4
   0   5 -17-68.0926 110.068   4
   0   5 -17-61.4884 126.016   3
   0   5 -17 37.9538 28.9245   1
   0   5 -16-116.210 140.911   3
   0   5 -16-71.2412 66.6445   1
   0   5 -16-176.019 133.076   4
   0   5 -15 68.4724 101.732   3
   0   5 -15-45.4339 91.7988   5
   0   5 -15-80.1026 87.1735   1
   0   5 -14-81.4678 123.604   5
   0   5 -14-52.6843 65.6657   3
   0   5 -14-172.656 129.446   1
   0   5 -13-90.5013 76.6465   3
   0   5 -13 103.217 99.9878   5
   0   5 -13 168.533 72.1143   1
   0   5 -12 120.165 128.866   6
   0   5 -12 33.5191 56.6791   1
   0   5 -12-63.1443 122.266   5
   0   5 -11 53.6829 61.3928   1
   0   5 -11 72.1913 63.9842   6
   0   5 -10-15.5152 73.1451   1
   0   5 -10-3.95876 65.6191   5
   0   5  -9-65.4791 117.529   1
   0   5  -9 71.2825 60.9880   6
   0   5  -9 31.6291 51.7296   5
   0   5  -8 48.0834 48.8854   6
   0   5  -8 34.4516 64.3581   5
   0  -5   8 25.7980 59.5896   6
   0   5  -7 17.2365 93.2569   5
   0  -5   7 15.9122 47.2482   6
   0   5  -7 0.40101 37.8438   6
   0   5  -6 106.517 81.7289   5
   0   5  -6 19.6975 32.3619   6
   0  -5   6 50.1241 91.0498   5
   0  -5   6-11.1642 48.1769   6
   0  -5   5 77.0880 53.4017   6
   0   5  -5-50.2231 52.4622   6
   0   5  -5 14.4842 50.0023   5
   0   5  -5 133.082 97.2371   3
   0  -5   5 115.494 116.740   5
   0   5  -4 38.5553 91.9940   5
   0   5  -4-1.61929 55.0717   6
   0  -5   4 6.86035 44.9145   6
   0   5  -4-28.2794 99.1131   3
   0   5  -3-55.8526 67.2569   6
   0   5  -3 67.3576 90.7275   3
   0  -5   3 64.6778 65.8548   6
   0   5  -3-63.9068 129.057   5
   0   5  -2 42.4978 64.4719   6
   0   5  -2 34.8773 102.959   5
   0   5  -2 19.9768 50.9217   3
   0   5  -2 24.7710 33.4387   4
   0  -5   2 24.7692 40.0831   6
   0  -5   1-2.83362 46.8162   6
   0  -5   1 70.4823 111.359   5
   0   5  -1-54.2359 51.6794   3
   0   5  -1-72.1715 113.523   5
   0   5  -1-9.27376 27.1708   4
   0   5   0 4.50409 36.3036   4
   0   5   0-3.89408 95.9550   3
   0  -5   0 22.2737 19.3821   4
   0  -5   0 79.5545 78.6177   6
   0  -5   0 55.0532 74.0600   5
   0   5   0-11.3641 55.2547   5
   0   5   1-10.1997 65.1203   3
   0   5   1-4.57291 65.2174   5
   0   5   1-22.3000 38.9202   4
   0  -5  -1-10.4823 28.6943   4
   0  -5  -1-13.0738 93.8268   5
   0  -5  -2 19.8016 20.0041   4
   0   5   2-1.89420 60.4108   3
   0   5   2 68.6294 82.8247   5
   0   5   2-28.0559 42.4140   4
   0   5   3-3.29791 32.6658   4
   0  -5  -3 23.4932 32.2110   4
   0  -5  -3-78.5890 130.492   5
   0   5   3 65.0806 102.579   3
   0   5   3-49.4841 63.3726   1
   0   5   3-79.6919 71.7008   5
   0   5   4-26.4440 56.7502   4
   0   5   4-29.1458 55.6716   1
   0  -5  -4 9.83708 47.0667   4
   0   5   4 54.7589 99.3964   5
   0  -5  -5-59.1555 48.4627   4
   0   5   5-27.9680 40.1542   1
   0  -5  -5-80.6612 192.493   5
   0   5   5 47.6382 72.3059   5
   0   5   5 24.8576 27.3228   4
   0  -5  -6-16.5911 51.4728   4
   0  -5  -6-121.082 144.984   5
   0   5   6-23.7831 66.4294   4
   0  -5  -7-74.8565 167.658   5
   0  -5  -7 60.4175 63.4061   4
   0   5   7-121.389 95.3352   4
   0  -5  -8-153.772 196.808   5
   0  -5  -8-75.1107 82.4493   4
   0   5   9-25.3940 47.9874   2
   0  -5  -9 24.2858 39.5961   4
   0   5  10 51.9355 34.8741   2
   0   5  10-76.0690 35.8877   1
   0  -5 -10-99.0419 84.8357   4
   0  -5 -10-15.6572 137.728   5
   0   5  11-64.9169 43.6755   1
   0  -5 -11-144.227 86.6671   5
   0  -5 -11 17.6000 39.8154   4
   0  -5 -12-68.5123 72.9729   4
   0  -5 -12-362.964 239.923   5
   0  -5 -13-184.301 244.963   5
   0  -5 -13-71.9021 127.823   4
   0  -5 -14-8.47939 89.8706   5
   0  -5 -14-106.149 115.046   4
   0  -5 -15-153.174 152.973   4
   0  -5 -15-79.4913 142.147   5
   0  -5 -16-99.1687 259.521   5
   0  -5 -16-107.200 108.143   4
   0  -5 -17 19.9691 74.4033   4
   0  -5 -18 55.2929 95.8751   4
   0  -5 -19-109.804 87.2655   4
   0   6 -24 3507.75 611.600   4
   0   6 -23 265.117 191.368   4
   0   6 -22 2329.15 477.818   4
   0   6 -21-33.5087 146.560   4
   0   6 -21 94.8287 49.0195   1
   0   6 -20 3129.84 495.051   3
   0   6 -20 3336.11 269.375   1
   0   6 -20 3439.75 520.115   4
   0   6 -19 355.154 178.381   3
   0   6 -19 395.049 113.535   1
   0   6 -19 297.388 138.833   4
   0   6 -18 3720.95 552.801   3
   0   6 -18 3222.69 477.898   4
   0   6 -18 3620.49 317.830   1
   0   6 -17 1127.81 299.010   3
   0   6 -17 1005.51 252.671   4
   0   6 -17 1161.86 189.500   1
   0   6 -16 935.143 179.653   1
   0   6 -16 959.692 256.838   3
   0   6 -15 4131.63 541.587   3
   0   6 -15 4671.23 428.334   1
   0   6 -14 2136.48 303.932   1
   0   6 -14 2026.55 399.395   5
   0   6 -14 1894.39 365.243   3
   0   6 -13 13431.6 961.381   3
   0   6 -13 14350.8 794.918   1
   0   6 -13 13126.3 1066.85   5
   0   6 -12 20514.1 1333.71   5
   0   6 -12 19245.9 1139.25   3
   0   6 -12 20782.6 1142.43   6
   0   6 -12 19696.1 942.593   1
   0   6 -11 6470.78 551.751   1
   0   6 -11 6412.21 656.695   3
   0   6 -11 7045.45 640.341   6
   0   6 -11 6389.83 725.662   5
   0  -6  11 6421.97 588.706   6
   0   6 -10 13766.4 952.560   3
   0   6 -10 14932.4 892.718   6
   0   6 -10 14580.0 1089.97   5
   0   6  -9 315.361 139.774   3
   0   6  -9 171.048 94.4020   6
   0   6  -9 311.480 137.138   5
   0  -6   8 33212.0 1138.75   6
   0   6  -8 34682.3 1632.60   5
   0   6  -8 34994.3 1234.53   6
   0   6  -8 37520.6 1585.69   3
   0  -6   7 1473.17 314.538   5
   0   6  -7 1389.10 236.832   6
   0   6  -7 1342.48 285.713   3
   0  -6   7 1207.03 195.810   6
   0   6  -7 1164.21 285.680   5
   0   6  -6 12210.1 921.784   5
   0  -6   6 12132.7 622.614   6
   0   6  -6 13764.6 943.722   3
   0   6  -6 12121.8 680.587   6
   0   6  -5 5.84614 47.6183   6
   0  -6   5 74.3108 50.7499   6
   0   6  -5 29.9221 89.9649   3
   0   6  -5 57.1816 62.6916   5
   0  -6   4 23411.0 830.034   6
   0   6  -4 22748.3 892.924   6
   0   6  -4 22975.8 1265.06   5
   0   6  -4 25709.6 1265.83   3
   0   6  -3 595.304 165.867   6
   0  -6   3 539.786 123.158   6
   0   6  -3 762.473 236.178   5
   0   6  -3 613.140 191.574   3
   0   6  -2 101172. 2408.74   3
   0   6  -2 96483.6 1128.52   4
   0   6  -2 97369.5 1826.63   6
   0  -6   2 97480.2 1794.08   6
   0   6  -2 99465.8 2626.95   5
   0   6  -1 59249.5 1846.31   3
   0  -6   1 57999.7 1517.41   6
   0   6  -1 59192.9 2075.50   5
   0   6  -1 59392.5 951.034   4
   0   6   0 19286.1 592.164   4
   0  -6   0 20056.4 601.737   4
   0   6   0 17861.4 1003.24   3
   0  -6   0 18208.0 881.546   6
   0   6   0 19295.7 1187.30   5
   0  -6  -1 36211.7 811.589   4
   0  -6  -1 36335.0 1721.28   5
   0   6   1 35439.8 866.677   4
   0   6   1 33806.2 1558.23   5
   0   6   1 33352.0 1338.81   3
   0  -6  -1 32360.8 1155.10   6
   0  -6  -2 6433.55 736.036   5
   0   6   2 6431.94 586.989   3
   0  -6  -2 6994.22 387.309   4
   0   6   2 5976.77 647.560   5
   0   6   2 6742.17 405.974   4
   0   6   3 10356.0 540.886   4
   0   6   3 9930.26 720.720   3
   0  -6  -3 10380.6 959.684   5
   0  -6  -3 10144.8 483.253   4
   0   6   3 9288.81 812.197   5
   0   6   4 1316.22 293.457   5
   0  -6  -4 1158.88 319.355   5
   0   6   4 1419.66 215.162   4
   0  -6  -4 1235.46 180.216   4
   0  -6  -5 2006.90 453.108   5
   0   6   5 2254.75 283.195   4
   0   6   5 2559.19 418.713   5
   0  -6  -5 2357.65 269.413   4
   0   6   6 9683.35 633.966   4
   0  -6  -6 9037.78 958.045   5
   0   6   6 9833.17 803.512   5
   0  -6  -6 9402.29 560.861   4
   0   6   7 53.6568 55.5195   1
   0  -6  -7 224.511 107.496   4
   0   6   8 10366.5 441.881   1
   0  -6  -8 10607.3 662.406   4
   0  -6  -8 8814.35 992.926   5
   0   6   9 547.746 111.110   2
   0  -6  -9 271.024 120.813   5
   0  -6  -9 559.693 175.970   4
   0   6   9 439.688 93.9759   1
   0   6  10 12822.3 467.013   2
   0  -6 -10 11615.4 752.203   4
   0  -6 -10 11896.0 1224.47   5
   0  -6 -11 916.482 368.769   5
   0  -6 -11 808.774 212.911   4
   0   6  11 923.612 108.653   2
   0  -6 -12 3729.11 699.608   5
   0  -6 -12 4417.45 500.530   4
   0  -6 -13 329.964 125.086   4
   0  -6 -13 135.140 205.470   5
   0  -6 -14 1406.50 314.165   4
   0  -6 -14 882.071 315.707   5
   0  -6 -15-139.536 214.993   5
   0  -6 -15-82.7683 111.753   4
   0  -6 -16 1014.11 273.225   4
   0  -6 -17-44.9633 108.469   4
   0  -6 -18 630.862 233.565   4
   0   7 -24-91.2984 112.229   4
   0   7 -23 183.979 180.829   4
   0   7 -22-227.282 196.587   4
   0   7 -21 147.626 76.0566   1
   0   7 -21-128.690 160.650   4
   0   7 -20 0.82997 29.1219   1
   0   7 -20 24.1178 79.2314   3
   0   7 -20-174.911 182.946   4
   0   7 -19-86.5464 63.4508   1
   0   7 -19-102.247 155.233   4
   0   7 -19-38.3610 109.039   3
   0   7 -18 144.971 95.4926   3
   0   7 -18-141.354 110.965   1
   0   7 -17-39.1694 63.9338   3
   0   7 -17-165.744 128.697   1
   0   7 -16-206.644 164.086   3
   0   7 -16-106.769 116.074   1
   0   7 -15 53.6831 70.7043   1
   0   7 -15-30.1770 73.1896   3
   0   7 -14 13.6777 87.9907   1
   0   7 -14 93.5735 117.567   3
   0   7 -13-199.495 231.579   5
   0   7 -13-137.845 138.914   3
   0   7 -13-96.8011 112.162   1
   0   7 -12-20.9591 90.7218   6
   0   7 -12 104.149 123.373   3
   0   7 -12-46.8405 98.1881   5
   0   7 -12-80.8099 94.6959   1
   0  -7  12 127.427 119.015   6
   0   7 -11 30.2367 94.1218   3
   0   7 -11 60.5229 101.663   6
   0  -7  11 72.3391 86.0957   6
   0   7 -11-30.0690 120.840   5
   0   7 -10 174.444 185.829   5
   0   7 -10-173.735 188.670   3
   0   7 -10 22.9257 46.3044   6
   0   7  -9-94.2663 84.8290   6
   0   7  -9 69.3903 133.124   5
   0   7  -9-110.666 143.843   3
   0  -7   8-5.50846 35.7644   6
   0   7  -8-24.9269 124.812   3
   0   7  -8-178.764 148.555   6
   0   7  -8-144.001 162.251   5
   0   7  -7 12.7530 109.602   3
   0   7  -7 104.820 112.310   5
   0  -7   7 175.602 81.7895   6
   0   7  -7-27.8687 65.9296   6
   0  -7   6-17.6052 44.6909   6
   0   7  -6-98.2864 159.063   5
   0   7  -6-24.1579 50.2581   6
   0   7  -6-35.3969 112.203   3
   0  -7   5 45.8978 60.5631   6
   0   7  -5-112.308 153.511   5
   0   7  -5-42.3612 43.1511   6
   0   7  -5-0.54914 94.2260   3
   0  -7   4-45.0649 87.4631   6
   0   7  -4 51.1756 58.3350   6
   0   7  -4 82.0587 114.445   5
   0   7  -4 21.4344 114.953   3
   0   7  -3-27.4905 28.3731   4
   0  -7   3 30.5121 47.1980   6
   0   7  -3 72.4289 127.771   3
   0   7  -3 113.073 108.971   6
   0   7  -3 83.1358 121.922   5
   0   7  -2-18.8972 143.114   5
   0   7  -2 151.963 158.279   3
   0   7  -2-28.4445 29.3200   4
   0  -7   2 43.4266 81.5037   6
   0   7  -1 1.47140 135.412   3
   0   7  -1-107.445 202.706   5
   0  -7   1 40.8694 54.2976   6
   0   7  -1 18.6001 43.0634   4
   0   7   0 50.7494 24.9832   4
   0  -7   0-87.3353 102.300   5
   0   7   0 185.271 173.548   3
   0   7   0-108.081 184.059   5
   0  -7   0-7.63702 96.0815   6
   0   7   1 68.3596 120.854   3
   0  -7  -1 14.8417 86.5439   6
   0   7   1 114.454 174.049   5
   0  -7  -1 23.2044 138.303   5
   0   7   1-69.4121 76.7830   4
   0  -7  -1 15.8367 30.6970   4
   0   7   2 134.565 120.541   5
   0   7   2-18.0351 55.0826   4
   0  -7  -2 15.9675 34.7679   4
   0   7   2 29.4039 107.274   3
   0  -7  -2 0.37234 97.3632   5
   0  -7  -3-32.5311 51.8008   4
   0   7   3 23.9329 123.642   5
   0  -7  -3-38.1416 111.376   5
   0   7   3-44.4348 55.1382   4
   0   7   3-74.1422 71.8006   1
   0  -7  -4 1.71939 30.1541   4
   0   7   4 8.83776 42.1663   4
   0  -7  -4 179.716 203.074   5
   0   7   4-17.6541 61.2479   1
   0   7   4 172.361 137.182   5
   0   7   5 115.524 69.6245   1
   0  -7  -5 37.8680 112.718   5
   0   7   5-38.1940 58.1200   4
   0   7   5 21.7808 107.517   5
   0  -7  -5-44.5086 37.9530   4
   0  -7  -6 19.1893 62.3953   4
   0   7   6 14.2427 43.5001   1
   0  -7  -6 145.847 134.280   5
   0  -7  -7 15.6710 52.1026   4
   0  -7  -7-26.1560 129.217   5
   0  -7  -8 117.966 107.433   4
   0  -7  -8-182.912 157.071   5
   0  -7  -9-138.572 231.364   5
   0  -7  -9 1.07990 55.9968   4
   0  -7 -10 188.020 135.560   4
   0  -7 -10 313.792 180.162   5
   0   7  10 38.5189 39.9782   2
   0   7  11 143.523 65.0626   2
   0  -7 -11-71.0028 152.436   5
   0  -7 -11 23.4843 59.0983   4
   0  -7 -12 263.771 237.839   5
   0  -7 -12-115.752 97.1449   4
   0  -7 -13 0.74488 66.2596   4
   0  -7 -13 625.526 384.239   5
   0  -7 -14-27.3080 63.7725   4
   0  -7 -14 1173.32 491.652   5
   0  -7 -15-169.581 79.7348   4
   0  -7 -15 353.229 351.708   5
   0  -7 -16-137.908 125.147   4
   0  -7 -17-12.2302 83.3067   4
   0   8 -24 2188.41 502.917   4
   0   8 -23 290.805 205.646   4
   0   8 -22 2191.85 475.077   4
   0   8 -21-87.8782 88.9341   4
   0   8 -21 150.754 73.3813   1
   0   8 -21 69.6424 79.4507   3
   0   8 -20-121.278 144.784   4
   0   8 -20 73.8043 139.814   3
   0   8 -20-19.4620 74.2188   1
   0   8 -19-67.8474 119.548   3
   0   8 -19-50.3305 85.3631   1
   0   8 -19-174.331 193.484   4
   0   8 -18 61.9884 50.9420   1
   0   8 -18 188.532 130.068   3
   0   8 -17 479.281 230.390   3
   0   8 -17 898.257 221.247   1
   0   8 -16 2117.42 439.322   3
   0   8 -16 2140.19 339.795   1
   0   8 -15 3306.61 445.939   1
   0   8 -15 2821.69 505.904   3
   0   8 -14 8528.22 878.816   3
   0   8 -14 8718.90 730.880   1
   0  -8  13 4234.56 546.430   6
   0   8 -13 4694.83 543.511   1
   0   8 -13 4231.81 601.253   3
   0   8 -12 35749.6 1783.36   3
   0  -8  12 37026.3 1524.61   6
   0   8 -12 39839.8 1691.82   6
   0   8 -11 3943.03 518.225   6
   0   8 -11 4071.40 607.227   3
   0   8 -11 4100.74 670.934   5
   0  -8  11 3845.28 473.028   6
   0   8 -10 11714.1 1120.06   5
   0   8 -10 12139.5 870.377   6
   0   8 -10 11367.1 1019.51   3
   0   8  -9 14920.2 1238.55   5
   0   8  -9 15238.3 947.872   6
   0   8  -9 15750.8 1188.36   3
   0   8  -8 4270.76 626.126   3
   0  -8   8 3959.52 590.711   5
   0   8  -8 4299.70 493.306   6
   0  -8   8 4192.99 432.538   6
   0   8  -8 4680.11 686.411   5
   0  -8   7 22222.8 955.271   6
   0   8  -7 22050.5 1447.27   5
   0   8  -7 22454.6 1112.81   6
   0   8  -7 23997.9 1451.16   3
   0  -8   6 20673.1 903.035   6
   0   8  -6 21929.9 1379.48   3
   0   8  -6 21016.6 1038.40   6
   0   8  -6 20065.0 1387.02   5
   0   8  -5 39071.5 1420.07   6
   0  -8   5 37785.7 1211.45   6
   0   8  -5 38065.5 1884.96   5
   0   8  -5 40636.9 1855.20   3
   0   8  -4 30862.3 1603.79   3
   0  -8   4 30882.8 1104.09   6
   0   8  -4 30253.5 1225.25   6
   0   8  -4 30352.6 1663.37   5
   0   8  -4 30304.4 748.575   4
   0  -8   3 120.062 57.8674   6
   0   8  -3 354.190 213.654   3
   0   8  -3 122.756 58.8272   4
   0   8  -3 246.492 207.379   5
   0   8  -3 82.8157 104.998   6
   0  -8   2 22302.9 1029.53   6
   0   8  -2 22400.5 1318.25   3
   0   8  -2 22332.7 1452.43   5
   0   8  -2 21987.0 649.837   4
   0   8  -1 303.404 224.079   3
   0  -8   1-74.1139 84.1330   6
   0  -8   1-18.3813 218.040   5
   0   8  -1-149.118 146.229   5
   0   8  -1 129.478 66.0498   4
   0   8   0 3903.97 551.189   3
   0  -8   0 3317.34 457.144   6
   0   8   0 3636.75 607.107   5
   0  -8   0 3781.41 633.784   5
   0   8   0 3761.35 309.451   4
   0  -8  -1 3161.55 636.081   5
   0  -8  -1 3533.25 299.449   4
   0  -8  -1 2961.83 430.041   6
   0   8   1 3454.41 313.337   4
   0   8   1 3047.80 471.824   3
   0   8   1 3485.48 582.245   5
   0   8   2 1477.08 394.180   5
   0  -8  -2 1318.24 404.739   5
   0   8   2 1699.88 369.309   3
   0   8   2 1549.09 230.210   4
   0  -8  -2 1356.66 195.573   4
   0   8   3 2434.12 304.292   4
   0  -8  -3 2284.93 255.507   4
   0  -8  -3 2381.87 540.934   5
   0   8   4-62.5411 41.0899   4
   0  -8  -4 48.1670 177.373   5
   0  -8  -4 122.811 61.3326   4
   0  -8  -5 70.2369 138.174   5
   0  -8  -5 456.375 132.255   4
   0  -8  -6 11886.5 680.103   4
   0  -8  -6 10993.1 1224.49   5
   0  -8  -7 995.303 212.723   4
   0  -8  -7 922.788 391.527   5
   0  -8  -8 15404.2 841.386   4
   0  -8  -8 13898.8 1425.01   5
   0  -8  -9 11367.1 1319.30   5
   0  -8  -9 11676.9 768.181   4
   0  -8 -10 7763.08 657.617   4
   0   8  10 8566.63 507.350   2
   0  -8 -10 7729.95 1110.31   5
   0  -8 -11 4231.89 506.547   4
   0  -8 -11 3968.31 806.648   5
   0  -8 -12 2822.65 431.133   4
   0  -8 -12 2589.25 698.133   5
   0  -8 -13 229.321 228.494   5
   0  -8 -13 275.240 153.971   4
   0  -8 -14 284.870 258.631   5
   0  -8 -14 29.6807 85.9058   4
   0  -8 -15 39.9184 92.4005   4
   0  -8 -16 452.506 186.194   4
   0   9 -25 16.5093 101.417   4
   0   9 -24-32.5641 103.631   4
   0   9 -23-121.461 132.473   4
   0   9 -22-4.62583 61.8358   1
   0   9 -22-130.912 162.549   4
   0   9 -21 137.333 168.355   3
   0   9 -21-179.914 175.186   4
   0   9 -21-129.173 130.120   1
   0   9 -20-87.8164 126.818   4
   0   9 -20-149.664 139.265   1
   0   9 -20 101.898 208.715   3
   0   9 -19 124.752 88.4109   3
   0   9 -19-258.557 181.393   1
   0   9 -18 25.4759 87.8969   3
   0   9 -18-35.7776 100.203   1
   0   9 -17-68.2909 147.924   3
   0   9 -17 90.3345 122.218   1
   0   9 -16-46.2956 153.137   3
   0   9 -16 121.589 127.640   1
   0   9 -15 181.541 104.939   3
   0   9 -15-38.9577 58.5544   1
   0   9 -14-152.207 203.708   3
   0   9 -14 1.61191 144.646   1
   0  -9  14-44.8469 86.6001   6
   0  -9  13 81.5529 93.8801   6
   0   9 -13-143.207 219.601   3
   0  -9  12 145.685 123.827   6
   0   9 -12-182.326 205.901   3
   0   9 -11-18.7320 189.552   3
   0   9 -11 124.844 105.367   6
   0  -9  11 35.7708 60.1540   6
   0   9 -10-342.755 281.517   3
   0   9 -10 91.1412 58.4345   6
   0  -9   9 36.8110 84.3897   5
   0   9  -9-54.4044 74.6760   6
   0   9  -9 1.88787 161.691   3
   0  -9   8 176.421 195.215   5
   0   9  -8-52.4859 122.368   6
   0   9  -8 129.119 198.594   3
   0   9  -7 15.5627 113.649   3
   0  -9   7 27.9270 65.1986   6
   0   9  -7-25.9713 59.3781   6
   0  -9   7 242.149 224.946   5
   0  -9   6-78.2611 67.7739   6
   0   9  -6-22.7129 87.1153   6
   0   9  -5 39.9552 91.0569   6
   0  -9   5 34.2135 63.9428   6
   0   9  -5-112.725 160.893   3
   0   9  -4 167.994 116.735   6
   0   9  -4 20.9644 171.323   3
   0  -9   4-78.5317 106.948   6
   0   9  -4-11.8202 31.2750   4
   0  -9   3 90.7936 173.507   5
   0  -9   3-76.7308 79.2843   6
   0   9  -3-1.56948 21.8801   4
   0   9  -3-112.016 133.308   3
   0  -9   2-19.3467 82.2846   6
   0   9  -2 52.3726 62.5718   4
   0   9  -2-42.7769 99.4099   3
   0  -9   2-54.1301 120.441   5
   0   9  -1 38.3811 38.9402   4
   0  -9   1-227.282 273.397   5
   0   9  -1 278.007 187.023   3
   0  -9   1-101.001 165.597   6
   0   9   0 150.129 174.965   3
   0  -9   0-190.549 252.673   5
   0  -9   0 211.088 148.031   6
   0   9   0 12.2348 49.0404   4
   0   9   1 141.052 180.120   3
   0  -9  -1 54.4122 214.688   5
   0   9   1-110.239 100.750   4
   0   9   2 195.677 174.655   3
   0  -9  -2-27.2848 57.6725   4
   0  -9  -2-118.693 133.958   5
   0   9   2-2.18231 53.5428   4
   0  -9  -3-69.1251 69.2433   4
   0  -9  -3-31.1562 117.916   6
   0   9   3-48.7840 84.2222   4
   0  -9  -3-87.8454 114.034   5
   0  -9  -4-85.8627 131.913   6
   0  -9  -4-75.6413 83.0087   4
   0  -9  -4-37.5587 147.578   5
   0  -9  -5-234.363 230.041   5
   0  -9  -5 38.1450 45.2109   4
   0  -9  -6-184.628 302.954   5
   0  -9  -6 109.945 85.2081   4
   0  -9  -7-29.5598 45.6225   4
   0  -9  -7-48.6384 131.819   5
   0  -9  -8 15.0856 181.397   5
   0  -9  -8 138.169 90.7687   4
   0  -9  -9-93.4895 94.5012   4
   0  -9  -9 62.3093 261.620   5
   0  -9 -10-189.059 98.2940   4
   0  -9 -10-255.866 215.445   5
   0  -9 -11-30.3635 71.6557   4
   0  -9 -11 111.026 228.379   5
   0  -9 -12-54.1093 111.712   4
   0  -9 -12 87.1126 209.372   5
   0  -9 -13-56.1488 105.556   4
   0  -9 -13-235.040 317.345   5
   0  -9 -14 85.0281 88.9018   4
   0  -9 -15-120.549 96.5980   4
   0  -9 -16-17.0511 99.8115   4
   0  10 -25 322.323 211.605   4
   0  10 -24 1304.82 409.418   4
   0  10 -23 312.921 163.679   4
   0  10 -22-3.61791 127.781   3
   0  10 -22-145.835 126.955   1
   0  10 -22 51.4725 97.6071   4
   0  10 -21 923.985 347.841   3
   0  10 -21 1080.04 321.847   4
   0  10 -21 793.296 180.935   1
   0  10 -20 853.322 227.608   1
   0  10 -20 886.744 351.906   3
   0  10 -19 449.407 182.658   1
   0  10 -19 378.682 228.349   3
   0  10 -18 13485.1 975.699   1
   0  10 -18 12305.6 1161.77   3
   0  10 -17 1220.08 359.810   3
   0  10 -17 1757.70 382.625   1
   0  10 -16 13978.2 1046.15   1
   0  10 -16 11661.3 1120.80   3
   0  10 -15 4263.48 687.185   3
   0  10 -15 5197.71 649.089   1
   0  10 -14 3216.77 517.061   1
   0 -10  14 3493.20 528.569   6
   0  10 -14 2870.12 540.088   3
   0 -10  13 13321.0 985.099   6
   0  10 -13 12499.9 1178.95   3
   0  10 -12 371.769 213.762   3
   0 -10  12 181.201 125.860   6
   0  10 -11 5084.70 651.165   6
   0 -10  11 5555.75 594.774   6
   0  10 -11 5003.52 755.798   3
   0  10 -10-83.1018 70.1105   6
   0  10 -10 81.3955 109.225   3
   0 -10  10 90.7432 151.646   5
   0  10  -9 16071.8 1346.98   3
   0 -10   9 13778.9 1256.65   5
   0  10  -9 15708.2 1071.34   6
   0 -10   8 4000.78 683.593   5
   0  10  -8 3929.93 528.757   6
   0  10  -8 3980.90 677.400   3
   0  10  -7 5661.73 623.576   6
   0 -10   7 6165.89 872.944   5
   0 -10   7 5022.01 485.073   6
   0  10  -7 6236.60 823.278   3
   0  10  -6 10884.8 861.562   6
   0 -10   6 11735.5 1199.29   5
   0 -10   6 11561.9 745.725   6
   0  10  -6 11729.4 1126.84   3
   0  10  -5 1758.80 333.930   6
   0 -10   5 1838.41 300.243   6
   0  10  -5 1941.33 506.217   3
   0  10  -5 1832.72 198.744   4
   0 -10   5 1928.99 472.951   5
   0 -10   4 39578.5 1414.69   6
   0 -10   4 42836.2 2366.49   5
   0  10  -4 38883.3 952.357   4
   0  10  -4 41539.2 2089.77   3
   0 -10   3 2353.93 342.125   6
   0 -10   3 2982.12 646.244   5
   0  10  -3 2443.54 507.651   3
   0  10  -3 2674.94 257.440   4
   0 -10   2 15959.1 1000.73   6
   0  10  -2 15285.1 640.387   4
   0 -10   2 15444.0 1438.10   5
   0  10  -2 15580.6 1237.47   3
   0  10  -1 96.2987 57.3251   4
   0 -10   1-96.9519 211.090   5
   0  10   0 327.006 83.4249   4
   0 -10   0 251.460 254.440   5
   0  10   0 468.733 247.506   3
   0  10   1 9747.04 945.312   3
   0  10   1 10410.4 616.841   4
   0 -10  -1 9421.80 1198.08   5
   0  10   2 9336.47 621.943   4
   0 -10  -2 9216.98 837.503   6
   0 -10  -2 9667.85 1219.85   5
   0 -10  -3 3386.16 506.436   6
   0 -10  -3 3784.92 370.646   4
   0 -10  -3 3876.29 786.450   5
   0 -10  -4 2213.06 284.535   4
   0 -10  -4 2327.87 615.651   5
   0 -10  -4 2210.91 419.168   6
   0 -10  -5 1453.94 538.243   5
   0 -10  -5 1870.46 284.794   4
   0 -10  -5 1895.56 413.359   6
   0 -10  -6 820.429 383.908   5
   0 -10  -6 1136.00 222.268   4
   0 -10  -7 5354.61 519.592   4
   0 -10  -7 5452.50 1002.94   5
   0 -10  -8 1626.80 558.209   5
   0 -10  -8 1234.60 250.744   4
   0 -10  -9 2048.94 644.528   5
   0 -10  -9 2564.37 390.658   4
   0 -10 -10 857.184 220.472   4
   0 -10 -10 408.619 259.224   5
   0 -10 -11 899.151 245.110   4
   0 -10 -11 670.433 419.066   5
   0 -10 -12 638.507 422.254   5
   0 -10 -12 682.788 196.419   4
   0 -10 -13 1087.91 268.941   4
   0 -10 -14 96.6731 69.1607   4
   0 -10 -15-32.4255 104.613   4
   0  11 -25 11.9788 92.9024   4
   0  11 -24-240.430 203.410   4
   0  11 -23-120.996 171.234   4
   0  11 -22-99.6815 118.324   3
   0  11 -22-55.9480 119.971   1
   0  11 -22-95.9869 166.264   4
   0  11 -21-227.030 186.308   1
   0  11 -21 39.4564 195.231   3
   0  11 -21-104.432 165.916   4
   0  11 -20 113.732 135.313   1
   0  11 -20 21.5547 106.336   3
   0  11 -19 85.4038 139.337   1
   0  11 -19-76.8008 130.518   3
   0  11 -18-189.096 209.301   3
   0  11 -18 215.920 120.202   1
   0  11 -17-251.909 218.722   1
   0  11 -17-132.973 151.571   3
   0  11 -16-242.822 223.047   1
   0  11 -16-129.450 188.314   3
   0 -11  15 83.9870 142.746   6
   0  11 -15-64.7655 113.357   3
   0  11 -15-48.3324 192.848   1
   0 -11  14 48.5811 65.6182   6
   0  11 -14-19.2650 102.416   3
   0 -11  13 27.6050 123.873   6
   0  11 -13-177.881 226.319   3
   0  11 -12 61.6818 105.982   3
   0 -11  12-37.7940 50.8914   6
   0  11 -11 90.3572 109.214   6
   0  11 -11 3.30661 171.874   3
   0 -11  11 124.048 91.7800   6
   0 -11  10-30.3735 165.887   5
   0 -11  10 123.307 88.3637   6
   0  11 -10-29.5112 105.935   6
   0  11 -10-40.7570 240.732   3
   0  11  -9-116.021 162.871   6
   0 -11   9 15.5367 169.441   5
   0  11  -9-120.032 186.842   3
   0  11  -8 22.3664 132.701   6
   0  11  -8-91.5046 195.158   3
   0 -11   8 48.9948 129.313   5
   0 -11   7-3.50848 253.852   5
   0  11  -7 52.8618 159.247   3
   0  11  -7 104.565 147.679   6
   0 -11   6-39.0346 217.920   5
   0  11  -6 35.2533 123.158   6
   0  11  -6-106.123 123.599   3
   0  11  -6 34.2314 39.5756   4
   0  11  -5-3.11051 182.101   3
   0  11  -5-13.0551 27.2428   4
   0 -11   5 33.9023 170.052   5
   0  11  -4-32.8166 29.2781   4
   0  11  -4 112.550 220.964   3
   0 -11   4 122.064 172.595   5
   0  11  -3 94.5999 179.549   3
   0 -11   3-200.937 142.874   5
   0  11  -3-36.9088 37.7354   4
   0  11  -2-39.2056 105.790   3
   0 -11   2-71.8068 171.006   5
   0  11  -2-26.7312 39.8109   4
   0 -11   1-263.587 312.059   5
   0  11  -1-56.8191 64.7298   4
   0  11  -1 8.03522 160.848   3
   0  11   0-141.625 108.584   4
   0 -11   0-137.131 243.268   5
   0  11   0-203.795 180.785   3
   0  11   1 119.303 165.796   3
   0 -11  -1-14.2859 84.8391   6
   0  11   1-99.5676 74.1903   4
   0 -11  -2 136.148 137.123   6
   0 -11  -2-221.904 229.528   5
   0 -11  -3 60.1373 70.3347   6
   0 -11  -3-292.503 239.903   5
   0 -11  -4-13.9743 47.6172   4
   0 -11  -4 171.290 187.607   5
   0 -11  -4-87.7350 121.446   6
   0 -11  -5 8.49314 114.725   6
   0 -11  -5-75.7612 51.7427   4
   0 -11  -6 26.6598 39.3971   4
   0 -11  -6-146.534 215.684   5
   0 -11  -6 156.870 138.331   6
   0 -11  -7-69.9624 66.4459   4
   0 -11  -7-25.0042 92.3064   6
   0 -11  -7 84.6890 191.410   5
   0 -11  -8-95.0112 85.0563   4
   0 -11  -8 12.7863 210.960   5
   0 -11  -8-11.1179 144.730   6
   0 -11  -9-448.171 399.915   5
   0 -11  -9-10.1116 53.4304   4
   0 -11 -10-114.383 92.1517   4
   0 -11 -10 12.7826 243.484   5
   0 -11 -11-156.807 80.8984   4
   0 -11 -11-148.585 270.836   5
   0 -11 -12-33.9684 228.669   5
   0 -11 -12 120.719 80.0658   4
   0 -11 -13-62.5198 84.0498   4
   0 -11 -14 8.65412 120.849   4
   0  12 -25 1295.13 402.097   4
   0  12 -24-132.329 100.719   4
   0  12 -23 3183.14 585.724   4
   0  12 -23 2747.55 427.308   1
   0  12 -23 2843.28 635.065   3
   0  12 -22 1277.46 378.863   4
   0  12 -22 983.554 357.063   3
   0  12 -22 847.838 253.319   1
   0  12 -21 2712.08 627.547   3
   0  12 -21 3354.16 522.057   1
   0  12 -20 2209.76 534.469   3
   0  12 -20 2991.91 510.811   1
   0  12 -19 2652.30 510.494   1
   0  12 -19 1887.28 487.681   3
   0  12 -18 3879.30 708.503   3
   0  12 -18 4459.30 651.198   1
   0  12 -17 1055.26 304.201   1
   0  12 -17 1221.94 422.563   3
   0  12 -16 2204.85 465.774   1
   0  12 -16 1619.77 448.140   3
   0  12 -15 196.940 208.664   3
   0 -12  15 97.2037 84.1996   6
   0  12 -14-36.8574 151.488   3
   0 -12  14 63.2474 93.7505   6
   0 -12  13 10640.8 916.028   6
   0  12 -13 11229.0 1250.95   3
   0 -12  12 242.448 147.768   6
   0  12 -12 586.170 316.386   3
   0 -12  11 369.922 176.673   6
   0  12 -11 520.548 266.234   3
   0 -12  11 745.426 318.685   5
   0 -12  10 4012.66 766.418   5
   0  12 -10 4088.81 590.459   6
   0  12 -10 4627.20 819.469   3
   0 -12  10 3867.25 488.908   6
   0  12  -9 206.171 176.714   3
   0 -12   9 107.171 147.374   5
   0  12  -9-2.08252 168.969   6
   0 -12   9 128.855 64.6532   6
   0  12  -8 8265.95 861.259   6
   0 -12   8 8238.58 1102.76   5
   0  12  -8 8630.75 1128.86   3
   0  12  -7 12216.8 590.500   4
   0  12  -7 12581.2 994.103   6
   0  12  -7 13622.0 1400.54   3
   0 -12   7 13841.8 1419.91   5
   0  12  -6 6373.31 931.185   3
   0  12  -6 5819.98 391.708   4
   0  12  -6 5974.44 647.998   6
   0 -12   6 6821.29 1014.32   5
   0 -12   5 14063.7 1501.06   5
   0  12  -5 11980.4 566.864   4
   0  12  -5 14120.6 1345.02   3
   0  12  -4 3505.54 310.861   4
   0  12  -4 3375.65 646.695   3
   0 -12   4 4143.48 829.734   5
   0 -12   3 17756.2 1713.63   5
   0  12  -3 15491.1 1364.82   3
   0  12  -3 15980.0 701.550   4
   0 -12   2 2126.79 623.063   5
   0  12  -2 2119.11 492.969   3
   0  12  -2 2246.47 268.381   4
   0  12  -1 7463.36 523.149   4
   0 -12   1 7171.84 763.178   6
   0 -12   1 7702.91 1168.16   5
   0  12  -1 7261.81 907.506   3
   0 -12   0 1628.12 407.053   6
   0  12   0 2147.47 511.235   3
   0 -12   0 1832.84 574.611   5
   0  12   0 2321.86 309.637   4
   0 -12  -1 5411.45 702.184   6
   0 -12  -1 5961.70 1069.40   5
   0 -12  -2 3611.36 816.828   5
   0 -12  -2 3194.32 548.662   6
   0 -12  -3 417.712 202.397   6
   0 -12  -3 590.518 371.587   5
   0 -12  -4 869.880 312.155   6
   0 -12  -4 185.487 217.092   5
   0 -12  -5 91.3788 97.8363   4
   0 -12  -5-215.495 177.472   6
   0 -12  -5-320.945 305.236   5
   0 -12  -6 284.305 130.994   4
   0 -12  -6 429.022 325.538   5
   0 -12  -6 206.001 141.465   6
   0 -12  -7 79.6336 176.776   5
   0 -12  -7 71.1460 95.6771   4
   0 -12  -7 107.807 119.309   6
   0 -12  -8 510.515 342.907   5
   0 -12  -8 798.624 200.902   4
   0 -12  -8 394.915 168.872   6
   0 -12  -9 1279.43 582.389   5
   0 -12  -9 1218.69 389.724   6
   0 -12  -9 1053.84 279.204   4
   0 -12 -10 510.267 195.284   4
   0 -12 -10 455.521 371.695   5
   0 -12 -10 506.677 265.372   6
   0 -12 -11 1801.08 479.688   6
   0 -12 -11 2037.02 716.608   5
   0 -12 -11 1820.68 370.704   4
   0 -12 -12 252.333 138.300   4
   0  13 -24-34.7743 66.0384   4
   0  13 -23-123.247 156.607   1
   0  13 -23-191.896 292.736   4
   0  13 -23 56.0671 144.608   3
   0  13 -22 280.638 169.243   1
   0  13 -22-17.8971 105.687   3
   0  13 -21-55.8430 89.6616   3
   0  13 -21 210.228 181.385   1
   0  13 -20 280.577 196.396   3
   0  13 -20-81.3066 176.380   1
   0  13 -19 11.3146 159.617   3
   0  13 -19-182.230 191.024   1
   0  13 -18-67.6276 108.401   3
   0  13 -18-126.490 193.097   1
   0  13 -17-411.033 283.837   1
   0  13 -17-54.2399 136.468   3
   0  13 -16 192.506 181.485   3
   0 -13  16 60.9836 149.566   6
   0 -13  15 58.2252 99.2895   6
   0  13 -15-373.557 374.499   3
   0  13 -14-35.2775 125.584   3
   0 -13  14-17.6125 71.7719   6
   0 -13  13 16.3851 129.542   6
   0  13 -13 134.182 188.987   3
   0 -13  12-100.597 64.5285   6
   0  13 -12 48.9372 252.527   3
   0 -13  11-74.8250 87.2501   6
   0 -13  11 0.57572 146.810   5
   0  13 -11 61.9642 165.623   3
   0 -13  10 3.07761 48.1072   6
   0 -13  10-77.3184 155.671   5
   0  13 -10-237.252 378.833   3
   0 -13   9 156.217 130.288   5
   0  13  -9-56.2236 201.667   3
   0 -13   9 130.032 109.914   6
   0  13  -9 171.215 110.394   6
   0 -13   8 2.99043 45.2593   6
   0 -13   8 13.2902 142.578   5
   0  13  -8 25.7800 142.783   6
   0  13  -8 39.4539 57.8531   4
   0  13  -8 119.137 272.904   3
   0  13  -7-28.9689 45.7693   4
   0  13  -7 6.17043 107.851   3
   0  13  -7 34.6489 135.275   6
   0 -13   7 97.1218 115.749   5
   0  13  -6-26.9851 145.814   3
   0 -13   6-52.9439 210.746   5
   0  13  -6-4.98859 52.9335   4
   0  13  -5 17.6358 217.021   3
   0  13  -5 108.916 76.2747   4
   0 -13   5-41.9545 248.760   5
   0 -13   4 93.8592 135.422   5
   0  13  -4 114.015 236.605   3
   0  13  -4 14.0657 36.8127   4
   0 -13   3-63.4355 177.173   5
   0 -13   3 101.715 116.151   6
   0  13  -3-54.9271 97.1521   3
   0  13  -3 34.6122 79.0041   4
   0  13  -2-4.26421 127.359   3
   0 -13   2 136.026 284.677   5
   0 -13   2 162.542 107.931   6
   0  13  -1 19.5839 154.798   3
   0 -13   1-44.9388 73.6364   6
   0 -13   1 27.3910 288.836   5
   0 -13   0-147.160 228.738   5
   0 -13   0 146.018 143.235   6
   0 -13  -1-0.75772 239.694   5
   0 -13  -1-219.035 181.735   6
   0 -13  -2-280.165 404.804   5
   0 -13  -2 6.98630 132.301   6
   0 -13  -3-299.288 278.221   5
   0 -13  -3-280.623 187.508   6
   0 -13  -4-493.044 441.589   5
   0 -13  -4 119.524 193.363   6
   0 -13  -5-175.757 235.661   5
   0 -13  -5 354.598 199.144   6
   0 -13  -6-42.2317 192.012   6
   0 -13  -6 103.603 192.235   5
   0 -13  -7-239.987 386.284   5
   0 -13  -7-363.344 210.799   6
   0 -13  -7 79.1110 95.6199   4
   0 -13  -8-4.75001 118.621   6
   0 -13  -8-88.0467 144.569   4
   0 -13  -9 283.104 306.956   5
   0 -13  -9-180.608 142.336   4
   0 -13 -10-173.529 366.561   5
   0  14 -24-7.47165 116.906   4
   0  14 -23 940.940 312.940   1
   0  14 -23 1000.86 410.232   3
   0  14 -23 880.553 325.045   4
   0  14 -22 104.728 203.784   3
   0  14 -22-156.130 181.193   1
   0  14 -21 450.766 236.349   1
   0  14 -21 436.980 266.315   3
   0  14 -20 181.317 250.580   3
   0  14 -20 405.158 220.256   1
   0  14 -19 953.649 329.967   1
   0  14 -19 1017.50 442.344   3
   0  14 -18 1901.90 558.588   3
   0  14 -18 2375.88 546.792   1
   0  14 -17 3436.05 668.213   1
   0  14 -17 2335.83 613.240   3
   0 -14  16 4329.82 649.849   6
   0  14 -16 4465.57 848.106   3
   0 -14  15 4598.72 652.577   6
   0  14 -15 4496.15 875.300   3
   0  14 -14 5215.71 937.671   3
   0 -14  14 5107.66 663.097   6
   0 -14  13 5336.16 652.997   6
   0  14 -13 5695.99 1014.17   3
   0  14 -12 5356.32 959.237   3
   0 -14  12 3492.32 517.524   6
   0 -14  11 2816.55 427.709   6
   0 -14  11 2183.65 587.188   5
   0  14 -11 2674.97 713.083   3
   0 -14  10 240.512 222.322   5
   0  14 -10 414.179 267.018   3
   0 -14  10 122.462 99.9634   6
   0 -14   9 1764.46 324.186   6
   0 -14   9 2002.84 614.260   5
   0  14  -9 2013.34 603.155   3
   0 -14   8 319.362 83.7904   6
   0  14  -8 214.632 128.823   3
   0 -14   8 482.607 348.222   5
   0  14  -7 7525.53 1099.42   3
   0 -14   7 6230.19 609.021   6
   0 -14   7 7688.06 1191.05   5
   0 -14   6 195.419 86.7836   6
   0  14  -6 84.4632 128.970   3
   0 -14   6-121.063 195.936   5
   0  14  -5 4557.94 829.759   3
   0 -14   5 4677.19 542.779   6
   0 -14   5 5346.78 997.952   5
   0 -14   4 378.542 152.671   6
   0 -14   4 648.937 281.745   5
   0  14  -4 816.104 351.833   3
   0 -14   3 10302.7 1482.11   5
   0 -14   3 9630.67 836.446   6
   0  14  -3 9696.46 1176.78   3
   0 -14   2 917.337 257.085   6
   0 -14   2 1394.76 540.075   5
   0  14  -2 1088.35 369.004   3
   0 -14   1 1560.51 583.216   5
   0 -14   1 1603.03 362.365   6
   0  14  -1 1397.01 419.274   3
   0 -14   0 1417.22 530.942   5
   0 -14   0 1706.95 379.129   6
   0 -14  -1 2312.65 693.905   5
   0 -14  -1 2036.78 456.746   6
   0 -14  -2 1418.62 573.449   5
   0 -14  -2 936.332 318.660   6
   0 -14  -3-120.442 180.554   5
   0 -14  -3 77.1523 115.648   6
   0 -14  -4 3280.38 628.544   6
   0 -14  -4 3933.58 977.382   5
   0 -14  -5-219.039 231.204   5
   0 -14  -6 1009.65 510.664   5
   0 -14  -7 2652.92 842.828   5
   0 -14  -8 92.4962 192.662   5
   0 -14  -9 1923.28 832.817   5
   0  15 -23-51.8728 89.6858   3
   0  15 -23-26.0581 139.648   4
   0  15 -23 104.874 182.196   1
   0  15 -22-102.911 96.5677   3
   0  15 -22 196.791 108.582   1
   0  15 -21-33.1638 139.600   1
   0  15 -21 307.118 288.116   3
   0  15 -20-183.459 233.025   1
   0  15 -20 97.6772 197.521   3
   0  15 -19-2.50312 171.694   3
   0  15 -19 100.479 135.715   1
   0  15 -18-144.783 180.730   3
   0  15 -18-55.0762 127.553   1
   0  15 -17-26.5543 122.866   1
   0  15 -17 162.926 190.973   3
   0  15 -16-77.4982 179.341   3
   0 -15  16 289.207 172.826   6
   0 -15  15 204.675 173.523   6
   0  15 -15 392.365 284.340   3
   0 -15  14 144.979 163.587   6
   0  15 -14-37.2588 214.746   3
   0  15 -13 30.8492 191.421   3
   0 -15  13 13.0319 115.184   6
   0 -15  12 41.9539 98.8179   6
   0  15 -12 31.8662 201.527   3
   0  15 -11 261.052 220.810   3
   0 -15  11-90.3292 128.197   6
   0 -15  11 72.9533 155.508   5
   0  15 -10-21.7139 220.357   3
   0 -15  10-97.3554 184.847   5
   0 -15  10-58.9224 121.165   6
   0  15  -9-254.585 313.006   3
   0 -15   9-59.1295 214.099   5
   0 -15   9-51.0184 100.114   6
   0  15  -8-163.103 318.842   3
   0 -15   8-127.184 64.0841   6
   0 -15   8 18.2888 184.247   5
   0 -15   7 14.6459 69.9629   6
   0 -15   7 185.937 291.169   5
   0  15  -7 153.460 143.351   3
   0 -15   6 42.8014 81.7793   6
   0 -15   6 26.8731 213.622   5
   0  15  -6 326.441 257.783   3
   0 -15   5-288.671 302.486   5
   0  15  -5-80.0114 232.295   3
   0 -15   5 107.948 143.812   6
   0  15  -4-155.339 242.891   3
   0 -15   4 123.472 225.508   5
   0 -15   4-189.218 132.802   6
   0  15  -3 215.077 208.396   3
   0 -15   3-17.8344 69.5025   6
   0 -15   3 489.039 380.796   5
   0  15  -2 170.523 163.417   3
   0 -15   2-172.599 281.109   5
   0 -15   2 16.3298 98.9567   6
   0 -15   1 110.797 297.778   5
   0 -15   1-4.37706 85.8144   6
   0 -15   0 270.839 333.869   5
   0 -15  -1-21.0976 253.272   5
   0 -15  -2-423.490 401.078   5
   0 -15  -3-438.158 504.102   5
   0 -15  -4-104.687 255.202   5
   0 -15  -5 227.992 154.320   5
   0 -15  -6 285.649 162.411   5
   0 -15  -7 170.147 131.260   5
   0  16 -23 4.84290 94.4195   1
   0  16 -22-300.974 211.954   1
   0  16 -22 144.351 159.803   3
   0  16 -21 1398.12 518.183   3
   0  16 -21 1777.91 522.510   1
   0  16 -20 615.299 289.261   3
   0  16 -20 710.539 272.563   1
   0  16 -19 3122.07 778.695   3
   0  16 -19 5117.68 868.403   1
   0  16 -18 1136.07 503.696   3
   0  16 -18 2283.71 606.923   1
   0  16 -17 8075.52 1250.32   3
   0 -16  16 1587.73 405.460   6
   0  16 -16 1773.22 609.813   3
   0 -16  15 5935.93 730.042   6
   0  16 -15 6705.38 1175.24   3
   0 -16  14 75.2135 61.2684   6
   0  16 -14-6.01098 239.339   3
   0  16 -13 1668.90 593.694   3
   0 -16  13 1209.77 305.623   6
   0 -16  12 158.607 108.573   6
   0  16 -12 234.607 258.128   3
   0 -16  11 1992.00 600.916   5
   0 -16  11 1764.49 330.080   6
   0  16 -11 2943.41 779.861   3
   0 -16  10 187.578 83.8482   6
   0 -16  10 19.9039 206.772   5
   0  16 -10 575.630 407.642   3
   0 -16   9-89.8735 122.778   6
   0 -16   9 14.0026 108.096   5
   0  16  -9 109.802 278.663   3
   0 -16   8 1415.96 504.520   5
   0  16  -8 1581.00 537.164   3
   0 -16   7 1081.59 479.169   5
   0  16  -7 1136.24 492.708   3
   0 -16   6 2022.04 693.898   5
   0  16  -6 2706.52 728.436   3
   0 -16   5 1872.40 661.795   5
   0  16  -5 2564.10 657.612   3
   0 -16   4 1193.65 511.899   5
   0  16  -4 601.384 257.354   3
   0 -16   3 3794.42 961.415   5
   0 -16   2-208.323 433.454   5
   0 -16   1 2214.43 727.896   5
   0 -16   0-369.824 453.363   5
   0 -16  -1 3056.43 904.406   5
   0 -16  -2 461.881 333.310   5
   0 -16  -3 2174.52 825.190   5
   0 -16  -4 746.330 408.665   5
   0 -16  -5 1723.78 722.764   5
   0  17 -21 2.98416 116.586   1
   0  17 -20-290.004 309.842   1
   0  17 -20 98.4057 261.508   3
   0  17 -19 229.129 236.238   3
   0  17 -19-295.488 349.677   1
   0  17 -18-27.2491 249.241   1
   0  17 -18 78.5207 224.063   3
   0  17 -17-205.602 192.158   3
   0  17 -16 272.005 366.102   3
   0  17 -15 416.618 460.297   3
   0  17 -14-81.1912 248.019   3
   0  17 -13 256.524 363.086   3
   0  17 -12 231.996 387.122   3
   0  17 -11 116.411 224.372   3
   0 -17  11-105.947 131.638   5
   0 -17  10 11.6678 133.189   5
   0  17 -10-41.7203 218.797   3
   0  17  -9 109.411 291.624   3
   0 -17   9-232.493 343.899   5
   0  17  -8-273.360 199.236   3
   0 -17   8-325.403 276.432   5
   0  17  -7-183.939 252.064   3
   0 -17   7-188.165 152.688   5
   0  17  -6 193.920 278.128   3
   0 -17   6 216.647 250.792   5
   0 -17   5-51.3043 245.304   5
   0  17  -5 411.675 366.064   3
   0 -17   4 431.068 317.229   5
   0 -17   3 759.577 457.347   5
   0 -17   2 221.626 369.766   5
   0 -17   1 99.7924 399.925   5
   0 -17   0-516.388 392.042   5
   0 -17  -1-214.686 427.722   5
   0 -17  -2 1100.71 553.822   5
   0  18 -16 253.811 376.873   3
   0  18 -15 5454.15 1123.24   3
   0  18 -14 1041.92 575.225   3
   0  18 -13 1822.16 712.799   3
   0  18 -12 142.597 134.978   3
   0 -18  11 1085.39 561.224   5
   0  18 -11 1807.16 703.856   3
   0 -18  10 5482.54 1171.47   5
   0  18 -10 4236.09 980.356   3
   0 -18   9 2382.27 775.751   5
   0  18  -9 2637.44 803.256   3
   0 -18   8 3057.02 881.400   5
   0  18  -8 2698.81 760.328   3
   0 -18   7 2597.40 828.749   5
   0  18  -7 2911.88 793.500   3
   0  18  -6 764.269 456.243   3
   0 -18   6 427.713 347.387   5
   0 -18   5 1559.01 683.837   5
   0 -18   4 502.073 317.419   5
   0 -18   3 930.642 495.067   5
   0 -18   2 406.256 373.275   5
  -1 -18   4 299.587 261.661   5
  -1 -18   5-126.867 139.409   5
   1  18  -5 565.960 407.238   3
  -1 -18   6 711.618 444.891   5
   1  18  -6 597.020 401.217   3
   1  18  -7 1273.37 525.841   3
  -1 -18   7 1367.23 552.443   5
   1  18  -8 481.810 210.638   3
  -1 -18   8 851.520 499.207   5
  -1 -18   9 1695.22 704.340   5
   1  18  -9 2525.06 838.034   3
   1  18 -10 3238.56 878.742   3
  -1 -18  10 3536.60 961.530   5
   1  18 -11 1152.77 533.187   3
   1  18 -12 2646.84 779.192   3
   1  18 -13 2297.35 742.679   3
   1  18 -14 525.870 475.085   3
   1  18 -15 2222.36 736.935   3
  -1 -17  -1-240.202 289.119   5
  -1 -17   0-174.137 251.285   5
  -1 -17   1 58.1226 324.628   5
  -1 -17   2 2.94704 224.846   5
   1  17  -3 57.7080 121.745   3
  -1 -17   3-121.013 251.657   5
   1  17  -4-579.719 379.126   3
  -1 -17   4-204.145 291.812   5
  -1 -17   5 261.496 320.987   5
   1  17  -5-102.417 223.983   3
  -1 -17   6 39.3323 239.131   5
   1  17  -6-40.3487 229.990   3
  -1 -17   7-216.149 194.722   5
   1  17  -7 237.764 285.067   3
   1  17  -8 241.377 226.356   3
  -1 -17   8 166.406 226.635   5
  -1 -17   9-273.970 169.829   5
   1  17  -9 173.061 200.323   3
   1  17 -10 463.470 413.284   3
  -1 -17  10 566.454 407.033   5
   1  17 -11 158.671 266.274   3
   1  17 -12-61.6418 199.851   3
   1  17 -13-36.2555 346.219   3
   1  17 -14-519.752 355.093   3
   1  17 -15 154.017 231.764   3
   1  17 -16-86.1728 118.085   3
   1  17 -17 15.1399 174.697   3
   1  17 -18-272.685 322.525   3
   1  17 -19-100.732 215.220   3
   1  17 -19-303.100 334.956   1
   1  17 -20-182.822 192.109   1
   1  17 -21-179.933 305.113   1
  -1 -16  -5 215.097 307.437   5
  -1 -16  -4-571.074 415.803   5
  -1 -16  -3 915.661 522.710   5
  -1 -16  -2 593.216 395.704   5
  -1 -16  -1 3887.17 978.136   5
  -1 -16   0 991.156 447.760   5
  -1 -16   1 3408.42 920.567   5
   1  16  -2-190.856 310.721   3
  -1 -16   2-613.197 444.030   5
   1  16  -3 2532.22 631.543   3
  -1 -16   3 3024.37 847.958   5
   1  16  -4 25.4027 214.073   3
  -1 -16   4-94.7190 189.300   5
  -1 -16   5 4098.13 967.828   5
   1  16  -5 3681.08 819.206   3
  -1 -16   6 320.763 66.9403   6
   1  16  -6 701.296 452.678   3
  -1 -16   6 223.023 215.770   5
  -1 -16   7 2805.75 768.518   5
  -1 -16   7 2539.59 420.315   6
   1  16  -7 2729.98 745.651   3
   1  16  -8 2587.00 739.661   3
  -1 -16   8 2141.94 699.211   5
  -1 -16   8 2084.53 371.403   6
   1  16  -9 1960.27 656.149   3
  -1 -16   9 1260.91 293.518   6
  -1 -16   9 1850.53 649.998   5
  -1 -16  10 926.649 267.081   6
   1  16 -10 1041.79 524.964   3
  -1 -16  10 1206.32 493.699   5
  -1 -16  11 344.527 132.931   6
   1  16 -11 937.643 483.368   3
   1  16 -12 318.626 255.824   3
  -1 -16  12-91.0919 183.587   6
   1  16 -13 41.7875 221.002   3
  -1 -16  13 68.9398 96.0317   6
  -1 -16  14-146.236 200.734   6
   1  16 -14 103.594 125.774   3
   1  16 -15 1353.57 563.156   3
  -1 -16  15 1182.63 337.867   6
   1  16 -16 1256.33 545.742   3
  -1 -16  16 584.015 264.753   6
  -1 -16  17 5412.03 755.752   6
   1  16 -17 4502.53 967.012   3
  -1 -16  18 1656.64 451.721   6
   1  16 -18 1923.49 671.384   3
   1  16 -19 3630.71 743.655   1
   1  16 -19 3369.69 828.548   3
   1  16 -20 1330.82 513.813   3
   1  16 -20 1180.63 408.543   1
   1  16 -21 1948.17 621.672   3
   1  16 -21 3858.93 754.243   1
   1  16 -22 456.366 309.385   3
   1  16 -22 588.942 311.728   1
  -1 -15  -7-258.042 291.034   5
  -1 -15  -6 53.9087 128.867   5
  -1 -15  -5-50.5580 133.570   5
  -1 -15  -4 714.287 504.828   5
  -1 -15  -3 116.901 185.903   5
  -1 -15  -2 246.786 324.594   5
  -1 -15  -1 529.448 321.605   5
  -1 -15   0-141.345 152.859   6
  -1 -15   0-83.6283 304.602   5
  -1 -15   1-51.3669 150.470   5
  -1 -15   1 180.784 84.6547   6
   1  15  -1-76.5407 104.972   3
   1  15  -2 77.2670 151.434   3
  -1 -15   2 2.22131 83.8374   6
  -1 -15   2-60.8725 188.337   5
  -1 -15   3 43.0966 59.8580   6
   1  15  -3 26.3090 146.869   3
  -1 -15   3-289.348 201.485   5
   1  15  -4 18.1660 165.085   3
  -1 -15   4-173.706 257.999   5
  -1 -15   4 48.0015 109.279   6
  -1 -15   5 180.354 187.210   6
  -1 -15   5 372.268 249.050   5
   1  15  -5-93.0551 144.359   3
  -1 -15   6-32.7147 129.657   5
  -1 -15   6 62.0286 125.522   6
   1  15  -7-25.3099 178.981   3
  -1 -15   7 94.9521 127.557   5
  -1 -15   7-38.4779 83.4219   6
   1  15  -8 44.3462 182.036   3
  -1 -15   8-41.3942 104.354   6
  -1 -15   8-109.462 214.402   5
  -1 -15   9-137.302 86.4712   6
   1  15  -9-299.322 231.671   3
  -1 -15   9 90.8404 213.419   5
  -1 -15  10 14.3674 44.7448   6
  -1 -15  10 193.575 263.212   5
   1  15 -10-62.8310 259.955   3
  -1 -15  11-61.7188 114.969   6
   1  15 -11-107.149 163.029   3
  -1 -15  12-116.545 150.375   6
   1  15 -12 216.319 272.222   3
  -1 -15  13 114.714 117.421   6
   1  15 -13 55.6116 197.701   3
   1  15 -14-107.851 180.336   3
  -1 -15  14 20.7140 85.8185   6
   1  15 -15 64.6486 266.408   3
  -1 -15  15 9.38629 88.2666   6
  -1 -15  16 62.5065 141.812   6
   1  15 -16-200.389 200.056   3
   1  15 -17-388.244 367.057   3
  -1 -15  17 221.023 188.161   6
   1  15 -18 92.2214 267.059   3
  -1 -15  18 43.0414 135.235   6
   1  15 -18 27.7564 147.917   1
   1  15 -19-79.2749 212.069   1
   1  15 -19 208.345 238.236   3
   1  15 -20-67.7306 166.050   3
   1  15 -20-250.951 254.319   1
   1  15 -21-219.823 206.648   1
   1  15 -21 586.441 339.595   3
   1  15 -22 65.0964 185.977   3
   1  15 -22-111.930 219.689   1
   1  15 -23 445.895 323.048   3
   1  15 -23-33.1909 160.325   1
  -1 -14  -8 321.927 169.357   5
  -1 -14  -7 1293.21 554.776   5
  -1 -14  -6 420.410 274.513   5
  -1 -14  -5 3228.12 652.443   6
  -1 -14  -5 3603.56 946.636   5
  -1 -14  -4 965.652 445.396   5
  -1 -14  -4 658.465 325.655   6
  -1 -14  -3 266.581 201.439   5
  -1 -14  -3 209.138 213.602   6
  -1 -14  -2 3059.95 820.238   5
  -1 -14  -2 2913.83 548.197   6
  -1 -14  -1-242.669 226.217   6
  -1 -14  -1-67.9000 235.055   5
   1  14   0 3200.61 659.795   3
  -1 -14   0 2583.35 534.357   6
  -1 -14   0 3279.46 878.303   5
  -1 -14   1 1166.00 460.579   5
  -1 -14   1 1529.83 405.682   6
   1  14  -1 1829.45 494.319   3
   1  14  -2 1334.44 428.504   3
  -1 -14   2 851.787 398.874   5
  -1 -14   2 921.123 291.259   6
  -1 -14   3 4194.42 920.131   5
   1  14  -3 4463.12 782.430   3
  -1 -14   3 4637.43 639.518   6
   1  14  -4 654.897 339.330   3
  -1 -14   4 922.512 285.817   6
  -1 -14   4 540.575 360.532   5
  -1 -14   5 10187.0 885.171   6
  -1 -14   5 10962.1 1448.45   5
   1  14  -5 9731.12 1234.94   3
  -1 -14   6 283.250 238.170   5
   1  14  -6 424.895 238.553   3
  -1 -14   6 127.943 122.410   6
   1  14  -7 8277.39 1179.43   3
  -1 -14   7 6914.18 1125.19   5
  -1 -14   7 6863.63 696.746   6
   1  14  -8 198.220 233.234   3
  -1 -14   8 576.523 335.159   5
  -1 -14   8 335.369 85.4207   6
  -1 -14   9 3459.13 493.525   6
   1  14  -9 3855.26 828.584   3
  -1 -14   9 3897.01 836.523   5
  -1 -14  10-52.2688 103.889   6
   1  14 -10 15.6885 252.153   3
  -1 -14  10 252.301 250.997   5
   1  14 -11 1341.77 484.490   3
  -1 -14  11 1191.85 290.867   6
  -1 -14  12 129.032 67.0065   6
   1  14 -12 206.224 160.049   3
   1  14 -13 976.683 444.635   3
  -1 -14  13 781.835 263.631   6
   1  14 -14 4246.88 844.578   3
  -1 -14  14 4600.68 655.561   6
   1  14 -15 2122.30 587.418   3
  -1 -14  15 2277.25 473.492   6
  -1 -14  16 3436.08 590.483   6
   1  14 -16 2472.98 665.002   3
   1  14 -17 6144.66 994.780   3
  -1 -14  17 5692.07 789.147   6
   1  14 -18 2968.41 636.558   1
  -1 -14  18 3092.79 621.169   6
   1  14 -18 2600.57 669.728   3
   1  14 -19 2460.49 562.964   1
   1  14 -19 2404.09 653.723   3
   1  14 -20 1531.75 514.004   3
   1  14 -20 1170.42 355.010   1
   1  14 -21 1434.97 405.337   1
   1  14 -21 919.893 275.420   4
   1  14 -21 1339.17 462.718   3
   1  14 -22-6.89538 139.134   1
   1  14 -22 129.383 134.217   4
   1  14 -22 109.706 203.583   3
   1  14 -23 143.410 96.0388   4
   1  14 -23-95.3679 231.197   3
   1  14 -24-134.489 170.969   4
   1  14 -24 379.040 241.578   3
  -1 -13  -9 57.2702 229.774   5
  -1 -13  -8-31.9250 193.229   6
  -1 -13  -8 269.712 269.955   5
  -1 -13  -7 46.6491 138.807   6
  -1 -13  -7-634.313 476.948   5
  -1 -13  -6 230.442 203.442   6
  -1 -13  -6-516.660 357.765   5
  -1 -13  -5-124.780 125.014   6
  -1 -13  -5-337.728 385.349   5
  -1 -13  -4-239.773 269.091   5
  -1 -13  -4-173.586 182.440   6
  -1 -13  -3 76.0621 173.712   6
  -1 -13  -3-295.279 335.827   5
  -1 -13  -2-425.265 427.819   5
  -1 -13  -2 83.3515 116.519   6
  -1 -13  -1 337.808 298.151   5
   1  13   1 123.937 84.3523   3
  -1 -13  -1 52.8532 176.770   6
  -1 -13   0-246.324 240.813   5
  -1 -13   0-84.4046 130.834   6
   1  13   0-84.6552 151.245   3
  -1 -13   1-281.200 262.807   5
  -1 -13   1 35.4302 128.790   6
   1  13  -1 1.86318 85.4600   3
  -1 -13   2 1.39523 182.855   5
   1  13  -2 162.341 128.049   3
  -1 -13   2 128.092 144.514   6
  -1 -13   3 101.189 97.4144   6
  -1 -13   3-119.636 171.622   5
   1  13  -3 4.94710 191.365   3
  -1 -13   4 41.5885 168.501   5
  -1 -13   4-114.339 131.323   6
   1  13  -4-106.345 171.353   3
  -1 -13   5 44.0337 53.1329   6
   1  13  -5-9.96033 27.1288   4
  -1 -13   5 61.9773 184.916   5
   1  13  -5-44.4868 125.815   3
  -1 -13   6 82.4768 138.709   6
   1  13  -6 52.7802 56.9882   4
  -1 -13   6-153.093 253.584   5
   1  13  -6 347.226 287.113   3
  -1 -13   7 77.9138 136.637   6
  -1 -13   7 154.519 226.097   5
   1  13  -7 5.67535 36.1098   4
   1  13  -7 174.292 261.139   3
  -1 -13   8 57.0121 83.2930   6
   1  13  -8-6.23145 36.2096   4
   1  13  -8-66.4015 167.197   3
  -1 -13   8-23.9745 173.496   5
   1  13  -9-281.768 304.499   3
  -1 -13   9-31.7291 73.4274   6
  -1 -13   9-30.7101 123.796   5
   1  13  -9 10.6929 28.3742   4
  -1 -13  10-31.2445 249.673   5
  -1 -13  10-72.9312 60.3420   6
   1  13 -10-236.332 297.594   3
  -1 -13  11-67.5736 60.4505   6
   1  13 -11-335.452 292.840   3
  -1 -13  12-71.3550 132.442   6
   1  13 -12-63.9711 213.295   3
   1  13 -13 156.046 145.015   3
  -1 -13  13 139.159 138.321   6
   1  13 -14-302.960 318.226   3
  -1 -13  14 79.3833 130.520   6
   1  13 -15-19.2797 143.845   3
  -1 -13  15-79.1474 98.4854   6
   1  13 -16-6.74638 100.061   3
  -1 -13  16-122.759 129.141   6
   1  13 -17-58.1174 121.976   3
  -1 -13  17 82.7619 166.947   6
   1  13 -18-241.342 273.113   1
   1  13 -18 39.1797 167.966   3
   1  13 -19-249.585 228.110   3
   1  13 -19-211.691 228.417   1
   1  13 -20-306.487 285.855   3
   1  13 -20-120.935 207.385   1
   1  13 -21-300.481 222.509   4
   1  13 -21 0.56075 108.382   3
   1  13 -22 150.145 167.816   1
   1  13 -22-59.2133 112.406   4
   1  13 -22-22.0356 107.583   3
   1  13 -23-116.713 120.064   4
   1  13 -23-87.4279 202.617   3
   1  13 -24-149.290 157.227   4
   1  13 -25-250.553 173.461   4
  -1 -12 -11 1142.50 441.497   6
  -1 -12 -10 683.362 289.620   6
  -1 -12 -10 510.753 335.251   5
  -1 -12 -10 691.536 196.964   4
  -1 -12  -9 2346.84 381.745   4
  -1 -12  -9 3375.89 672.636   6
  -1 -12  -9 3277.31 879.175   5
  -1 -12  -8 150.005 99.4239   4
  -1 -12  -8-123.627 139.745   5
  -1 -12  -7 2275.92 524.217   6
  -1 -12  -7 3044.22 849.078   5
  -1 -12  -7 1873.60 311.740   4
  -1 -12  -6-44.0891 269.419   5
  -1 -12  -6-79.4305 104.931   4
  -1 -12  -6 192.946 70.7698   6
  -1 -12  -5 669.533 186.126   4
  -1 -12  -5 331.567 280.784   5
  -1 -12  -5 802.709 283.118   6
  -1 -12  -4 1014.96 353.786   6
  -1 -12  -4 1072.22 476.098   5
  -1 -12  -3 410.252 244.367   6
  -1 -12  -3 453.814 284.523   5
  -1 -12  -2 2088.86 471.273   6
  -1 -12  -2 2190.53 642.512   5
  -1 -12  -1 424.979 171.876   6
  -1 -12  -1 240.245 128.290   5
   1  12   1 471.544 271.817   3
  -1 -12   0 3193.46 560.433   6
  -1 -12   0 4158.37 910.081   5
   1  12   0 3786.38 390.792   4
   1  12   0 3620.16 628.073   3
  -1 -12   1 11908.0 1045.65   6
   1  12  -1 12358.1 1202.93   3
   1  12  -1 12735.0 661.348   4
  -1 -12   1 14450.7 1576.88   5
   1  12  -2 1425.21 210.409   4
   1  12  -2 1228.67 394.458   3
  -1 -12   2 1097.52 404.210   5
  -1 -12   2 1265.85 342.753   6
  -1 -12   3 13087.8 1472.87   5
   1  12  -3 11735.6 1205.73   3
   1  12  -3 11763.1 572.803   4
  -1 -12   3 11907.4 983.663   6
   1  12  -4 570.045 105.966   4
  -1 -12   4 786.050 216.962   6
  -1 -12   4 560.560 317.104   5
   1  12  -4 641.866 323.081   3
  -1 -12   5 13673.1 1462.01   5
   1  12  -5 13057.4 1354.15   3
  -1 -12   5 12655.3 936.204   6
   1  12  -5 11744.3 526.607   4
   1  12  -6 7619.28 422.656   4
   1  12  -6 8536.06 1101.62   3
  -1 -12   6 8682.64 751.797   6
  -1 -12   6 8445.36 1132.43   5
   1  12  -6 8669.86 857.782   6
   1  12  -7 3562.84 286.380   4
   1  12  -7 3902.04 585.523   6
   1  12  -7 4799.41 847.223   3
  -1 -12   7 4869.91 858.653   5
  -1 -12   7 4139.75 510.163   6
   1  12  -8 7988.94 1095.34   3
  -1 -12   8 7586.08 690.463   6
   1  12  -8 8275.70 900.321   6
   1  12  -8 7418.99 449.335   4
  -1 -12   8 7215.49 1006.71   5
   1  12  -9 4316.63 792.651   3
  -1 -12   9 4290.71 805.055   5
  -1 -12   9 3776.27 492.752   6
  -1 -12  10 4842.64 567.632   6
   1  12 -10 4494.92 821.899   3
  -1 -12  11 4109.25 544.277   6
   1  12 -11 3930.81 794.843   3
  -1 -12  12 2688.88 450.309   6
   1  12 -12 2271.44 563.882   3
   1  12 -13 2697.04 598.896   3
  -1 -12  13 2795.43 482.616   6
   1  12 -14 184.999 122.170   3
  -1 -12  14 88.2984 83.2081   6
   1  12 -15 3058.14 653.263   3
  -1 -12  15 3672.51 585.883   6
  -1 -12  16 756.714 289.416   6
   1  12 -16 611.134 293.121   3
  -1 -12  17 1976.06 464.464   6
   1  12 -17 1647.94 458.343   3
   1  12 -17 1648.62 392.481   1
   1  12 -18 351.140 245.587   3
   1  12 -18 650.414 184.751   1
   1  12 -19 13.9318 176.104   1
   1  12 -19 137.189 151.557   3
   1  12 -20 1511.65 358.722   1
   1  12 -20 1096.51 287.518   4
   1  12 -20 1654.51 499.939   3
   1  12 -21 2545.77 473.296   4
   1  12 -21 2172.01 445.717   1
   1  12 -21 1819.26 502.915   3
   1  12 -22 1774.48 407.564   4
   1  12 -22 1595.55 503.113   3
   1  12 -22 1910.23 392.517   1
   1  12 -23 1624.06 487.760   3
   1  12 -23 1723.67 413.393   4
   1  12 -24 935.107 305.725   4
   1  12 -25 977.618 330.836   4
  -1 -11 -13 246.745 135.533   4
  -1 -11 -12 55.1001 69.7182   4
  -1 -11 -12 81.2021 122.974   6
  -1 -11 -11 44.8220 192.957   6
  -1 -11 -11-103.962 128.774   4
  -1 -11 -10-270.521 195.237   6
  -1 -11 -10-270.110 284.395   5
  -1 -11 -10 60.2609 96.7829   4
  -1 -11  -9-120.854 96.2092   4
  -1 -11  -9-252.985 285.029   5
  -1 -11  -9-47.3094 122.602   6
  -1 -11  -8-13.3930 206.165   5
  -1 -11  -8 103.399 90.3191   4
  -1 -11  -8-37.1339 117.862   6
  -1 -11  -7 63.9949 43.9516   4
  -1 -11  -7 36.5009 120.808   6
  -1 -11  -6-42.8641 153.213   6
  -1 -11  -6-358.803 283.434   5
  -1 -11  -6-136.779 78.6482   4
  -1 -11  -5 131.073 124.469   6
  -1 -11  -5-103.967 75.8612   4
  -1 -11  -5-182.061 375.005   5
  -1 -11  -4 96.8899 129.747   6
  -1 -11  -4 3.46859 47.4447   4
  -1 -11  -3-139.942 208.013   5
  -1 -11  -3 49.2362 121.910   6
   1  11   2 45.9572 63.9042   4
  -1 -11  -2-77.3436 110.304   5
  -1 -11  -2-177.593 168.486   6
   1  11   2 68.3330 146.504   3
   1  11   1-13.2025 35.8690   4
  -1 -11  -1-54.5592 117.832   6
  -1 -11  -1 142.605 236.710   5
   1  11   1 114.464 139.670   3
   1  11   0-23.0541 37.3079   4
  -1 -11   0 115.223 194.112   5
  -1 -11   0-60.2976 140.605   6
   1  11   0 90.4440 163.682   3
  -1 -11   1-102.875 135.238   6
  -1 -11   1-16.7830 162.744   5
   1  11  -1 46.4902 157.971   3
   1  11  -1 55.4909 65.4424   4
  -1 -11   2-43.2161 91.6100   6
   1  11  -2-92.5111 89.5692   4
   1  11  -2-243.942 226.859   3
  -1 -11   2 121.547 191.198   5
  -1 -11   3 226.979 295.879   5
   1  11  -3-40.4705 177.619   3
   1  11  -3-75.6370 56.0871   4
   1  11  -4 59.7774 56.6377   4
  -1 -11   4-120.938 188.917   5
   1  11  -4-61.6411 167.029   3
   1  11  -5 14.1736 133.708   3
  -1 -11   5-8.93323 115.635   5
   1  11  -5-72.5990 50.0427   4
   1  11  -5 4.58390 70.6798   6
   1  11  -6 2.40930 30.0396   4
   1  11  -6 71.0696 190.932   3
  -1 -11   6 38.3746 121.410   5
   1  11  -6 46.7328 134.784   6
   1  11  -7 25.0922 163.644   3
   1  11  -7 108.276 77.0465   4
   1  11  -7 93.4342 124.145   6
  -1 -11   8-75.1335 190.816   5
  -1 -11   8 17.0800 107.244   6
   1  11  -8 110.592 280.611   3
   1  11  -8 64.0020 87.8571   6
   1  11  -9-132.022 121.440   3
  -1 -11   9-171.572 138.972   6
   1  11  -9-101.394 117.416   6
  -1 -11   9-304.173 298.941   5
  -1 -11  10 68.8936 94.5637   6
   1  11 -10-270.470 294.817   3
  -1 -11  11-3.45715 59.1934   6
   1  11 -11-78.2784 247.262   3
  -1 -11  12 72.5751 114.329   6
   1  11 -12 25.2456 212.029   3
   1  11 -13-64.9172 157.896   3
  -1 -11  13-15.0281 60.5369   6
  -1 -11  14 7.24445 59.6467   6
   1  11 -14-48.7852 223.872   3
   1  11 -15 119.103 99.5798   3
  -1 -11  15 73.8935 71.7441   6
   1  11 -16-146.368 254.559   3
   1  11 -16-263.424 250.468   1
  -1 -11  16-47.7194 121.477   6
   1  11 -17 93.5113 88.2389   1
   1  11 -17-1.81034 81.8444   3
  -1 -11  17 15.4733 121.241   6
   1  11 -18 163.402 175.951   3
   1  11 -18-26.3041 161.617   1
   1  11 -19 0.92601 79.2755   1
   1  11 -19 8.68341 77.9661   3
   1  11 -20-223.036 187.443   4
   1  11 -20-28.2497 85.8860   1
   1  11 -20-108.114 183.113   3
   1  11 -21-212.877 248.403   3
   1  11 -21 292.954 175.492   1
   1  11 -21-45.9634 63.0113   4
   1  11 -22-190.183 180.948   3
   1  11 -22-290.907 208.837   4
   1  11 -22-38.0378 90.9606   1
   1  11 -23-183.599 264.295   3
   1  11 -23-174.399 161.236   4
   1  11 -24-258.965 220.143   4
   1  11 -25-150.160 180.756   4
  -1 -10 -15-79.6475 75.4201   4
  -1 -10 -14 2624.14 463.754   4
  -1 -10 -13 675.169 231.920   4
  -1 -10 -12 996.816 393.706   5
  -1 -10 -12 1042.89 268.909   4
  -1 -10 -11 1086.75 269.384   4
  -1 -10 -11 1116.96 433.594   5
  -1 -10 -10 74.4407 256.786   5
  -1 -10 -10 450.746 162.152   4
  -1 -10  -9 1642.74 306.506   4
  -1 -10  -9 1644.73 582.500   5
  -1 -10  -8 553.813 176.358   4
  -1 -10  -8 742.715 331.213   5
  -1 -10  -7 864.005 303.746   6
  -1 -10  -7 77.6468 177.399   5
  -1 -10  -7 780.325 201.124   4
  -1 -10  -6 248.445 182.546   6
  -1 -10  -6 116.064 86.2128   4
  -1 -10  -5 3033.80 724.761   5
  -1 -10  -5 2678.92 324.423   4
  -1 -10  -5 2628.25 486.347   6
  -1 -10  -4 2989.67 689.589   5
  -1 -10  -4 3341.54 551.198   6
  -1 -10  -4 2950.37 328.177   4
  -1 -10  -3 10526.7 1285.55   5
  -1 -10  -3 10071.2 950.968   6
   1  10   3 10968.8 699.926   4
   1  10   3 11550.3 1038.88   3
  -1 -10  -3 9888.71 570.868   4
   1  10   2 10851.7 649.482   4
   1  10   2 10114.1 962.744   3
  -1 -10  -2 11371.6 1320.63   5
  -1 -10  -2 9866.88 557.650   4
  -1 -10  -2 10454.5 948.364   6
  -1 -10  -1 304.134 188.410   5
   1  10   1 885.562 182.192   4
  -1 -10  -1 645.721 290.766   6
   1  10   1 823.804 294.486   3
   1  10   0 4671.31 380.456   4
  -1 -10   0 4469.31 797.736   5
  -1 -10   0 4391.90 624.065   6
   1  10   0 4776.98 668.507   3
   1  10  -1 5670.50 395.151   4
  -1 -10   1 6448.60 976.042   5
   1  10  -1 5416.71 723.840   3
  -1 -10   2 407.731 250.115   5
   1  10  -2 355.769 91.6776   4
   1  10  -2 899.424 352.605   3
   1  10  -3 1302.94 169.451   4
  -1 -10   3 1538.31 457.408   5
   1  10  -3 1484.07 387.540   3
   1  10  -4 3928.63 661.169   3
   1  10  -4 3539.00 265.079   4
  -1 -10   4 4473.40 787.416   5
   1  10  -5 975.779 272.276   6
  -1 -10   5 1083.22 355.439   5
   1  10  -5 610.021 96.3981   4
   1  10  -5 810.482 313.591   3
  -1 -10   6 42238.5 2272.68   5
   1  10  -6 41540.5 2213.01   3
   1  10  -6 41405.2 1795.81   6
   1  10  -6 36985.5 865.926   4
   1  10  -7 7510.98 775.127   6
  -1 -10   7 7982.80 976.236   5
   1  10  -7 7684.25 963.263   3
   1  10  -8 34094.9 1674.71   6
  -1 -10   8 31802.1 1939.98   5
   1  10  -8 33809.7 2030.43   3
  -1 -10   9 13748.2 902.766   6
   1  10  -9 14243.4 1331.97   3
  -1 -10   9 12809.7 1226.57   5
   1  10  -9 14750.6 1113.08   6
   1  10 -10 3914.96 590.543   6
   1  10 -10 3784.21 656.709   3
  -1 -10  10 3200.16 436.084   6
   1  10 -11 7047.01 909.159   3
  -1 -10  11 6979.85 695.931   6
  -1 -10  12 553.292 195.948   6
   1  10 -12 471.775 215.055   3
  -1 -10  13 8989.68 839.951   6
   1  10 -13 9131.01 1009.28   3
   1  10 -14 288.050 170.123   3
  -1 -10  14 294.953 127.007   6
  -1 -10  15 3685.65 590.364   6
   1  10 -15 2912.20 579.793   3
   1  10 -16 1784.29 372.119   1
  -1 -10  16 1871.63 423.377   6
   1  10 -16 1339.34 390.479   3
   1  10 -17 1914.71 390.788   1
   1  10 -17 1828.42 448.965   3
   1  10 -18 7607.32 911.046   3
   1  10 -18 9387.25 842.891   1
   1  10 -19 1423.50 396.708   3
   1  10 -19 1484.18 340.323   4
   1  10 -19 1884.96 366.770   1
   1  10 -20 10064.1 907.420   4
   1  10 -20 9597.99 763.163   1
   1  10 -20 7595.39 930.110   3
   1  10 -21 97.9210 149.566   3
   1  10 -21-215.123 159.763   1
   1  10 -21 18.7019 82.2658   4
   1  10 -22 501.931 214.990   4
   1  10 -22 87.5236 77.7811   1
   1  10 -22 490.322 207.432   3
   1  10 -23 337.227 187.727   4
   1  10 -24-74.5926 147.367   4
   1  10 -25 880.308 318.961   4
  -1  -9 -16-2.35649 76.3070   4
  -1  -9 -15 200.738 154.465   4
  -1  -9 -14 5.60376 65.8855   4
  -1  -9 -13-38.5046 89.2047   4
  -1  -9 -12 107.500 198.889   5
  -1  -9 -12-78.0122 89.5070   4
  -1  -9 -11-37.4743 78.5107   4
  -1  -9 -11 104.771 169.731   5
  -1  -9 -10 37.5737 164.623   5
  -1  -9 -10-84.2346 131.513   4
  -1  -9  -9-144.455 116.760   4
  -1  -9  -9-431.147 382.071   5
  -1  -9  -8-118.712 80.6303   4
  -1  -9  -8-210.028 231.545   5
  -1  -9  -7 133.506 219.255   5
  -1  -9  -7 24.1241 36.0238   4
  -1  -9  -6 124.881 94.1054   4
  -1  -9  -6-79.2798 229.476   5
  -1  -9  -5-77.3492 90.2343   6
  -1  -9  -5-120.013 220.277   5
  -1  -9  -5-70.6149 70.8130   4
   1   9   4-59.1102 80.0218   4
  -1  -9  -4-33.1810 51.6460   4
  -1  -9  -4-91.4645 154.743   5
  -1  -9  -4-84.5123 152.055   6
  -1  -9  -3 69.2530 115.485   6
   1   9   3-45.2844 115.221   3
  -1  -9  -3 84.9388 70.6093   4
   1   9   3 41.8217 61.7654   4
  -1  -9  -3-132.162 254.859   5
  -1  -9  -2-110.651 96.9640   4
  -1  -9  -2 207.981 156.065   6
   1   9   2-84.1031 142.925   3
  -1  -9  -2 203.789 237.551   5
   1   9   2-130.430 84.1099   4
   1   9   1-66.1940 124.826   3
   1   9   1-94.5018 85.5696   4
  -1  -9  -1-140.430 209.556   5
   1   9   0-165.389 140.759   3
  -1  -9   0-59.0007 231.741   5
   1   9   0-7.82907 29.8584   4
  -1  -9   1 56.1030 149.021   5
   1   9  -1-41.6987 143.625   3
   1   9  -1-43.1236 66.2927   4
   1   9  -2 27.6794 141.182   3
   1   9  -2-23.1106 25.9537   4
  -1  -9   2-37.7359 129.663   5
   1   9  -3 103.280 65.1114   4
   1   9  -3 45.9103 121.752   3
  -1  -9   3-217.767 262.146   5
  -1  -9   4 153.963 169.327   5
  -1  -9   4 46.8761 49.7215   6
   1   9  -4-29.3386 35.1837   4
   1   9  -4 134.119 159.660   3
   1   9  -4 93.6158 71.3411   6
   1   9  -5 68.0497 88.4502   6
  -1  -9   5 226.447 258.524   5
   1   9  -5-213.032 197.915   3
   1   9  -5 19.7651 42.0583   4
   1   9  -6 79.5065 114.391   6
   1   9  -6-144.401 145.290   3
   1   9  -7 41.4465 97.7169   6
   1   9  -7-144.502 180.867   3
  -1  -9   7-23.7350 90.0006   5
   1   9  -8 362.948 198.737   6
  -1  -9   8 8.69552 104.717   5
   1   9  -8-12.0989 176.237   3
   1   9  -9 114.095 130.298   6
   1   9  -9-27.7993 157.166   3
  -1  -9  10-94.6156 115.519   6
   1   9 -10-63.7970 75.3715   6
   1   9 -10-219.185 232.868   3
   1   9 -11 17.7852 116.465   3
  -1  -9  11-45.9469 81.3765   6
   1   9 -11-63.2282 76.7422   6
  -1  -9  12 65.5884 99.1769   6
   1   9 -12-232.514 234.961   3
  -1  -9  13-128.970 127.183   6
   1   9 -13-155.641 209.931   3
  -1  -9  14 30.2814 72.9182   6
   1   9 -14-258.014 252.421   3
   1   9 -15 8.48011 107.406   1
  -1  -9  15-17.1770 98.2995   6
   1   9 -15-54.3923 133.642   3
   1   9 -16 0.51820 64.2869   1
   1   9 -16-71.5590 152.654   3
   1   9 -17-148.444 171.223   3
   1   9 -17 21.5983 113.627   1
   1   9 -18 52.5889 83.0838   1
   1   9 -18-119.614 141.950   4
   1   9 -18-111.312 155.500   3
   1   9 -19-138.609 154.470   3
   1   9 -19-27.8027 78.1583   1
   1   9 -19-43.4228 108.616   4
   1   9 -20-176.237 136.436   1
   1   9 -20-127.388 174.902   4
   1   9 -20-173.940 167.087   3
   1   9 -21-184.392 136.084   3
   1   9 -21-222.069 179.596   4
   1   9 -21-112.585 109.806   1
   1   9 -22-247.894 238.539   4
   1   9 -22-89.6830 145.020   3
   1   9 -23-27.7988 114.854   4
   1   9 -24-63.9022 192.425   4
   1   9 -25-110.461 154.248   4
  -1  -8 -16 127.483 130.724   4
  -1  -8 -15-37.1391 110.761   4
  -1  -8 -14 339.756 156.728   4
  -1  -8 -13 9.80345 175.086   5
  -1  -8 -13 194.162 92.4152   4
  -1  -8 -12 222.164 235.205   5
  -1  -8 -12 380.041 147.151   4
  -1  -8 -11 1148.09 419.021   5
  -1  -8 -11 1241.32 285.216   4
  -1  -8 -10 1172.33 431.124   5
  -1  -8 -10 1795.53 323.752   4
   1   8  10 1598.18 198.215   2
  -1  -8  -9 156.638 150.388   5
  -1  -8  -9 378.904 148.793   4
  -1  -8  -8 10651.7 703.140   4
  -1  -8  -8 9910.01 1212.82   5
  -1  -8  -7 9685.82 641.236   4
  -1  -8  -7 8097.83 1107.20   5
  -1  -8  -6 24849.1 977.218   4
  -1  -8  -6 23427.5 1813.33   5
  -1  -8  -5 7896.31 520.640   4
  -1  -8  -5 7784.86 1040.38   5
   1   8   5 7721.03 592.940   4
  -1  -8  -4 14079.1 1349.16   5
   1   8   4 16174.0 1067.38   3
  -1  -8  -4 16821.5 732.021   4
   1   8   4 16087.6 797.175   4
  -1  -8  -3 2700.08 433.737   6
   1   8   3 3585.41 351.204   4
   1   8   3 2890.66 443.575   3
  -1  -8  -3 3702.14 325.525   4
  -1  -8  -3 3312.15 674.667   5
   1   8   2 80.0044 100.091   3
   1   8   2 182.864 69.0646   4
   1   8   2 141.318 131.693   5
  -1  -8  -2 118.943 57.7654   4
  -1  -8  -2 90.7066 174.192   5
  -1  -8  -1 5149.45 343.395   4
   1   8   1 5447.35 384.634   4
   1   8   1 5037.39 619.719   3
  -1  -8  -1 5123.65 789.821   5
   1   8   1 5085.21 724.099   5
   1   8   0 333.849 188.526   3
  -1  -8   0 17.9795 146.478   5
   1   8   0 189.816 68.3261   4
   1   8   0 285.065 113.108   5
  -1  -8   1 447.681 145.764   5
  -1  -8   1 448.242 178.488   6
   1   8  -1 507.297 100.036   4
   1   8  -1 426.004 200.319   5
   1   8  -1 374.333 186.641   3
   1   8  -2 153.404 159.684   5
  -1  -8   2 456.303 212.104   5
   1   8  -2 195.337 64.3019   4
  -1  -8   2 100.967 76.3703   6
   1   8  -2 176.439 129.139   3
   1   8  -3 307.404 166.990   3
   1   8  -3 274.961 58.7030   4
   1   8  -3 433.511 219.368   5
  -1  -8   3 408.528 151.599   6
   1   8  -3 296.313 99.7914   6
   1   8  -4 24469.1 1537.23   5
   1   8  -4 26875.1 1551.62   3
   1   8  -4 25227.5 1235.25   6
   1   8  -4 23811.2 589.443   4
  -1  -8   4 25998.0 1138.46   6
   1   8  -5 15983.2 1251.90   5
  -1  -8   5 16351.3 892.964   6
   1   8  -5 16345.2 1004.64   6
   1   8  -5 18529.8 1311.47   3
   1   8  -6 54955.5 2310.81   5
   1   8  -6 59229.1 1894.67   6
   1   8  -6 62254.4 2423.92   3
  -1  -8   6 58961.2 1679.66   6
   1   8  -7 11803.8 1070.49   5
   1   8  -7 12952.5 913.484   6
   1   8  -7 13271.8 1131.17   3
   1   8  -8 13411.3 932.773   6
   1   8  -8 12394.8 1122.52   5
   1   8  -9 9311.42 791.475   6
  -1  -8  10 4193.03 490.632   6
   1   8 -10 4053.05 522.123   6
   1   8 -11 3553.39 512.867   6
  -1  -8  11 3791.40 476.539   6
  -1  -8  12 2090.47 372.190   6
  -1  -8  13 2040.38 391.189   6
   1   8 -14 7507.24 694.238   1
  -1  -8  14 9057.99 834.633   6
   1   8 -14 7210.13 796.923   3
  -1  -8  15 7473.27 800.566   6
   1   8 -15 7426.55 671.188   1
   1   8 -15 6798.57 789.980   3
   1   8 -16 23360.7 1158.45   1
   1   8 -16 19709.3 1325.73   3
   1   8 -17 1773.95 346.784   4
   1   8 -17 1845.84 417.041   3
   1   8 -17 1686.31 304.516   1
   1   8 -18 2251.28 384.586   4
   1   8 -18 1841.02 410.836   3
   1   8 -18 2665.46 364.126   1
   1   8 -19 108.320 54.6210   4
   1   8 -19 156.062 73.8688   1
   1   8 -19 257.265 179.812   3
   1   8 -20 485.424 187.153   4
   1   8 -20 312.168 104.102   1
   1   8 -20 496.247 239.640   3
   1   8 -21 254.298 147.287   4
   1   8 -21 213.553 127.108   3
   1   8 -21 250.066 106.410   1
   1   8 -22-192.917 177.425   4
   1   8 -23 167.322 89.9376   4
   1   8 -24 419.677 233.409   4
   1   8 -25 493.211 270.124   4
  -1  -7 -17-49.2073 73.8218   4
  -1  -7 -16-182.477 152.160   4
  -1  -7 -15-152.536 162.510   4
  -1  -7 -14-354.366 240.493   5
  -1  -7 -14-127.277 108.441   4
  -1  -7 -13-108.599 136.459   4
  -1  -7 -13-236.175 239.380   5
  -1  -7 -12 122.248 239.263   5
  -1  -7 -12-186.429 178.505   4
  -1  -7 -11-3.69193 98.4136   4
  -1  -7 -11 43.4561 142.778   5
   1   7  10-165.715 102.510   2
  -1  -7 -10 307.532 254.044   5
  -1  -7 -10 131.949 75.9841   4
  -1  -7  -9 79.2633 203.876   5
  -1  -7  -9 96.4078 89.4514   4
  -1  -7  -8 86.4641 69.4468   4
  -1  -7  -8 124.522 152.666   5
  -1  -7  -7 153.811 88.8134   4
  -1  -7  -7-69.2750 107.764   5
   1   7   6 158.884 154.633   5
  -1  -7  -6 35.6409 35.9646   4
  -1  -7  -6-69.5263 135.127   5
   1   7   5 49.5114 39.6720   4
  -1  -7  -5 53.8032 65.2549   4
  -1  -7  -4 226.715 197.662   5
   1   7   4 17.6368 29.5930   4
   1   7   4 22.9536 122.189   5
   1   7   4 67.2427 112.904   3
   1   7   4-58.7180 52.9818   1
  -1  -7  -4 8.78087 41.4278   4
   1   7   3-13.5157 46.2336   1
   1   7   3 10.6109 33.7637   4
   1   7   3 91.0911 82.5364   3
  -1  -7  -3 183.474 154.768   5
   1   7   3-9.95915 80.0167   5
  -1  -7  -3-20.6443 45.8063   4
  -1  -7  -2 174.183 168.518   5
   1   7   2 56.5242 121.279   3
  -1  -7  -2-8.41788 36.4839   4
   1   7   2-28.3628 49.3218   1
   1   7   2 0.63940 71.0952   5
   1   7   2 26.7336 39.9847   4
  -1  -7  -1 68.0951 92.9713   5
   1   7   1-106.651 113.444   5
   1   7   1 93.2532 137.358   3
   1   7   1 32.6507 43.8921   4
  -1  -7  -1-13.1406 29.1186   4
  -1  -7  -1 16.0085 77.0013   6
  -1  -7   0 46.9087 97.6383   6
   1   7   0-54.0604 55.1353   4
   1   7   0-101.050 150.410   3
   1   7   0-43.0617 163.318   5
  -1  -7   0-35.7753 129.347   5
   1   7  -1 97.6622 73.1738   3
  -1  -7   1-30.8393 81.2265   6
   1   7  -1 3.27511 23.2866   4
  -1  -7   1-218.100 201.733   5
   1   7  -1-92.8948 158.003   5
   1   7  -2 15.0847 93.4484   3
  -1  -7   2-120.925 106.829   6
   1   7  -2 102.645 186.457   5
   1   7  -2-12.5763 19.6406   4
   1   7  -3 6.00364 102.094   5
   1   7  -3-12.0762 17.0928   4
   1   7  -3 90.2834 105.210   6
  -1  -7   3-65.2088 48.1567   6
   1   7  -3-81.3242 152.483   3
  -1  -7   4-16.2345 51.9070   6
   1   7  -4 0.62805 77.9164   5
   1   7  -4-33.1216 61.0084   6
   1   7  -4 7.13110 75.3960   3
   1   7  -5-63.2509 89.6835   6
  -1  -7   5 0.96604 49.9254   6
   1   7  -5 60.7649 95.5289   5
   1   7  -6-21.6959 105.880   5
  -1  -7   6 13.8836 40.6775   6
   1   7  -6 19.3998 111.885   6
   1   7  -7-66.8735 175.598   5
   1   7  -7 22.7583 78.4687   6
  -1  -7   7-41.1939 48.2661   6
   1   7  -8 37.9071 60.5444   6
   1   7  -8 4.76353 119.630   5
   1   7  -9-59.0881 81.7124   5
   1   7  -9-152.159 158.538   6
   1   7 -10-100.325 162.481   5
   1   7 -10-16.0768 48.5634   6
  -1  -7  11-74.9949 118.982   6
   1   7 -11-29.6881 120.028   5
   1   7 -11-110.932 116.562   6
  -1  -7  12-159.339 122.736   6
   1   7 -13-127.025 139.038   1
  -1  -7  13 100.627 110.289   6
  -1  -7  14-16.4677 83.6741   6
   1   7 -14-129.147 138.490   1
   1   7 -15-53.7388 66.4455   1
   1   7 -16-33.3322 109.246   4
   1   7 -16-100.001 125.594   3
   1   7 -16-2.19219 83.8297   1
   1   7 -17-87.4736 96.2417   1
   1   7 -17 52.4311 113.595   3
   1   7 -17 24.7243 102.887   4
   1   7 -18 124.182 64.5039   3
   1   7 -18-110.015 159.280   4
   1   7 -18-29.7367 88.9740   1
   1   7 -19-62.7921 84.0679   1
   1   7 -19 31.1974 70.3869   3
   1   7 -19-69.8581 157.059   4
   1   7 -20-121.996 149.912   4
   1   7 -20-112.908 73.3300   1
   1   7 -20-5.76216 121.450   3
   1   7 -21-143.999 128.065   4
   1   7 -21 32.0601 43.8420   1
   1   7 -21-25.6146 100.420   3
   1   7 -22-74.7473 116.291   4
   1   7 -23-32.8691 91.8526   4
   1   7 -24-120.156 190.865   4
  -1  -6 -18 593.775 229.051   4
  -1  -6 -17-14.1428 88.2084   4
  -1  -6 -16 607.096 221.416   4
  -1  -6 -15 39.8195 135.665   4
  -1  -6 -14 884.695 363.236   5
  -1  -6 -14 908.460 243.936   4
  -1  -6 -13-197.233 173.030   4
  -1  -6 -13 267.274 272.292   5
  -1  -6 -12 2455.17 588.934   5
  -1  -6 -12 1883.60 322.469   4
  -1  -6 -11 929.169 389.430   5
   1   6  11 596.868 75.2085   2
  -1  -6 -11 460.398 164.568   4
  -1  -6 -10 12691.3 795.773   4
   1   6  10 13474.6 467.033   2
  -1  -6 -10 12084.0 1211.87   5
  -1  -6  -9 649.692 304.090   5
  -1  -6  -9 590.524 177.702   4
  -1  -6  -8 16616.5 1354.41   5
  -1  -6  -8 17045.3 836.010   4
  -1  -6  -7 1544.86 439.814   5
  -1  -6  -7 2003.07 280.205   4
   1   6   7 2081.07 213.022   1
  -1  -6  -6 9283.73 557.722   4
  -1  -6  -6 8102.60 908.350   5
   1   6   6 9385.64 455.069   1
   1   6   6 9353.00 785.027   5
   1   6   5 1703.24 206.106   1
   1   6   5 1036.14 194.035   4
  -1  -6  -5 1445.38 415.670   5
  -1  -6  -5 1331.19 202.969   4
   1   6   5 1663.17 371.730   5
   1   6   4 18560.8 975.195   3
  -1  -6  -4 19390.5 1338.77   5
   1   6   4 19572.8 706.515   1
   1   6   4 18963.4 766.225   4
  -1  -6  -4 19651.9 710.339   4
   1   6   4 19148.8 1161.50   5
  -1  -6  -3 10266.6 980.483   5
  -1  -6  -3 10469.3 486.657   4
   1   6   3 9918.94 719.678   3
   1   6   3 10774.8 903.429   5
   1   6   3 10203.0 520.772   4
   1   6   2 262.473 86.0750   4
   1   6   2 121.199 70.8766   5
  -1  -6  -2 263.530 65.1095   4
  -1  -6  -2 182.231 101.963   5
   1   6   2 456.754 195.740   3
  -1  -6  -2 265.889 120.522   6
  -1  -6  -1 3734.63 449.935   6
   1   6   1 3976.99 546.968   5
  -1  -6  -1 4156.31 265.674   4
   1   6   1 3779.13 462.055   3
  -1  -6  -1 4547.81 631.142   5
   1   6   1 3730.68 270.780   4
   1   6   0 4332.21 497.447   3
  -1  -6   0 5399.53 286.973   4
  -1  -6   0 5297.85 524.689   6
   1   6   0 5147.08 290.661   4
  -1  -6   0 5095.83 651.655   5
   1   6   0 4767.97 604.171   5
   1   6  -1 7243.57 661.044   3
  -1  -6   1 6413.20 581.492   6
   1   6  -1 6582.52 701.076   5
   1   6  -1 7308.95 318.657   4
   1   6  -2 35245.7 641.900   4
   1   6  -2 36835.1 1266.44   6
   1   6  -2 37602.1 1535.05   3
   1   6  -2 36142.2 1639.44   5
  -1  -6   2 35824.0 1255.07   6
   1   6  -3 32991.9 596.532   4
   1   6  -3 35322.5 1611.57   5
   1   6  -3 34231.5 1257.93   6
  -1  -6   3 33710.9 1160.75   6
   1   6  -4 39924.8 1324.64   6
  -1  -6   4 40898.2 1259.55   6
   1   6  -4 39064.3 1673.00   5
   1   6  -5 1462.18 257.092   6
   1   6  -5 1355.93 313.342   5
  -1  -6   5 1192.11 224.445   6
   1   6  -6 17780.9 1151.88   5
  -1  -6   6 18555.4 852.252   6
   1   6  -6 18042.1 913.556   6
  -1  -6   7 277.859 85.5882   6
   1   6  -7 437.886 192.137   5
   1   6  -7 397.943 133.396   6
   1   6  -8 5185.72 639.274   5
   1   6  -8 5148.06 511.226   6
  -1  -6   8 5135.06 475.041   6
   1   6  -9 263.483 107.259   6
   1   6  -9 507.272 248.044   5
   1   6 -10 16861.2 989.331   6
   1   6 -10 15638.8 1125.33   5
  -1  -6  11 841.618 225.376   6
   1   6 -11 1078.63 334.130   5
   1   6 -11 725.125 224.087   6
   1   6 -12 38726.2 1347.83   1
  -1  -6  12 38683.3 1544.86   6
   1   6 -12 35106.7 1716.58   5
   1   6 -13 4190.84 590.963   5
   1   6 -13 4836.44 462.451   1
  -1  -6  13 4899.48 582.150   6
   1   6 -14 15407.7 805.923   1
   1   6 -15 10409.7 641.228   1
   1   6 -15 10638.2 758.079   4
   1   6 -16 1979.08 264.318   1
   1   6 -16 2293.51 351.805   4
   1   6 -17 5890.53 598.607   4
   1   6 -17 5376.96 405.970   1
   1   6 -17 5270.75 623.029   3
   1   6 -18 764.666 148.803   1
   1   6 -18 713.414 228.693   3
   1   6 -18 889.369 240.022   4
   1   6 -19 1594.47 335.249   4
   1   6 -19 1920.90 215.972   1
   1   6 -19 1539.89 350.341   3
   1   6 -20 1842.74 203.273   1
   1   6 -20 1727.31 361.363   4
   1   6 -20 1878.82 399.904   3
   1   6 -21 68.8641 92.4978   4
   1   6 -22 1802.63 394.621   4
   1   6 -23-50.3282 122.425   4
   1   6 -24 1279.41 359.608   4
  -1  -5 -19 137.688 84.5944   4
  -1  -5 -18 21.0268 89.3379   4
  -1  -5 -17-14.9929 52.0632   4
  -1  -5 -16-46.7759 103.363   4
  -1  -5 -15-145.799 137.612   4
  -1  -5 -15 124.574 227.235   5
  -1  -5 -14-231.236 152.994   4
  -1  -5 -14-367.522 188.638   5
  -1  -5 -13-260.491 237.845   5
  -1  -5 -13-138.101 165.775   4
  -1  -5 -12-351.322 273.396   5
  -1  -5 -12-46.4555 94.8896   4
  -1  -5 -11-424.991 330.033   5
  -1  -5 -11-135.283 119.983   4
  -1  -5 -10-110.320 107.334   4
  -1  -5 -10-50.1349 179.349   5
   1   5  10 25.2617 26.7311   2
   1   5   9-97.0111 72.0362   2
   1   5   9-70.0943 57.8508   1
  -1  -5  -9-102.684 108.191   4
  -1  -5  -9-266.402 236.626   5
   1   5   8-35.3762 27.3155   1
  -1  -5  -8 44.2946 42.8297   4
  -1  -5  -7 29.2689 138.572   5
   1   5   7 25.3618 23.2892   1
  -1  -5  -7-56.9947 71.8388   4
  -1  -5  -6-63.3025 71.1724   4
   1   5   6-50.4875 89.4431   5
   1   5   5 42.2986 99.3570   5
  -1  -5  -5 115.584 179.576   5
  -1  -5  -5-7.29775 26.1757   4
   1   5   5-18.0370 46.1743   4
   1   5   4-47.3666 66.8412   4
   1   5   4 6.90684 57.4972   5
   1   5   4 61.6400 72.6634   3
  -1  -5  -4-58.5961 117.547   5
  -1  -5  -4 22.2663 36.0714   4
   1   5   3 9.25296 35.0280   1
  -1  -5  -3-0.54789 80.9104   5
  -1  -5  -3-24.3639 38.8484   4
   1   5   3-67.9869 89.6880   5
   1   5   3-45.1637 49.4997   4
   1   5   3 101.682 89.2149   3
  -1  -5  -2 28.0367 35.2595   4
  -1  -5  -2 42.9879 116.132   5
   1   5   2 6.01144 44.3802   1
   1   5   2-48.1475 66.9649   5
   1   5   2 38.3500 53.5526   3
   1   5   2 0.07086 22.5296   4
  -1  -5  -1-43.9154 37.5298   4
  -1  -5  -1 18.6243 79.5690   6
  -1  -5  -1-36.0036 122.161   5
   1   5   1 52.5180 57.4956   5
   1   5   1 38.7051 31.8194   4
   1   5   1-43.6333 77.6768   3
  -1  -5   0-1.58816 26.7717   4
   1   5   0-85.1744 106.611   3
  -1  -5   0 56.6315 64.3567   5
   1   5   0-18.6059 38.7558   4
   1   5   0 27.8509 64.4192   5
  -1  -5   0 83.1425 79.0450   6
   1   5  -1-16.6218 53.9437   5
   1   5  -1 87.7204 83.5595   3
  -1  -5   1-73.8341 76.3690   6
   1   5  -1 20.0369 30.6845   4
  -1  -5   1-12.3626 72.7168   5
  -1  -5   2 43.8675 82.0855   6
   1   5  -2 80.1540 75.0208   6
   1   5  -2 28.9826 62.6722   5
   1   5  -2-14.2161 19.6360   4
  -1  -5   3-15.8931 49.9276   6
   1   5  -3 22.3200 37.2276   6
   1   5  -3 21.7431 91.9306   5
   1   5  -4 63.2526 95.8627   6
   1   5  -4-25.1331 86.6283   5
  -1  -5   4-71.5496 72.8953   6
   1   5  -5 24.2389 53.3779   6
  -1  -5   5 16.8995 32.6357   6
   1   5  -5-2.72376 102.823   5
   1   5  -6-48.5069 74.0497   6
   1   5  -6 74.6491 76.5860   5
  -1  -5   6-29.6362 79.2130   6
  -1  -5   7-68.5028 83.6410   6
   1   5  -7-41.7195 122.943   5
   1   5  -7 7.58758 51.7957   6
   1   5  -8-44.6215 121.958   5
  -1  -5   8 34.7972 63.0046   6
   1   5  -8-13.6737 44.1151   6
   1   5  -9-77.8141 126.315   5
   1   5  -9 8.99323 40.4372   6
   1   5 -10 72.6757 68.2238   5
   1   5 -10-58.5154 80.5535   6
   1   5 -11 21.8411 51.2426   6
   1   5 -11 22.7019 60.0496   5
  -1  -5  11-109.980 113.527   6
   1   5 -11-103.161 131.031   1
  -1  -5  12 93.2362 118.836   6
   1   5 -12-22.7274 71.6042   1
   1   5 -13 12.0257 39.9345   1
   1   5 -13-28.2739 93.2846   5
   1   5 -14 128.382 51.0767   1
   1   5 -14-145.350 111.771   4
   1   5 -15-161.991 104.733   1
   1   5 -15-69.0805 109.120   4
   1   5 -16-43.7139 48.4505   1
   1   5 -16 18.8051 44.4028   4
   1   5 -17-2.66094 38.3302   1
   1   5 -17-38.1863 81.1857   4
   1   5 -17 3.74681 69.7071   3
   1   5 -18-98.7920 133.513   3
   1   5 -18-1.29049 21.0350   1
   1   5 -18-42.1347 72.7661   4
   1   5 -19 25.5855 74.5796   3
   1   5 -19-45.3947 34.2785   1
   1   5 -19-61.7818 71.6407   4
   1   5 -20-157.761 148.181   4
   1   5 -20-15.6932 25.8549   1
   1   5 -21-106.424 103.845   4
   1   5 -22-160.682 164.591   4
   1   5 -23-181.700 166.062   4
   1   5 -24-103.442 112.142   4
  -1  -4 -19-107.016 123.115   4
  -1  -4 -18 2655.52 458.636   4
  -1  -4 -17-137.561 110.422   4
  -1  -4 -16 2827.04 441.481   4
  -1  -4 -16 2374.09 529.794   5
  -1  -4 -15-217.133 212.753   5
  -1  -4 -15-229.239 138.787   4
  -1  -4 -14 1209.73 358.077   5
  -1  -4 -14 827.718 209.532   4
  -1  -4 -13-34.8439 95.2107   4
  -1  -4 -13-63.0926 153.085   5
  -1  -4 -12 2105.23 326.581   4
  -1  -4 -12 1696.18 416.724   5
   1   4  11 5605.14 341.302   1
  -1  -4 -11 6383.51 546.547   4
  -1  -4 -11 6393.28 780.073   5
  -1  -4 -10 2465.58 324.302   4
  -1  -4 -10 2522.57 487.611   5
   1   4  10 2582.85 217.326   1
   1   4   9 122.879 35.0119   2
  -1  -4  -9 13.0360 123.380   5
  -1  -4  -9 114.078 63.3373   4
  -1  -4  -8 3079.07 506.476   5
  -1  -4  -8 3101.17 334.504   4
  -1  -4  -7 144.841 124.578   5
  -1  -4  -7-40.1843 61.7824   4
  -1  -4  -6 18737.0 726.151   4
   1   4   6 20230.9 942.562   5
  -1  -4  -6 18586.0 1134.74   5
  -1  -4  -5 579.735 119.331   4
   1   4   5 549.615 168.418   5
   1   4   5 588.938 96.7745   1
  -1  -4  -5 421.880 127.755   5
   1   4   4 76589.7 1576.82   3
   1   4   4 76184.0 1889.40   5
   1   4   4 74083.2 1107.56   1
  -1  -4  -4 75964.6 1267.65   4
   1   4   4 74022.7 1319.85   4
  -1  -4  -4 78862.5 2174.63   5
  -1  -4  -3 603.548 198.055   5
   1   4   3 703.004 117.476   1
   1   4   3 665.179 115.626   4
  -1  -4  -3 772.098 122.198   4
   1   4   3 683.119 155.664   3
   1   4   3 592.649 186.390   5
   1   4   2 18680.7 543.144   4
   1   4   2 18715.6 818.180   3
  -1  -4  -2 20073.7 1075.95   5
   1   4   2 19823.7 1011.95   5
   1   4   2 17904.1 576.450   1
  -1  -4  -2 19722.2 535.030   4
   1   4   1 17919.8 968.149   5
  -1  -4  -1 17108.8 766.555   6
  -1  -4  -1 18099.6 449.725   4
   1   4   1 16960.5 461.361   4
  -1  -4  -1 19044.0 1031.99   5
   1   4   1 18200.6 828.798   3
   1   4   0 55541.5 736.486   4
   1   4   0 56736.3 1699.00   5
  -1  -4   0 59422.6 1438.08   6
  -1  -4   0 58242.8 1763.72   5
  -1  -4   0 59656.3 730.634   4
   1   4  -1 8516.99 667.723   5
   1   4  -1 8387.61 250.641   4
   1   4  -1 8068.15 521.094   6
  -1  -4   1 8040.82 534.661   6
  -1  -4   1 9243.43 689.887   5
   1   4  -2 36673.9 1111.84   6
  -1  -4   2 35601.4 1042.54   6
   1   4  -2 37617.4 1341.62   5
   1   4  -3 34302.1 1277.89   5
  -1  -4   3 32470.6 968.290   6
   1   4  -3 33926.7 1016.11   6
   1   4  -4 29707.0 1200.20   5
   1   4  -4 29162.0 951.595   6
  -1  -4   4 30574.7 926.595   6
  -1  -4   5-30.3299 55.4127   6
   1   4  -5 92.9260 85.0966   5
   1   4  -5-53.0365 74.5488   6
   1   4  -6 11119.5 612.145   6
  -1  -4   6 10912.4 591.914   6
   1   4  -6 11249.4 747.772   5
  -1  -4   7 815.724 185.035   6
   1   4  -7 922.522 223.075   5
   1   4  -7 1058.98 204.942   6
   1   4  -8 9343.18 627.623   6
  -1  -4   8 8940.82 597.709   6
   1   4  -8 9323.69 704.359   5
   1   4  -9 2443.74 277.647   1
   1   4  -9 2576.09 353.444   6
   1   4 -10 17169.7 932.046   6
   1   4 -10 17759.8 748.772   1
   1   4 -11 2919.39 303.993   1
   1   4 -11 2768.02 410.957   6
   1   4 -12 23345.7 964.773   4
   1   4 -12 24667.7 825.379   1
   1   4 -13 18543.0 675.283   1
   1   4 -13 17963.5 875.420   4
   1   4 -14 9740.54 679.450   4
   1   4 -14 9888.75 464.120   1
   1   4 -15 2660.77 229.052   1
   1   4 -15 2474.76 365.377   4
   1   4 -16 8560.21 689.851   4
   1   4 -16 8819.79 391.379   1
   1   4 -17 335.695 155.808   4
   1   4 -17 260.818 72.1831   1
   1   4 -18 8803.87 368.991   1
   1   4 -18 8415.20 738.328   4
   1   4 -18 8835.49 739.415   3
   1   4 -19 2.56268 70.1723   4
   1   4 -19 93.9011 47.2042   1
   1   4 -20 2183.85 402.110   4
   1   4 -21 98.2325 113.781   4
   1   4 -22 494.485 199.251   4
   1   4 -23 476.643 198.509   4
   1   4 -24 498.573 234.554   4
  -1  -3 -20-230.359 140.481   4
  -1  -3 -19-13.5679 103.635   4
  -1  -3 -18-81.1479 166.512   4
  -1  -3 -17 15.1920 73.9955   4
  -1  -3 -16-222.704 182.428   4
  -1  -3 -16 4.51590 99.0452   5
  -1  -3 -15-140.395 167.961   5
  -1  -3 -15 19.2135 86.8609   4
  -1  -3 -14-94.7978 99.7784   5
  -1  -3 -14-60.1073 90.4074   4
  -1  -3 -13-41.4391 115.796   4
   1   3  13-51.7967 45.7296   1
  -1  -3 -13-99.5083 185.179   5
  -1  -3 -12-129.222 132.383   5
   1   3  12 1.32737 46.1006   1
  -1  -3 -12 34.9996 59.3847   4
  -1  -3 -11 84.0626 85.8210   4
  -1  -3 -11-234.386 174.412   5
  -1  -3 -10 132.449 98.6585   4
  -1  -3 -10 161.679 144.113   5
  -1  -3 -10-29.3479 75.4284   1
  -1  -3  -9 5.33966 44.5220   1
  -1  -3  -9-51.8872 69.2063   4
  -1  -3  -9 28.8545 102.545   5
  -1  -3  -8 16.4113 53.2868   1
  -1  -3  -8 122.892 88.2669   4
   1   3   8 23.6485 14.8317   2
  -1  -3  -8-91.5922 114.722   5
   1   3   8-4.29385 17.4263   1
  -1  -3  -7 103.216 83.1103   4
   1   3   7-44.9349 47.4413   1
  -1  -3  -7-115.530 116.883   5
  -1  -3  -7-33.5751 48.8593   1
  -1  -3  -6 14.7673 33.8119   4
  -1  -3  -6-66.2148 73.1663   1
  -1  -3  -6-105.885 98.5234   5
   1   3   6-2.79192 15.7185   1
  -1  -3  -5 1.53567 98.1731   5
   1   3   5-2.41633 24.7839   1
   1   3   5 16.1332 73.2564   5
  -1  -3  -5 33.1425 47.2356   4
  -1  -3  -4-17.3578 27.6750   4
  -1  -3  -4-80.4452 97.3054   5
   1   3   4-33.9823 30.5191   1
   1   3   4 74.1083 67.0144   3
   1   3   4-38.0708 51.6629   5
   1   3   3-25.6144 33.8994   4
  -1  -3  -3 155.377 130.943   5
  -1  -3  -3-33.9983 51.3923   4
   1   3   3 8.11629 21.3274   1
   1   3   3 83.0553 103.438   5
   1   3   3 47.5022 48.6560   3
  -1  -3  -2-14.5144 32.2360   4
   1   3   2 26.7008 78.2589   5
   1   3   2-14.2765 25.0894   1
  -1  -3  -2-94.3754 73.2189   5
   1   3   2 27.9379 42.6886   3
   1   3   2-30.6757 26.3964   4
   1   3   1-2.18672 20.0858   4
  -1  -3  -1-3.24248 14.0125   4
   1   3   1-36.9311 106.099   5
   1   3   1 0.05363 27.8169   1
   1   3   0-27.4187 59.0002   5
  -1  -3   0 73.8943 90.8898   6
  -1  -3   0-132.940 105.754   5
   1   3   0-41.0457 29.3244   4
  -1  -3   0-25.8096 19.8097   4
  -1  -3   1-92.8295 64.7432   6
  -1  -3   1 41.2361 91.2809   5
   1   3  -1-9.11768 15.4178   4
   1   3  -1-38.4003 99.3575   5
   1   3  -1-25.9249 64.5028   6
   1   3  -2 52.7885 106.280   5
  -1  -3   2-9.26059 38.2833   6
   1   3  -2-26.4297 57.6677   6
   1   3  -3 0.53653 51.5585   5
   1   3  -3 48.8124 57.0535   6
  -1  -3   3-67.7864 66.4498   6
   1   3  -4 34.8874 40.8665   6
  -1  -3   4-23.8140 39.9551   6
   1   3  -4 44.4488 69.6679   5
   1   3  -5-10.5830 56.9486   5
  -1  -3   5 46.1492 50.5288   6
   1   3  -5-24.0563 37.7652   6
   1   3  -6 25.5094 35.0778   6
  -1  -3   6-4.85878 32.9603   6
   1   3  -7 1.16722 30.5019   6
   1   3  -8-16.0619 39.7606   1
   1   3  -8 3.68362 59.0423   6
   1   3  -9 39.3981 59.5788   6
   1   3  -9-8.50349 34.6242   1
   1   3 -10-24.8407 55.1617   6
   1   3 -10-58.7060 80.9353   4
   1   3 -10 76.5753 61.9668   1
   1   3 -11-61.1237 70.7050   4
   1   3 -11 12.6148 88.7827   6
   1   3 -11-67.6457 74.9956   1
   1   3 -12 16.1184 53.4846   4
   1   3 -12-22.1192 40.8899   1
   1   3 -13 25.9574 46.3609   4
   1   3 -13 41.2569 37.6325   1
   1   3 -14-22.5582 43.6530   4
   1   3 -14 4.01457 18.7965   1
   1   3 -15-28.8282 27.0354   1
   1   3 -15 77.0253 87.4585   4
   1   3 -16 13.3525 17.5156   1
   1   3 -16-9.69840 62.6265   4
   1   3 -17 22.4550 40.4028   2
   1   3 -17-32.5191 28.2501   1
   1   3 -17 92.0636 85.7660   4
   1   3 -18-82.8391 87.8186   4
   1   3 -18-91.0841 79.4804   3
   1   3 -18-72.4535 48.0336   1
   1   3 -19 1.39355 28.0962   1
   1   3 -19-88.4885 101.077   4
   1   3 -20-58.8343 102.700   4
   1   3 -21-108.727 98.4821   4
   1   3 -22-47.0775 85.7710   4
   1   3 -23 266.325 184.928   4
  -1  -2 -21-8.88878 60.9925   4
  -1  -2 -20 2584.87 480.879   4
  -1  -2 -19 522.762 193.442   4
  -1  -2 -18 5509.92 626.863   4
  -1  -2 -17 54.8587 168.745   5
  -1  -2 -17-49.9099 104.155   4
  -1  -2 -16 1516.73 384.312   5
  -1  -2 -16 1472.12 321.015   4
  -1  -2 -15 2223.26 367.712   4
  -1  -2 -15 2505.48 467.991   5
  -1  -2 -15 2054.31 251.594   1
  -1  -2 -14 228.551 87.3139   1
  -1  -2 -14 334.810 140.034   4
  -1  -2 -14 577.726 258.228   5
   1   2  14 333.710 117.394   1
   1   2  13 4554.85 377.123   1
  -1  -2 -13 5146.43 622.981   5
  -1  -2 -13 4727.52 482.204   4
  -1  -2 -13 4823.01 370.603   1
  -1  -2 -12 7183.27 706.560   5
  -1  -2 -12 7425.94 446.973   1
  -1  -2 -12 7416.17 584.540   4
  -1  -2 -11 3881.41 498.710   5
  -1  -2 -11 3824.87 307.568   1
  -1  -2 -11 3870.06 407.057   4
  -1  -2 -10 5821.58 363.106   1
  -1  -2 -10 5529.20 465.082   4
  -1  -2 -10 5856.28 589.970   5
  -1  -2  -9 652.674 125.988   1
  -1  -2  -9 658.175 152.193   4
   1   2   9 545.091 92.4583   1
  -1  -2  -9 847.640 230.332   5
  -1  -2  -8 32249.2 1009.74   4
  -1  -2  -8 32981.2 1273.07   5
   1   2   8 30528.1 632.771   1
  -1  -2  -8 33483.8 800.293   1
  -1  -2  -7 8312.32 482.836   4
  -1  -2  -7 9071.41 399.042   1
   1   2   7 8639.61 322.501   1
  -1  -2  -7 8734.00 628.898   5
  -1  -2  -6 22712.7 744.838   4
   1   2   6 21775.4 510.123   1
  -1  -2  -6 23612.1 987.282   5
  -1  -2  -6 23729.2 621.539   1
  -1  -2  -5 5051.88 436.710   5
  -1  -2  -5 5122.09 278.389   1
  -1  -2  -5 4790.36 320.890   4
   1   2   5 5135.20 220.715   1
   1   2   4 37262.4 962.054   5
   1   2   4 37486.0 576.530   1
   1   2   4 36412.5 739.888   3
  -1  -2  -4 35944.6 797.527   4
  -1  -2  -4 37107.4 1137.35   5
  -1  -2  -4 36763.5 714.375   1
   1   2   3 12925.2 585.049   5
  -1  -2  -3 12307.4 419.295   4
  -1  -2  -3 12757.8 406.446   1
   1   2   3 12978.4 341.620   1
   1   2   3 12515.0 457.562   3
  -1  -2  -3 12659.6 642.364   5
  -1  -2  -2 124005. 1901.54   5
   1   2   2 116815. 1040.85   1
   1   2   2 123180. 1842.65   5
   1   2   2 118067. 1148.06   4
  -1  -2  -2 114947. 1192.71   1
  -1  -2  -2 118599. 1108.94   4
  -1  -2  -1 6477.88 438.454   5
   1   2   1 5986.12 209.415   4
   1   2   1 6413.39 426.000   5
  -1  -2  -1 6027.28 200.641   4
  -1  -2   0 15110.5 569.752   6
   1   2   0 13542.0 228.798   4
  -1  -2   0 14489.8 234.428   4
  -1  -2   0 14995.2 624.690   5
   1   2   0 13828.4 619.806   5
  -1  -2   1 15508.1 555.612   6
   1   2  -1 15837.4 634.591   5
   1   2  -1 15088.9 574.636   6
  -1  -2   2 39261.9 866.474   6
   1   2  -2 41246.5 885.896   6
   1   2  -2 40393.8 1004.03   5
   1   2  -3 46908.8 951.497   6
  -1  -2   3 48538.6 938.701   6
   1   2  -4 84004.7 1340.51   6
   1   2  -5 29954.9 862.985   6
   1   2  -6 22974.7 636.481   1
   1   2  -6 22279.6 811.649   6
   1   2  -7 1226.42 148.428   1
   1   2  -7 1190.46 206.428   6
   1   2  -8 36818.4 1203.86   6
   1   2  -8 36367.4 966.768   4
   1   2  -8 39786.6 781.688   1
   1   2  -9-64.3345 72.0375   6
   1   2  -9-12.3333 30.0313   1
   1   2  -9-70.3310 66.4843   4
   1   2 -10 4115.97 224.714   1
   1   2 -10 3821.42 357.119   4
   1   2 -10 4076.66 454.098   6
   1   2 -11 270.830 63.0770   1
   1   2 -11 151.786 70.0387   4
   1   2 -11 84.3552 72.3648   6
   1   2 -12 5044.52 455.590   4
   1   2 -12 5823.64 246.489   1
   1   2 -13 5.90015 20.8581   1
   1   2 -13 68.5710 60.9466   4
   1   2 -14 20755.8 983.939   4
   1   2 -14 19571.8 479.813   1
   1   2 -15 1321.61 133.371   1
   1   2 -15 1835.72 169.569   2
   1   2 -15 2089.49 329.739   4
   1   2 -16 6126.01 316.637   2
   1   2 -16 6458.01 593.110   4
   1   2 -16 6243.62 279.227   1
   1   2 -17 313.927 66.6180   1
   1   2 -17 230.325 87.2701   3
   1   2 -17 320.162 147.922   4
   1   2 -18 5871.73 295.614   1
   1   2 -18 6444.59 642.962   4
   1   2 -19 290.443 162.662   4
   1   2 -20 1707.59 357.783   4
   1   2 -21 1029.18 306.842   4
   1   2 -22 1085.90 310.309   4
   1   2 -23 594.747 233.628   4
  -1  -1 -21-134.232 148.124   4
  -1  -1 -20 103.805 133.040   4
  -1  -1 -19 216.087 149.218   4
  -1  -1 -18-150.598 95.0082   1
  -1  -1 -18 204.714 140.849   4
  -1  -1 -17 80.1983 112.995   5
  -1  -1 -17 43.2518 38.4424   1
  -1  -1 -17 110.276 61.8664   4
  -1  -1 -16 199.856 166.671   5
  -1  -1 -16 15.3831 32.8636   1
   1   1  15 14.5146 56.9436   1
  -1  -1 -15 1.45538 43.4218   4
  -1  -1 -15-0.10478 30.3757   1
  -1  -1 -14-1.34568 36.6318   1
  -1  -1 -14-122.308 120.895   4
  -1  -1 -14-1.73266 67.0549   5
  -1  -1 -13-158.097 119.949   5
  -1  -1 -13-79.2379 58.1015   1
  -1  -1 -13-54.2600 67.8971   4
  -1  -1 -12-94.4715 98.8200   4
  -1  -1 -12-41.4225 91.3309   5
  -1  -1 -12-30.2838 34.7480   1
   1   1  11-29.9312 39.5812   1
  -1  -1 -11 63.5375 40.2917   4
  -1  -1 -11-6.81741 29.0071   1
  -1  -1 -11-81.0177 80.6096   5
   1   1  10 57.7144 37.4940   1
  -1  -1 -10 1.52086 37.5215   1
  -1  -1 -10 79.2510 97.7523   5
  -1  -1  -9-13.8140 51.4004   4
  -1  -1  -9-21.6352 42.6643   1
  -1  -1  -9-5.20511 50.2819   5
   1   1   9-17.8699 31.0258   1
  -1  -1  -8 1.85649 39.9795   5
  -1  -1  -8-12.3833 66.8044   4
   1   1   8 39.3276 44.8484   1
  -1  -1  -8 14.6693 17.5252   1
   1   1   7-3.57770 17.8199   1
  -1  -1  -7-11.7743 32.9088   1
  -1  -1  -7-14.5808 48.7810   4
  -1  -1  -6-57.5657 55.0754   5
  -1  -1  -6-29.4918 42.2931   4
   1   1   6-22.9010 23.6661   1
  -1  -1  -6-25.7585 25.4440   1
  -1  -1  -5 51.8373 61.5288   5
  -1  -1  -5 21.1375 35.9930   4
   1   1   5-10.1703 14.3526   1
  -1  -1  -5-6.20131 23.8623   1
  -1  -1  -4-10.1675 27.6136   1
  -1  -1  -4-33.8656 47.4836   4
   1   1   4 29.4113 22.6194   1
  -1  -1  -3-11.5488 30.5993   1
   1   1   3 4.90827 39.9993   5
  -1  -1  -3 8.03490 35.0104   4
   1   1   3 4.98808 13.8168   1
  -1  -1  -3 22.2771 46.7282   5
  -1  -1  -2 2.90746 27.9726   5
  -1  -1  -2-21.8262 29.5145   4
   1   1   2 18.0652 14.6311   1
  -1  -1  -2-1.71835 24.8396   1
   1   1   2 45.2083 44.8221   5
   1   1  -3-3.17379 23.8760   6
   1   1  -3-8.49176 18.8082   4
   1   1  -4-3.09155 31.3928   4
   1   1  -4-12.8117 46.5079   6
   1   1  -5-62.9593 57.1172   6
   1   1  -5-21.7764 51.7542   4
   1   1  -5-25.3936 28.8709   1
   1   1  -6 15.1617 32.1142   4
   1   1  -6 8.33237 29.9738   6
   1   1  -6-1.45160 18.8810   1
   1   1  -7-8.16739 36.3161   6
   1   1  -7-30.0253 48.1950   4
   1   1  -7 5.83216 13.7093   1
   1   1  -8 17.0772 20.3645   1
   1   1  -8-26.8906 45.8229   4
   1   1  -8 61.1703 94.5588   6
   1   1  -9 55.8167 80.4050   6
  -1  -1   9 23.2171 42.2034   1
   1   1  -9-40.9057 54.4484   4
   1   1  -9-32.0489 20.9977   1
   1   1 -10-29.3752 24.0681   1
  -1  -1  10-86.8490 82.1717   1
   1   1 -10-47.4523 71.6575   4
   1   1 -10-72.5478 74.1706   6
   1   1 -11-54.7130 55.7718   4
  -1  -1  11-65.4936 74.6871   1
   1   1 -11 30.7059 83.5069   6
   1   1 -11-6.63235 22.4081   1
   1   1 -12-2.95485 18.3149   1
   1   1 -12-61.5217 76.6585   4
   1   1 -12 28.6344 40.9912   2
   1   1 -13-13.8732 24.2077   1
   1   1 -13-119.393 115.941   4
   1   1 -13-17.2580 21.6262   2
   1   1 -14-107.048 60.2929   2
   1   1 -14-67.1372 33.0441   1
   1   1 -14 38.5244 65.7163   4
   1   1 -15 58.9149 32.1660   1
   1   1 -15 59.5211 85.9335   4
   1   1 -15-46.9024 61.1158   2
   1   1 -16-5.61554 100.256   4
   1   1 -16 20.3891 24.2867   1
   1   1 -17-23.4293 20.5927   1
   1   1 -17 6.68200 68.4529   4
   1   1 -17 51.6028 31.2818   3
   1   1 -18 7.36779 68.7018   4
   1   1 -18-80.6513 48.6860   1
   1   1 -19 4.05847 75.6273   4
   1   1 -20-27.2210 90.7469   4
   1   1 -20-111.284 92.2983   5
   1   1 -21-164.775 158.183   4
   1   1 -22-220.675 182.280   4
  -1   0 -22 414.778 226.142   4
  -1   0 -21-30.3947 75.4337   4
  -1   0 -20 4285.17 581.286   4
  -1   0 -19 97.7964 97.0721   4
  -1   0 -18 5692.54 613.075   4
  -1   0 -18 5165.93 391.781   1
  -1   0 -18 5411.25 653.914   5
  -1   0 -17 27.5964 38.0151   1
  -1   0 -17-26.2267 78.2440   4
  -1   0 -17 86.8393 62.8198   5
  -1   0 -16 4834.77 350.825   1
  -1   0 -16 4216.81 507.599   4
  -1   0 -16 4461.75 536.599   5
   1   0  15 39.1955 79.9855   1
  -1   0 -15-39.3128 70.8754   4
  -1   0 -15 56.7761 103.399   5
  -1   0 -15 8.05516 27.9460   1
  -1   0 -14 287.706 123.513   4
  -1   0 -14 276.221 80.0868   1
  -1   0 -14 333.568 151.029   5
  -1   0 -13 57.8811 43.5773   1
  -1   0 -13 71.7539 102.378   5
  -1   0 -13-56.0722 62.3195   4
  -1   0 -12 31412.6 1138.63   4
  -1   0 -12 28596.7 1067.35   5
  -1   0 -12 31727.7 697.491   1
   1   0  11-85.6584 88.1200   1
  -1   0 -11 6.24054 53.3948   4
  -1   0 -11-29.9928 21.6680   1
  -1   0 -10 27043.9 962.081   4
   1   0  10 27975.1 788.364   1
  -1   0  -9 14.8052 18.1565   1
  -1   0  -9-29.2209 56.7286   4
   1   0   9 14.6145 32.5466   1
   1   0   8 13213.6 460.968   1
  -1   0  -8 12254.1 351.347   1
  -1   0  -8 12655.7 599.636   4
  -1   0  -7-8.57148 16.5165   1
   1   0   7-2.62044 28.7685   1
  -1   0  -7-69.3951 49.5480   4
  -1   0  -6 17522.2 388.011   1
   1   0   6 20120.4 466.734   1
  -1   0  -5-30.5398 19.2844   1
   1   0   5 15.8812 27.6004   1
   1   0   4 1802.94 111.495   1
  -1   0  -4 1831.12 103.604   1
  -1   0  -3-9.83899 11.8346   1
   1   0   3-0.19905 13.3273   1
   1   0  -3 18.3432 43.7645   6
   1   0  -3 61.8634 36.9175   4
   1   0  -4 151825. 1770.38   6
   1   0  -4 155788. 1457.27   4
  -1   0   5 37.0632 31.7416   1
   1   0  -5-34.8705 45.4374   6
   1   0  -5 96.9549 22.4828   1
   1   0  -5 14.5261 65.0842   4
   1   0  -6 8692.24 426.382   4
  -1   0   6 8794.68 284.181   1
   1   0  -6 7919.84 498.276   6
   1   0  -6 7262.98 175.360   1
   1   0  -7-30.6467 43.8739   6
   1   0  -7 19.0288 23.9175   2
   1   0  -7-13.2639 52.4421   4
   1   0  -7 17.2516 20.5617   1
  -1   0   7 1.90190 25.5325   1
  -1   0   8 3042.90 211.026   1
   1   0  -8 3057.93 357.300   6
   1   0  -8 3295.53 137.432   1
   1   0  -8 2789.22 282.257   4
   1   0  -8 3021.55 165.077   2
  -1   0   9 3.60997 37.2115   1
   1   0  -9 20.1756 50.6159   6
   1   0  -9 13.9831 16.4850   1
   1   0  -9 25.8042 21.1535   2
   1   0  -9-45.2260 53.8834   4
   1   0 -10 5839.00 555.886   6
   1   0 -10 4820.75 236.858   2
   1   0 -10 6123.72 218.168   1
   1   0 -10 5822.20 454.494   4
  -1   0  10 5455.83 335.869   1
   1   0 -11-7.44061 32.5249   2
   1   0 -11-10.4870 37.7682   4
  -1   0  11 45.2197 47.1809   1
   1   0 -11 43.9743 33.5577   1
   1   0 -12 3101.39 184.589   1
  -1   0  12 2849.43 287.674   1
   1   0 -12 2912.86 354.712   4
   1   0 -13 60.9590 65.5188   4
   1   0 -13 25.3912 33.6348   1
  -1   0  13-23.3713 50.8989   1
   1   0 -14 13112.9 430.355   1
  -1   0  14 12471.6 665.903   1
   1   0 -14 13695.9 812.933   4
  -1   0  15-85.0802 79.8624   1
   1   0 -15 63.9701 56.1769   4
   1   0 -15 112.720 50.7678   1
   1   0 -16 8940.90 716.326   4
   1   0 -16 8010.34 374.009   1
   1   0 -17 53.2870 132.426   4
   1   0 -17-14.7498 36.2988   1
   1   0 -17 121.008 72.5726   5
   1   0 -18 4159.08 529.784   4
   1   0 -18 3901.02 557.021   5
   1   0 -19-13.6937 114.712   5
   1   0 -19 19.9417 64.5187   4
   1   0 -20 1447.67 316.316   4
   1   0 -20 1932.57 434.185   5
   1   0 -21-174.316 183.071   4
   1   0 -22 1551.55 367.886   4
  -1   1 -22-69.3247 158.491   4
  -1   1 -21 213.103 161.803   4
  -1   1 -20 12.7737 95.5907   4
  -1   1 -19 21.7258 45.3955   1
  -1   1 -19 27.9223 66.2227   4
  -1   1 -18-67.7874 53.2571   1
  -1   1 -18-81.2209 120.137   4
  -1   1 -18 200.577 146.465   5
  -1   1 -17-22.7565 50.0607   1
  -1   1 -17 69.6405 86.4945   5
  -1   1 -17 20.9505 79.1401   4
  -1   1 -16-52.3870 43.7100   1
  -1   1 -16-33.9865 44.8138   5
   1  -1  16-74.7245 106.525   1
  -1   1 -16-86.4245 85.7623   4
  -1   1 -15-102.800 113.535   4
  -1   1 -15-127.314 57.7880   1
  -1   1 -14-68.2063 82.2556   4
  -1   1 -14-74.1229 48.0825   1
  -1   1 -13-18.2903 37.7855   1
  -1   1 -13 34.1768 45.1711   4
   1  -1  12-58.1448 79.7170   1
  -1   1 -12-12.8688 74.5096   4
  -1   1 -12-69.9376 44.3105   1
   1  -1  11 12.9727 46.0331   1
  -1   1 -11-13.5077 52.6302   4
  -1   1 -11-41.7493 43.1609   1
  -1   1 -10-0.32488 7.75075   2
  -1   1 -10-64.8814 58.3584   4
  -1   1 -10 58.9360 35.7396   3
   1  -1  10 23.8664 43.4221   1
  -1   1 -10 0.13360 27.0345   1
  -1   1  -9 30.7506 37.4938   3
  -1   1  -9-5.72923 18.4838   1
   1  -1   9 25.5935 41.1971   1
  -1   1  -8-2.33553 13.6198   1
   1  -1   8-50.7121 49.7941   1
  -1   1  -8-5.63086 32.0315   3
  -1   1  -7-9.67495 24.1277   3
   1  -1   7-51.5483 51.8823   1
  -1   1  -7-12.6640 17.0703   1
   1  -1   6-27.1812 49.4773   1
  -1   1  -6 44.8229 34.7747   1
  -1   1  -6 11.2365 25.2568   3
   1  -1   5-31.5477 46.8732   1
  -1   1  -5-0.08874 24.0448   3
  -1   1  -5 21.5928 29.4962   1
  -1   1  -4-18.7695 22.2583   1
   1  -1   4-47.1537 49.6691   1
   1  -1   3-8.95527 24.4487   3
  -1   1  -3-27.6832 21.9701   1
   1  -1   3 1.13609 17.0080   1
  -1   1  -3 48.2309 32.7391   3
   1  -1  -2 28.5417 25.3207   6
  -1   1   3 16.8673 27.5754   2
   1  -1  -3-28.9593 49.8837   4
   1  -1  -3 5.03751 22.2928   6
  -1   1   3 0.77396 7.70394   1
   1  -1  -4-6.67499 42.1628   6
  -1   1   4-11.0080 20.1182   2
   1  -1  -4-11.4365 13.1196   1
  -1   1   4 5.94543 10.6609   1
   1  -1  -4 28.1238 44.2035   4
  -1   1   5-5.58014 12.3188   1
   1  -1  -5 33.1433 42.9594   6
   1  -1  -5 46.6103 24.0997   1
   1  -1  -5 17.0856 42.3432   4
   1  -1  -6 8.23619 20.5120   1
   1  -1  -6-16.7820 48.0292   4
   1  -1  -6-39.7550 70.9319   6
  -1   1   6 11.8092 19.5271   1
   1  -1  -7-39.8988 55.1318   6
   1  -1  -7-16.0817 27.6340   4
   1  -1  -7-3.18795 14.9115   1
  -1   1   7 7.43275 21.9483   1
   1  -1  -8-4.94630 14.1398   1
   1  -1  -8-60.7034 60.7133   6
  -1   1   8-6.98965 15.6859   1
   1  -1  -8-89.8772 63.3595   4
   1  -1  -9-11.0091 45.4134   4
   1  -1  -9 54.2700 86.4092   6
  -1   1   9-14.9818 27.8484   1
   1  -1  -9-16.7414 26.2211   1
  -1   1  10-44.1451 47.8848   1
   1  -1 -10-12.5489 25.8187   1
   1  -1 -10-5.85504 37.7604   4
   1  -1 -11-10.0033 37.4466   4
   1  -1 -11-11.0210 29.7870   1
  -1   1  12 32.7791 56.8315   1
   1  -1 -12-59.4376 38.6270   1
   1  -1 -12 8.73895 55.3965   4
   1  -1 -13-0.51717 40.3719   4
   1  -1 -13 13.6532 27.0000   1
  -1   1  13 19.2762 33.8848   1
   1  -1 -14-88.5001 49.2866   1
  -1   1  14-9.03401 66.7352   1
   1  -1 -14 16.3782 81.4431   4
   1  -1 -15 117.986 102.228   5
   1  -1 -15 49.7298 85.4376   4
  -1   1  15-48.4075 78.8221   1
   1  -1 -16 53.9185 86.9629   4
   1  -1 -16-36.4773 97.0329   5
   1  -1 -17 31.5808 103.147   5
   1  -1 -17-115.570 98.6385   4
   1  -1 -18-189.292 168.042   4
   1  -1 -18 16.1861 130.453   5
   1  -1 -19-2.36519 132.935   5
   1  -1 -19-142.438 135.004   4
   1  -1 -20-231.665 174.722   4
   1  -1 -21-10.9272 108.188   4
  -1   2 -23 114.169 112.721   4
  -1   2 -22 2479.20 464.705   4
  -1   2 -21 368.120 183.987   4
  -1   2 -20 2724.49 463.616   4
  -1   2 -19 410.917 97.9847   1
  -1   2 -19 595.121 198.152   5
  -1   2 -19 398.509 160.708   4
  -1   2 -18 1137.82 275.165   4
  -1   2 -18 1130.25 151.454   1
  -1   2 -17 2754.98 225.898   1
  -1   2 -17 2603.07 395.837   4
  -1   2 -16 3783.59 480.609   4
  -1   2 -16 3756.47 259.406   1
   1  -2  16 4088.78 500.756   1
  -1   2 -15 2164.74 202.707   1
  -1   2 -15 2011.91 329.683   4
  -1   2 -14 2295.67 338.976   4
  -1   2 -14 1963.35 112.537   2
  -1   2 -14 2902.02 220.191   1
  -1   2 -13 25.0007 22.1720   1
  -1   2 -13-29.8882 72.2497   4
  -1   2 -13-40.4549 55.3466   3
  -1   2 -12 24450.0 1014.82   4
  -1   2 -12 27504.7 600.629   1
  -1   2 -12 25906.8 858.734   3
   1  -2  12 27987.0 1082.16   1
  -1   2 -11 4109.22 509.211   6
  -1   2 -11 3825.75 221.233   1
  -1   2 -11 3914.21 344.735   3
   1  -2  11 3822.77 381.790   1
   1  -2  10 65596.5 1493.27   1
  -1   2 -10 67430.8 1915.22   6
  -1   2 -10 68982.7 1421.14   3
  -1   2 -10 64922.4 912.614   1
   1  -2   9 6433.26 446.230   1
  -1   2  -9 7330.47 450.831   3
  -1   2  -9 6356.12 285.941   1
  -1   2  -9 6651.87 565.414   6
  -1   2  -8 22042.4 955.064   6
   1  -2   8 21866.3 774.000   1
  -1   2  -8 21616.5 537.859   1
  -1   2  -8 24132.2 799.053   3
   1  -2   7 6544.82 405.348   1
  -1   2  -7 6971.88 494.979   6
  -1   2  -7 7099.48 427.354   3
  -1   2  -7 6780.73 310.158   1
   1  -2   6 156.265 62.6076   1
  -1   2  -6 50.0340 44.1411   3
  -1   2  -6 269.403 68.3744   1
   1  -2   5 1962.88 202.016   1
  -1   2  -5 2217.66 218.087   5
  -1   2  -5 2124.91 225.092   3
  -1   2  -5 2083.83 184.690   1
  -1   2  -4 40.8855 37.6827   5
   1  -2   4 2.42454 54.0893   1
  -1   2  -4 0.55161 51.4443   3
  -1   2  -4 55.3946 49.1122   1
   1  -2   3 4859.66 298.427   5
   1  -2   3 4786.67 301.627   3
  -1   2  -3 4583.47 299.678   5
  -1   2  -3 4904.10 315.809   3
  -1   2  -3 4419.65 236.987   6
  -1   2  -3 4603.00 274.432   1
  -1   2   1 31459.6 811.543   5
   1  -2  -1 32301.1 534.309   4
  -1   2   2 165221. 1859.07   5
   1  -2  -2 167507. 2046.36   5
   1  -2  -3 20658.6 751.714   5
  -1   2   3 17471.9 368.903   1
   1  -2  -3 19402.6 516.624   4
  -1   2   3 18179.3 519.489   4
  -1   2   4 2606.01 179.508   2
   1  -2  -4 2295.47 198.559   4
  -1   2   4 2413.01 126.903   1
   1  -2  -4 2341.40 286.575   5
  -1   2   4 2304.31 215.668   4
  -1   2   5 941.479 72.7644   1
   1  -2  -5 698.479 118.621   4
  -1   2   5 839.447 86.5043   2
   1  -2  -5 1128.49 205.678   5
  -1   2   6 20935.3 373.582   1
   1  -2  -6 22093.3 719.321   4
  -1   2   6 24253.1 447.063   2
   1  -2  -6 23268.0 900.817   5
  -1   2   7 799.736 81.7397   1
   1  -2  -7 638.759 150.734   4
   1  -2  -7 833.512 237.914   5
   1  -2  -8 16238.5 700.651   4
  -1   2   8 16969.6 370.819   1
   1  -2  -8 14959.3 796.539   5
   1  -2  -8 16969.1 928.257   6
   1  -2  -9 4775.83 481.818   5
   1  -2  -9 4364.43 502.925   6
   1  -2  -9 4018.35 374.038   4
  -1   2   9 4310.30 208.965   1
   1  -2 -10 22122.3 908.489   4
   1  -2 -10 19569.4 1003.73   5
  -1   2  10 20906.0 518.128   1
   1  -2 -11 3217.57 449.580   5
   1  -2 -11 3268.02 369.651   4
  -1   2  11 2785.99 211.998   1
  -1   2  12 20674.4 641.631   1
   1  -2 -12 22770.6 1007.36   4
   1  -2 -12 22226.2 1178.01   5
  -1   2  13 979.913 138.950   1
   1  -2 -13 1154.71 283.870   5
   1  -2 -13 1232.69 265.872   4
   1  -2 -13 917.896 140.220   3
   1  -2 -14 2704.18 463.618   5
  -1   2  14 2706.41 275.007   1
   1  -2 -14 2833.66 380.279   4
   1  -2 -15 262.823 93.6999   4
   1  -2 -15 328.920 200.746   5
   1  -2 -16 529.446 188.668   5
   1  -2 -16 615.180 180.807   4
   1  -2 -17 434.476 165.171   4
   1  -2 -17 469.606 197.901   5
   1  -2 -18 1764.05 452.640   5
   1  -2 -18 1843.32 350.488   4
   1  -2 -19 476.153 181.135   4
   1  -2 -19 1015.86 384.635   5
   1  -2 -20 766.572 250.327   4
   1  -2 -21 330.448 170.412   4
  -1   3 -23 205.083 138.271   4
  -1   3 -22 150.776 97.2531   4
  -1   3 -21 25.5422 110.184   4
  -1   3 -20-25.5545 41.9755   1
  -1   3 -20 28.0179 57.7956   4
  -1   3 -19-22.9101 39.4987   1
  -1   3 -19 43.2136 52.1775   4
  -1   3 -18 11.3657 39.4616   1
  -1   3 -18-192.425 133.745   4
  -1   3 -17-158.343 132.875   4
  -1   3 -17-24.4201 30.4906   1
  -1   3 -16 6.80627 21.3375   2
  -1   3 -16-8.42998 29.1948   1
  -1   3 -15-36.0053 47.2284   1
  -1   3 -15 13.2287 62.2194   3
  -1   3 -15 27.4857 39.9452   4
  -1   3 -14-88.4998 42.0210   1
  -1   3 -14-179.902 137.746   4
  -1   3 -14-51.1879 74.6443   3
  -1   3 -13 30.9533 55.6458   3
  -1   3 -13 24.6481 37.6799   1
  -1   3 -12-3.08289 22.7490   1
  -1   3 -12-78.9931 86.4232   3
   1  -3  12 31.9132 90.1365   1
  -1   3 -11 63.3597 115.182   6
  -1   3 -11 19.0924 56.3242   3
  -1   3 -11-32.7315 45.9407   1
   1  -3  11-104.338 125.682   1
  -1   3 -10-87.6553 56.7470   1
  -1   3 -10 6.25782 56.0741   3
   1  -3  10-186.246 139.215   1
  -1   3 -10-4.78223 103.881   6
  -1   3  -9 62.6444 58.7436   3
   1  -3   9-87.2563 103.403   1
  -1   3  -9-78.2482 71.9296   1
  -1   3  -9-9.28438 64.3850   6
  -1   3  -8 34.1764 51.1285   6
  -1   3  -8-59.5877 72.6734   1
  -1   3  -8-41.9204 87.1107   5
  -1   3  -8 1.07920 44.1863   3
   1  -3   8-97.5243 81.1200   1
  -1   3  -7 41.2815 58.0692   1
  -1   3  -7 11.5966 58.1837   5
  -1   3  -7 31.2871 54.2240   6
  -1   3  -7 21.4217 62.1532   3
  -1   3  -6-13.7478 31.1910   1
  -1   3  -6-5.36665 34.4555   6
  -1   3  -6-39.2044 68.9163   3
  -1   3  -6-61.1351 64.6673   5
  -1   3  -5 53.1951 61.6067   5
  -1   3  -5 62.8415 57.2086   6
  -1   3  -5-86.6961 55.4198   3
  -1   3  -5-0.77699 35.6970   1
  -1   3  -4-68.5350 109.108   5
   1  -3   4 77.4261 78.1198   5
  -1   3  -4-4.33005 26.1432   6
  -1   3  -4-21.6078 55.6913   3
   1  -3   3 9.13695 23.9379   6
   1  -3   3-25.2377 45.8612   3
   1  -3   3-98.1670 105.795   5
  -1   3  -3-7.34135 51.9634   3
  -1   3  -3-19.7122 61.3575   5
  -1   3  -3 7.70929 23.0606   6
   1  -3   2 50.8497 62.8192   5
   1  -3   2-8.92242 15.8088   6
  -1   3  -2 62.8033 32.5187   6
  -1   3  -2 119.425 111.102   5
  -1   3  -2-33.6098 49.8679   3
  -1   3  -1-59.0540 82.6332   5
  -1   3  -1-28.1808 58.0569   3
  -1   3   0 9.25433 89.1295   5
   1  -3   0-5.90803 26.8546   4
   1  -3   0-1.54050 59.7721   3
  -1   3   0 43.0649 94.8477   3
  -1   3   0-6.22607 20.7597   4
  -1   3   1 24.4121 40.3716   4
   1  -3  -1-15.7980 28.8756   4
  -1   3   1-4.46256 54.9040   5
   1  -3  -1 108.962 85.9829   3
   1  -3  -2-12.1889 32.5055   4
  -1   3   2-11.9937 19.1992   4
   1  -3  -2-12.4197 68.6361   3
  -1   3   2-25.4806 58.9309   5
   1  -3  -2 9.81522 105.927   5
  -1   3   3 48.9699 79.2133   5
   1  -3  -3 11.2887 38.5611   4
  -1   3   3 10.2939 30.2217   4
   1  -3  -3 117.759 118.057   5
   1  -3  -3 102.766 86.2724   3
  -1   3   4 6.67060 15.3248   1
   1  -3  -4 40.7375 68.4839   3
   1  -3  -4 46.9507 84.3209   5
   1  -3  -4 2.23088 30.4163   4
  -1   3   4 32.3175 46.7720   4
  -1   3   5-4.12215 17.6764   1
   1  -3  -5-26.0626 54.1269   5
   1  -3  -5-19.1604 38.9750   4
   1  -3  -5 72.4660 69.0327   3
  -1   3   6 31.7341 21.9458   1
   1  -3  -6-105.025 121.397   5
   1  -3  -6-60.2031 64.3720   4
  -1   3   6-32.1789 44.9212   2
   1  -3  -6 26.1039 56.4958   3
  -1   3   7-29.3508 25.9556   1
   1  -3  -7 30.9227 39.6027   3
  -1   3   7 14.6638 33.2063   2
   1  -3  -7-33.4532 69.8452   4
   1  -3  -8-69.0216 68.7631   5
   1  -3  -8 89.4673 84.7649   3
  -1   3   8 40.3371 34.6556   2
  -1   3   8-35.6162 60.0184   4
  -1   3   8-9.24298 20.0576   1
   1  -3  -8-26.8976 80.7977   4
   1  -3  -9-50.6568 55.3174   3
  -1   3   9-46.7613 35.5000   1
   1  -3  -9 9.44931 104.678   5
   1  -3  -9-93.5236 118.133   4
   1  -3 -10-155.879 137.942   4
  -1   3  10 24.2048 20.5598   1
   1  -3 -10 71.1278 139.330   5
   1  -3 -10 76.1707 62.9782   3
   1  -3 -11-104.652 106.499   4
   1  -3 -11 73.9223 67.3673   3
  -1   3  11-18.3030 26.5676   1
   1  -3 -11-159.150 170.787   5
   1  -3 -12-83.1612 67.6285   3
  -1   3  12-46.5046 49.6632   1
   1  -3 -12-50.7660 135.033   5
   1  -3 -12-101.142 122.529   4
  -1   3  13-117.420 70.0609   1
   1  -3 -13-141.740 116.801   4
   1  -3 -13 33.3368 81.4678   5
   1  -3 -13-39.1451 49.0089   3
   1  -3 -14-98.9831 96.8588   4
   1  -3 -14-49.8971 92.9352   5
   1  -3 -15 296.963 179.601   5
   1  -3 -15-52.1604 61.3156   4
   1  -3 -16-183.900 170.801   5
   1  -3 -16 40.0033 67.7518   4
   1  -3 -17-89.7394 87.0173   4
   1  -3 -17 91.4776 175.963   5
   1  -3 -18-243.718 214.554   5
   1  -3 -18 6.66954 65.2895   4
   1  -3 -19-89.6078 125.648   4
   1  -3 -20-75.4364 80.3615   4
  -1   4 -23 95.1261 125.017   4
  -1   4 -22 633.132 242.720   4
  -1   4 -21 214.475 163.897   4
  -1   4 -20 948.379 141.855   1
  -1   4 -20 1260.67 314.801   4
  -1   4 -19 756.550 231.563   4
  -1   4 -19 657.467 120.880   1
  -1   4 -18 1755.80 184.190   1
  -1   4 -18 1549.50 317.093   4
  -1   4 -17 207.093 92.8335   4
  -1   4 -17 364.089 79.7364   1
  -1   4 -17 204.992 113.271   5
  -1   4 -16 2130.24 382.166   5
  -1   4 -16 3167.08 405.821   3
  -1   4 -16 2566.05 222.659   1
  -1   4 -16 2784.92 400.385   4
  -1   4 -15 482.668 176.509   5
  -1   4 -15 660.565 196.160   3
  -1   4 -15 764.633 133.065   1
  -1   4 -14 13934.6 543.386   1
  -1   4 -14 16214.6 960.883   3
  -1   4 -13 921.228 226.078   3
  -1   4 -13 661.886 199.321   5
  -1   4 -13 589.559 131.844   1
  -1   4 -12 28253.5 1259.03   5
  -1   4 -12 30962.6 883.337   1
  -1   4 -11 4624.70 356.518   1
  -1   4 -11 4655.89 505.192   5
  -1   4 -11 5388.84 524.854   3
  -1   4 -11 4291.92 496.183   6
  -1   4 -10 31496.9 1275.94   5
  -1   4 -10 32331.8 970.066   1
  -1   4 -10 34374.9 1293.48   3
  -1   4 -10 30663.9 1227.10   6
  -1   4  -9 5801.54 513.029   6
  -1   4  -9 6257.25 548.117   3
  -1   4  -9 6425.55 448.394   1
  -1   4  -9 5870.23 543.878   5
  -1   4  -8 25408.2 985.276   6
  -1   4  -8 26153.4 1133.71   5
  -1   4  -8 26483.9 909.717   1
  -1   4  -8 26236.4 1097.35   3
  -1   4  -7 16751.7 717.433   1
  -1   4  -7 17678.9 911.428   5
  -1   4  -7 16212.3 724.587   6
  -1   4  -7 17821.8 878.999   3
  -1   4  -6 21148.6 757.728   6
  -1   4  -6 22039.2 987.937   5
   1  -4   6 21743.5 904.469   5
  -1   4  -6 21044.0 796.069   1
  -1   4  -6 23305.8 988.295   3
  -1   4  -5 151.394 52.1510   5
   1  -4   5 209.881 83.2108   6
   1  -4   5 265.572 104.424   5
  -1   4  -5 152.072 68.0414   6
  -1   4  -5 171.523 58.0375   3
   1  -4   4 7389.42 343.325   6
  -1   4  -4 7807.19 580.865   5
  -1   4  -4 8100.56 568.230   3
   1  -4   4 7930.34 581.428   5
  -1   4  -4 7540.01 354.582   6
  -1   4  -3 1580.02 261.457   5
   1  -4   3 1750.32 274.450   5
  -1   4  -3 1738.85 149.348   6
   1  -4   3 1771.96 136.875   6
  -1   4  -3 1796.49 266.450   3
  -1   4  -2 99639.6 1117.99   6
   1  -4   2 102037. 1044.06   6
  -1   4  -2 104589. 2146.99   5
  -1   4  -2 100657. 1942.42   3
   1  -4   1 1944.12 262.173   3
   1  -4   1 1898.22 144.968   6
  -1   4  -1 1865.78 282.304   5
  -1   4  -1 1852.17 146.896   4
  -1   4  -1 1793.32 266.730   3
  -1   4   0 8313.85 328.172   4
   1  -4   0 8662.75 344.018   4
  -1   4   0 8573.50 616.919   5
   1  -4   0 8265.90 556.999   3
  -1   4   0 7789.80 527.682   3
   1  -4  -1 103.350 104.778   5
  -1   4   1 189.879 48.8820   4
   1  -4  -1 193.649 56.8386   4
  -1   4   1 116.209 99.7437   5
   1  -4  -1 102.562 52.2227   3
  -1   4   2 21238.0 958.840   5
  -1   4   2 22492.0 644.099   4
   1  -4  -2 22721.3 1103.99   5
   1  -4  -2 22625.5 929.414   3
   1  -4  -2 21800.8 593.597   4
  -1   4   3 16403.5 831.913   5
  -1   4   3 16895.1 600.999   4
   1  -4  -3 16577.2 551.965   4
   1  -4  -3 16860.3 976.549   5
   1  -4  -3 17037.6 812.561   3
  -1   4   4 25746.0 1036.06   5
   1  -4  -4 25499.2 999.446   3
  -1   4   4 23555.4 615.006   1
  -1   4   4 25648.0 798.216   4
   1  -4  -4 25009.7 733.374   4
   1  -4  -4 27617.9 1282.20   5
  -1   4   5 6355.28 425.030   4
   1  -4  -5 5780.47 377.274   4
  -1   4   5 6044.66 297.592   1
   1  -4  -5 7041.78 685.378   5
   1  -4  -5 5818.51 480.188   3
   1  -4  -6 32060.5 1465.91   5
  -1   4   6 30947.0 999.158   4
  -1   4   6 31134.1 639.435   1
   1  -4  -6 31639.8 1127.88   3
   1  -4  -6 30619.0 920.511   4
  -1   4   7 4901.57 428.504   4
  -1   4   7 4923.48 239.880   1
   1  -4  -7 4697.54 443.200   3
   1  -4  -7 4358.52 368.419   4
  -1   4   7 4812.70 299.351   2
   1  -4  -7 5281.74 625.796   5
  -1   4   8 32672.1 689.277   2
  -1   4   8 33596.6 1170.51   4
   1  -4  -8 31615.9 1048.94   4
   1  -4  -8 31070.8 1138.28   3
   1  -4  -8 31294.8 1543.60   5
  -1   4   8 31575.0 616.002   1
   1  -4  -9 904.051 300.377   5
   1  -4  -9 463.534 144.310   3
   1  -4  -9 565.984 168.419   4
  -1   4   9 499.357 88.0840   1
  -1   4   9 907.355 112.640   2
   1  -4 -10 13257.3 1067.36   5
   1  -4 -10 11934.1 690.908   3
  -1   4  10 12586.8 410.857   1
   1  -4 -10 13016.2 734.666   4
   1  -4 -11 546.649 141.230   3
   1  -4 -11 588.684 168.839   4
  -1   4  11 326.577 75.9537   1
   1  -4 -11 629.013 277.840   5
   1  -4 -12 2768.90 534.770   5
   1  -4 -12 2387.23 357.046   4
   1  -4 -13 251.585 94.4631   4
   1  -4 -13 383.381 243.345   5
   1  -4 -14 1600.89 425.655   5
   1  -4 -14 1370.80 277.788   4
   1  -4 -15 632.903 183.593   4
   1  -4 -15 865.003 355.244   5
   1  -4 -16 1210.53 380.259   5
   1  -4 -16 1220.07 284.346   4
   1  -4 -17 243.406 135.448   4
   1  -4 -17-14.1289 176.550   5
   1  -4 -18 742.739 259.224   4
   1  -4 -19-171.085 148.788   4
   1  -4 -20 1117.35 309.461   4
  -1   5 -24 188.311 130.673   4
  -1   5 -23-4.42947 124.443   4
  -1   5 -22-118.417 69.1617   4
  -1   5 -21-136.552 176.299   4
  -1   5 -21 3.34344 33.9563   1
  -1   5 -20-124.718 163.335   4
  -1   5 -20-6.82880 23.5951   1
  -1   5 -19 26.7668 35.1613   1
  -1   5 -19-96.3312 103.751   4
  -1   5 -18-20.5130 67.2803   3
  -1   5 -18-6.44211 23.6658   1
  -1   5 -18-86.6613 135.890   4
  -1   5 -17-228.639 178.550   5
  -1   5 -17 54.1806 81.1516   3
  -1   5 -17-233.450 173.182   4
  -1   5 -17 8.64729 49.2655   1
  -1   5 -16-173.181 174.787   3
  -1   5 -16 27.0332 51.8261   1
  -1   5 -16-36.0160 51.7159   5
  -1   5 -15-20.8952 40.7529   1
  -1   5 -15-151.055 140.827   5
  -1   5 -15 2.09993 113.899   3
  -1   5 -14-77.3744 125.897   3
  -1   5 -14 8.00856 86.1356   5
  -1   5 -14-120.653 93.8629   1
  -1   5 -13-131.156 111.882   1
  -1   5 -13 211.931 136.339   3
  -1   5 -13 32.7750 86.9057   5
  -1   5 -12 74.0410 106.086   3
  -1   5 -12 40.6742 57.0225   5
  -1   5 -12-142.363 123.343   1
  -1   5 -12-2.53449 63.8396   6
  -1   5 -11-66.0190 100.670   5
  -1   5 -11-0.89072 90.6766   3
  -1   5 -11 29.9540 79.7927   1
  -1   5 -11-13.7760 58.6278   6
  -1   5 -10-31.8962 69.5237   3
  -1   5 -10-13.1389 65.6441   5
  -1   5 -10 34.5048 54.1842   1
  -1   5 -10-145.950 89.9803   6
  -1   5  -9-136.896 107.620   3
  -1   5  -9 37.3803 55.9478   1
  -1   5  -9-61.0547 52.9219   5
  -1   5  -9 17.7264 43.3360   6
  -1   5  -8-52.7228 70.1373   5
  -1   5  -8 11.3786 55.8969   1
  -1   5  -8-41.7803 78.9078   6
  -1   5  -8 3.25163 73.1268   3
  -1   5  -7-3.15749 66.2926   3
  -1   5  -7 30.1844 36.4261   6
  -1   5  -7 6.31701 79.8551   5
   1  -5   7 69.1687 56.4010   6
   1  -5   7-33.0210 66.3470   5
   1  -5   6 37.5885 61.6838   5
  -1   5  -6 67.9576 44.9388   6
  -1   5  -6-62.0302 114.768   5
  -1   5  -6-51.3700 105.449   3
   1  -5   6 4.04921 39.9329   6
  -1   5  -5 57.1128 50.5403   6
  -1   5  -5-15.7971 85.3443   5
   1  -5   5 15.1348 40.0072   6
  -1   5  -5-9.68658 105.126   3
   1  -5   5 48.0602 65.2679   5
   1  -5   4-49.3964 100.798   5
  -1   5  -4 42.5449 76.9848   3
  -1   5  -4-11.1961 74.5613   5
   1  -5   4-34.2861 43.9353   6
  -1   5  -4-58.8523 57.7358   6
   1  -5   3-65.4179 124.997   5
  -1   5  -3 19.9723 50.4387   6
  -1   5  -3 7.17616 60.8204   5
   1  -5   3-3.93269 33.4194   6
  -1   5  -3-28.0562 59.6739   3
  -1   5  -2-14.2422 69.1946   3
   1  -5   2-0.42385 46.5744   6
  -1   5  -2 6.10474 43.0336   6
  -1   5  -2-57.3837 129.051   5
  -1   5  -1-13.8935 72.1805   5
   1  -5   1-16.6546 36.2752   6
   1  -5   1-46.4924 73.5705   3
  -1   5  -1 77.4326 102.807   3
  -1   5  -1-9.18888 14.7513   4
  -1   5   0 25.7790 29.7727   4
   1  -5   0 78.8696 65.2458   6
   1  -5   0-17.8912 38.0857   4
  -1   5   0 74.4174 108.407   3
  -1   5   0-30.6690 106.430   5
   1  -5   0-72.5759 104.097   3
   1  -5  -1-38.6908 60.3864   3
  -1   5   1 3.26687 24.9998   4
  -1   5   1 46.6578 100.229   5
   1  -5  -1-6.65864 31.2540   4
  -1   5   2 9.84247 41.2399   4
   1  -5  -2 44.5830 45.9132   3
   1  -5  -2-108.040 116.038   5
   1  -5  -2-5.05824 26.0336   4
  -1   5   2-34.6131 96.3485   5
  -1   5   3-63.4272 51.1073   5
   1  -5  -3-57.1476 65.1224   3
   1  -5  -3-41.5932 104.754   5
   1  -5  -3-3.63205 41.4138   4
  -1   5   3-64.4793 71.0210   4
  -1   5   4 18.2251 78.2978   5
  -1   5   4-37.2027 54.1132   1
   1  -5  -4 21.5827 37.2188   4
   1  -5  -4-149.390 136.842   3
  -1   5   4-32.2638 44.5896   4
   1  -5  -4-2.51222 124.804   5
   1  -5  -5-124.929 97.2952   3
   1  -5  -5-57.6668 121.896   5
   1  -5  -5-5.72079 67.0993   4
  -1   5   5-34.6368 75.6933   4
  -1   5   5 1.40655 22.8186   1
  -1   5   6-40.8142 75.6475   4
   1  -5  -6 7.03118 29.6774   4
  -1   5   6-7.28917 40.0927   1
   1  -5  -6 13.4606 94.9417   5
   1  -5  -6-2.34124 93.3740   3
   1  -5  -7-12.3301 61.8842   3
  -1   5   7-5.26274 23.9922   1
   1  -5  -7-58.4713 65.7338   4
   1  -5  -7 124.073 158.781   5
   1  -5  -8-45.6004 93.5023   3
   1  -5  -8 31.9034 142.948   5
  -1   5   8-15.5073 19.6806   1
  -1   5   8-79.4633 69.9994   2
   1  -5  -8 40.1552 52.3977   4
   1  -5  -9-14.8163 140.941   5
  -1   5   9 11.1218 26.8200   2
   1  -5  -9-92.3771 83.7366   4
   1  -5  -9-142.855 123.369   3
  -1   5  10 91.4140 54.3915   2
   1  -5 -10-73.4600 99.5107   3
   1  -5 -10-95.1949 161.579   5
   1  -5 -10-16.7317 46.4458   4
   1  -5 -11-31.5279 181.611   5
   1  -5 -11 110.028 82.4845   4
   1  -5 -12-149.013 181.580   5
   1  -5 -12-82.2881 84.9597   4
   1  -5 -13-28.7993 127.968   5
   1  -5 -13-148.006 101.980   4
   1  -5 -14 81.1219 189.711   5
   1  -5 -14 184.295 101.942   4
   1  -5 -15 74.6674 91.9664   4
   1  -5 -15-279.204 226.205   5
   1  -5 -16-346.434 280.795   5
   1  -5 -16-2.35069 86.8642   4
   1  -5 -17 66.0352 204.674   5
   1  -5 -17 88.6386 77.7216   4
   1  -5 -18-29.5188 66.6613   4
   1  -5 -19 13.3320 73.5961   4
  -1   6 -24 2348.40 510.286   4
  -1   6 -23 101.045 138.941   4
  -1   6 -22 4322.68 640.413   4
  -1   6 -21 119.296 129.143   4
  -1   6 -21 236.085 76.1274   1
  -1   6 -20 6621.47 729.840   4
  -1   6 -20 5885.67 367.266   1
  -1   6 -19-104.830 121.740   4
  -1   6 -19 117.446 150.381   3
  -1   6 -19 121.344 72.6670   1
  -1   6 -18 2354.55 421.964   3
  -1   6 -18 1916.46 236.573   1
  -1   6 -18 1842.66 362.749   4
  -1   6 -17 2951.47 493.861   3
  -1   6 -17 2348.40 272.608   1
  -1   6 -16 985.076 295.446   3
  -1   6 -16 1136.21 317.505   5
  -1   6 -16 718.657 156.021   1
  -1   6 -15 842.985 255.139   3
  -1   6 -15 759.281 150.879   1
  -1   6 -15 1011.21 312.256   5
  -1   6 -14 5947.09 668.492   3
  -1   6 -14 5871.92 487.335   1
  -1   6 -14 5805.97 719.739   5
  -1   6 -13 4860.68 655.736   5
  -1   6 -13 4610.68 583.272   3
  -1   6 -13 4719.58 454.607   1
  -1   6 -12 3803.65 574.596   5
  -1   6 -12 4102.28 508.444   6
  -1   6 -12 3661.57 406.725   1
  -1   6 -12 3747.18 503.549   3
  -1   6 -11 23519.2 1143.47   6
  -1   6 -11 23440.1 1272.20   3
  -1   6 -11 22852.4 1020.34   1
  -1   6 -11 24249.7 1432.05   5
  -1   6 -10 41500.6 1367.91   1
  -1   6 -10 44148.4 1469.29   6
  -1   6 -10 45616.9 1921.74   5
  -1   6 -10 43029.6 1695.36   3
  -1   6  -9 19583.5 1132.93   3
  -1   6  -9 18848.8 913.044   6
  -1   6  -9 20569.0 1263.98   5
  -1   6  -9 17642.4 894.096   1
   1  -6   8 27962.7 1018.94   6
  -1   6  -8 29117.1 1456.51   5
  -1   6  -8 30473.3 1395.27   3
   1  -6   8 29023.1 1329.61   5
  -1   6  -8 29700.5 1075.69   6
   1  -6   7 5331.20 573.025   5
  -1   6  -7 5598.01 626.748   5
   1  -6   7 4933.82 399.575   6
  -1   6  -7 5320.61 427.529   6
  -1   6  -7 5757.65 601.966   3
   1  -6   6 11571.1 558.749   6
  -1   6  -6 12525.8 872.319   3
   1  -6   6 12448.2 901.668   5
  -1   6  -6 11867.3 605.655   6
  -1   6  -6 12507.0 918.928   5
  -1   6  -5 9083.65 778.900   5
  -1   6  -5 8779.51 737.435   3
   1  -6   5 8876.61 445.963   6
   1  -6   5 9277.44 788.201   5
  -1   6  -5 8933.90 507.948   6
   1  -6   4 27504.1 754.030   6
  -1   6  -4 28052.6 1353.74   5
  -1   6  -4 29120.9 1311.99   3
  -1   6  -4 26522.5 844.594   6
  -1   6  -3 151.733 135.977   5
   1  -6   3 130.684 47.4753   6
  -1   6  -3 66.9228 107.083   3
  -1   6  -3 129.405 46.4663   6
  -1   6  -2 54995.7 1740.52   3
   1  -6   2 53665.6 1082.66   6
  -1   6  -2 57275.9 1970.15   5
  -1   6  -2 55306.8 943.524   4
  -1   6  -1 1726.26 343.753   5
  -1   6  -1 1166.21 236.893   3
   1  -6   1 1571.75 211.028   6
  -1   6  -1 1370.77 152.354   4
   1  -6   1 1561.66 285.951   3
  -1   6   0 32957.9 1496.93   5
  -1   6   0 32593.7 785.666   4
   1  -6   0 34072.5 1026.88   6
  -1   6   0 32068.5 1310.28   3
   1  -6   0 35216.9 1437.11   3
   1  -6  -1 16205.5 978.294   3
  -1   6   1 14982.3 1008.34   5
   1  -6  -1 15306.4 557.400   4
  -1   6   1 14957.6 898.314   3
  -1   6   1 15256.6 588.299   4
   1  -6  -2 18960.4 1265.45   5
  -1   6   2 18573.6 1101.17   5
   1  -6  -2 19698.6 658.056   4
   1  -6  -2 20221.5 1097.44   3
  -1   6   2 19371.5 705.767   4
  -1   6   3 25795.4 1282.27   5
  -1   6   3 26346.2 878.453   4
   1  -6  -3 27843.5 1566.13   5
   1  -6  -3 27926.0 1310.70   3
   1  -6  -3 26974.2 812.435   4
   1  -6  -4 3893.12 503.717   3
   1  -6  -4 3604.56 581.113   5
  -1   6   4 3942.81 512.428   5
  -1   6   4 4097.27 369.452   4
   1  -6  -4 3939.78 327.893   4
  -1   6   4 3472.48 301.793   1
   1  -6  -5 6299.73 637.619   3
  -1   6   5 6044.66 471.780   4
   1  -6  -5 5378.70 401.044   4
  -1   6   5 5743.93 596.535   5
   1  -6  -5 5323.66 739.942   5
   1  -6  -6 3600.06 349.076   4
   1  -6  -6 4220.96 656.324   5
   1  -6  -6 3970.87 508.486   3
  -1   6   6 3920.19 400.508   4
   1  -6  -7 6685.43 660.767   3
   1  -6  -7 5988.56 818.643   5
   1  -6  -7 6483.64 491.132   4
   1  -6  -8 3730.34 665.390   5
   1  -6  -8 4167.18 526.363   3
   1  -6  -8 4019.06 407.655   4
   1  -6  -9 283.986 129.117   4
  -1   6   9 226.056 67.6943   2
   1  -6 -10 5616.79 834.885   5
  -1   6  10 6353.60 345.737   2
  -1   6  10 5299.26 327.134   1
   1  -6 -10 5676.64 526.854   4
  -1   6  11 61.2924 22.5727   1
   1  -6 -11 95.9153 165.257   5
   1  -6 -11 197.947 112.012   4
   1  -6 -12 8980.95 716.049   4
   1  -6 -12 8361.20 1062.01   5
   1  -6 -13 2106.66 362.020   4
   1  -6 -13 1779.16 510.146   5
   1  -6 -14 8230.03 733.346   4
   1  -6 -14 7665.81 1078.78   5
   1  -6 -15 148.702 95.3935   5
   1  -6 -15 373.943 172.023   4
   1  -6 -16 1039.39 394.803   5
   1  -6 -16 1541.05 351.289   4
   1  -6 -17-22.3523 81.0174   4
   1  -6 -18-40.6726 107.291   4
  -1   7 -24-187.751 149.387   4
  -1   7 -23 399.762 227.248   4
  -1   7 -22-177.808 167.687   4
  -1   7 -22 123.578 61.2238   1
  -1   7 -21-152.251 157.946   4
  -1   7 -21 308.336 107.794   1
  -1   7 -20-149.853 134.656   4
  -1   7 -20-6.58211 145.182   3
  -1   7 -20 87.2635 76.7859   1
  -1   7 -19-25.5737 77.1364   3
  -1   7 -19 59.9780 56.8055   1
  -1   7 -19-183.467 187.202   4
  -1   7 -18 80.5621 110.037   3
  -1   7 -18-89.9001 83.6755   1
  -1   7 -17 62.7286 128.300   3
  -1   7 -17-125.654 108.344   1
  -1   7 -16-235.927 151.174   1
  -1   7 -16-54.0357 139.331   3
  -1   7 -15 42.9383 83.0234   3
  -1   7 -15-40.9614 52.4118   1
  -1   7 -15-5.25000 156.795   5
  -1   7 -14 8.09978 108.552   3
  -1   7 -14-13.5692 110.671   5
  -1   7 -14 52.2547 75.2269   1
  -1   7 -13 94.3867 64.8147   1
  -1   7 -13-64.7352 132.662   3
  -1   7 -13 15.9613 88.7175   5
  -1   7 -12-136.280 149.067   3
  -1   7 -12 35.7055 139.585   5
  -1   7 -12 69.8057 71.1006   6
  -1   7 -12-145.405 139.831   1
  -1   7 -11-59.9068 132.760   1
  -1   7 -11-15.0225 98.6910   6
  -1   7 -11-83.1898 102.927   5
  -1   7 -11 70.4556 130.699   3
  -1   7 -10-178.567 141.950   1
  -1   7 -10 64.0027 92.7768   6
  -1   7 -10-71.4639 91.6617   3
  -1   7 -10-34.3104 168.473   5
   1  -7   9-32.9359 50.2006   6
  -1   7  -9 34.1094 46.6046   6
  -1   7  -9 16.9291 90.8853   5
  -1   7  -9 36.0338 106.122   3
   1  -7   8-56.9660 44.2858   6
  -1   7  -8-45.4956 137.666   3
  -1   7  -8-166.112 147.545   5
  -1   7  -8 4.49749 53.3375   6
  -1   7  -7-45.9020 106.835   5
  -1   7  -7-26.4646 80.0113   3
  -1   7  -7-43.5642 75.5575   6
   1  -7   7-9.29911 31.6699   6
  -1   7  -6 58.0851 87.9148   3
   1  -7   6 16.2784 42.2084   6
  -1   7  -6 67.1594 70.2804   5
  -1   7  -6-55.1334 58.5730   6
  -1   7  -5 25.7665 95.8372   5
   1  -7   5-34.7277 45.4351   6
  -1   7  -5 81.4030 91.9706   6
  -1   7  -5 46.9636 140.511   3
  -1   7  -4 72.6585 142.722   3
  -1   7  -4-5.58606 53.2183   6
   1  -7   4 64.5063 59.1685   6
  -1   7  -4 56.4959 91.6344   5
  -1   7  -3 57.4507 56.6620   6
  -1   7  -3-56.8201 139.736   5
  -1   7  -3 38.0057 115.971   3
   1  -7   3 10.6724 50.6402   6
  -1   7  -2 104.383 148.577   3
  -1   7  -2 10.7961 28.1969   4
   1  -7   2 109.695 64.2888   6
  -1   7  -2-5.02349 135.084   5
   1  -7   1-35.7643 63.2395   6
   1  -7   1 19.4438 107.712   3
  -1   7  -1-102.143 118.726   5
  -1   7  -1-24.7318 37.1019   4
  -1   7  -1 36.7918 104.762   3
   1  -7   0 7.32902 64.2252   6
  -1   7   0 160.526 129.931   5
   1  -7   0-83.2279 120.331   3
  -1   7   0 132.285 162.916   3
  -1   7   0 6.67214 45.6413   4
  -1   7   1 123.463 125.590   3
   1  -7  -1 160.504 143.903   3
   1  -7  -1 40.2865 78.1850   6
  -1   7   1 286.841 236.791   5
  -1   7   1-44.6877 41.0778   4
   1  -7  -1-6.46988 30.8525   4
  -1   7   2-136.941 101.894   4
  -1   7   2 106.798 102.922   5
   1  -7  -2-156.114 139.880   5
   1  -7  -2 26.5839 44.6349   4
   1  -7  -2 9.18624 113.730   3
  -1   7   3 32.0725 32.8247   4
  -1   7   3-5.23896 98.7864   5
   1  -7  -3-103.958 175.773   5
   1  -7  -3-178.042 125.717   3
   1  -7  -3-4.64488 74.2716   4
   1  -7  -4-16.3128 56.4104   4
  -1   7   4-30.1492 72.0733   4
  -1   7   4-30.2577 117.087   5
   1  -7  -4-190.211 235.786   5
   1  -7  -4-93.6546 163.587   3
  -1   7   5-83.2992 87.8059   4
   1  -7  -5-309.422 299.148   5
   1  -7  -5-183.804 100.276   4
   1  -7  -5-180.968 162.938   3
  -1   7   5 355.362 228.825   5
   1  -7  -6 57.7721 42.6687   4
   1  -7  -6-150.804 260.712   5
  -1   7   6-24.8759 54.4924   1
   1  -7  -7-167.981 257.840   5
   1  -7  -7 96.3549 70.3149   4
  -1   7   7 17.5163 35.6922   1
  -1   7   8 9.10293 33.7562   1
   1  -7  -8 76.4230 88.5272   4
  -1   7   9-64.1116 47.3557   1
   1  -7  -9-153.917 236.004   5
  -1   7   9-23.0888 52.8844   2
   1  -7  -9 48.8539 41.1563   4
   1  -7 -10-22.8704 111.453   5
  -1   7  10 57.9912 54.4630   2
   1  -7 -10 5.74560 58.6012   4
   1  -7 -11 124.135 109.801   4
   1  -7 -11-11.9447 123.745   5
  -1   7  11 116.418 55.5027   2
   1  -7 -12 12.3693 52.1014   4
   1  -7 -12-340.777 297.039   5
   1  -7 -13 103.681 143.250   4
   1  -7 -13-486.306 327.749   5
   1  -7 -14-54.5456 156.373   5
   1  -7 -14-125.101 144.522   4
   1  -7 -15-233.423 132.053   4
   1  -7 -15-19.2825 112.365   5
   1  -7 -16-104.410 143.564   4
   1  -7 -16-987.778 431.729   5
   1  -7 -17 113.937 106.271   4
  -1   8 -24 4885.94 757.685   4
  -1   8 -23 1636.20 427.879   4
  -1   8 -22 4826.06 695.712   4
  -1   8 -22 4057.56 348.369   1
  -1   8 -21 635.856 234.818   4
  -1   8 -21 591.568 150.788   1
  -1   8 -20 167.142 75.9975   4
  -1   8 -20 251.610 100.056   1
  -1   8 -19 440.029 108.802   1
  -1   8 -19 791.253 299.089   3
  -1   8 -18 323.522 56.7887   1
  -1   8 -18 722.417 281.382   3
  -1   8 -17 4722.17 497.634   1
  -1   8 -17 5755.11 757.406   3
  -1   8 -16 991.651 306.423   3
  -1   8 -16 1148.43 263.169   1
  -1   8 -15-151.606 148.412   3
  -1   8 -15-31.5720 67.4293   1
  -1   8 -14 6047.80 742.258   3
  -1   8 -14 6362.74 612.949   1
  -1   8 -13 21.6677 111.668   1
  -1   8 -13-239.414 155.158   3
  -1   8 -13-100.262 210.474   5
  -1   8 -12 12489.8 1193.71   5
  -1   8 -12 11740.8 876.304   6
  -1   8 -12 11312.1 827.372   1
  -1   8 -12 10940.3 986.539   3
  -1   8 -11 15754.7 1315.87   5
  -1   8 -11 15124.0 957.304   6
  -1   8 -11 14579.8 939.148   1
  -1   8 -11 15242.5 1161.23   3
  -1   8 -10 31987.5 1835.69   5
  -1   8 -10 31555.1 1652.14   3
  -1   8 -10 32071.1 1340.35   6
  -1   8  -9 11251.4 991.253   3
   1  -8   9 11055.0 975.046   5
   1  -8   9 10070.2 669.988   6
  -1   8  -9 11192.0 1046.42   5
  -1   8  -9 10963.2 753.099   6
  -1   8  -8 4813.34 650.571   5
   1  -8   8 4933.27 442.780   6
  -1   8  -8 5097.70 653.807   3
  -1   8  -8 5211.90 494.265   6
   1  -8   7 17511.6 772.268   6
  -1   8  -7 18322.9 1250.34   3
  -1   8  -7 17178.4 892.643   6
  -1   8  -7 17703.3 1287.63   5
  -1   8  -6 11743.4 973.865   3
  -1   8  -6 11592.7 699.780   6
  -1   8  -6 11345.5 1011.99   5
   1  -8   6 11357.7 590.244   6
  -1   8  -5 1799.12 418.530   5
  -1   8  -5 1555.81 234.933   6
  -1   8  -5 1661.95 371.103   3
   1  -8   5 1396.70 197.301   6
  -1   8  -4 22476.4 1417.67   5
   1  -8   4 23529.3 829.741   6
  -1   8  -4 21658.2 902.585   6
  -1   8  -4 23119.7 1336.06   3
  -1   8  -3 7867.63 396.802   4
  -1   8  -3 8231.62 841.551   5
   1  -8   3 7883.26 485.034   6
  -1   8  -3 8175.49 783.518   3
  -1   8  -2 27974.1 1451.03   3
   1  -8   2 28814.0 990.945   6
  -1   8  -2 29407.8 808.269   4
  -1   8  -2 31412.2 1693.45   5
  -1   8  -1 18303.5 654.739   4
   1  -8   1 18077.5 871.515   6
  -1   8  -1 18449.1 1162.81   3
  -1   8  -1 18701.2 1308.41   5
  -1   8   0 35774.2 1608.10   3
  -1   8   0 37268.8 1843.18   5
   1  -8   0 38797.5 2051.36   5
  -1   8   0 37223.7 998.801   4
   1  -8   0 35337.1 1319.61   6
   1  -8  -1 3621.39 319.235   4
  -1   8   1 3377.94 315.175   4
   1  -8  -1 2971.98 377.866   6
  -1   8   1 2792.03 545.647   5
   1  -8  -1 3079.34 631.658   5
  -1   8   2 93.8048 51.1354   4
   1  -8  -2 343.849 271.348   5
   1  -8  -2 286.737 152.497   6
   1  -8  -2 329.322 99.7877   4
  -1   8   2 162.304 192.558   5
   1  -8  -3 172.719 84.7823   4
   1  -8  -3 413.846 290.444   5
  -1   8   3 236.198 130.535   4
   1  -8  -4 595.403 132.847   4
   1  -8  -4 258.645 194.943   5
  -1   8   4 590.058 165.229   4
  -1   8   4 575.837 145.399   1
   1  -8  -5 3811.54 735.130   5
  -1   8   5 3466.26 342.029   1
   1  -8  -5 3869.55 376.678   4
   1  -8  -6 988.103 197.333   4
   1  -8  -6 642.936 317.796   5
   1  -8  -7 455.761 142.322   4
   1  -8  -7 114.435 219.005   5
   1  -8  -8 4082.13 779.442   5
   1  -8  -8 3903.21 424.402   4
  -1   8   9 3811.36 379.627   2
   1  -8  -9 2662.08 643.679   5
   1  -8  -9 3534.25 434.384   4
   1  -8 -10 16481.9 941.561   4
  -1   8  10 18141.3 741.884   2
   1  -8 -10 15001.3 1578.11   5
  -1   8  11 7969.35 433.960   2
   1  -8 -11 7424.02 670.356   4
   1  -8 -12 5231.70 937.201   5
   1  -8 -12 5780.94 608.600   4
   1  -8 -13 1400.27 521.983   5
   1  -8 -13 1615.93 341.718   4
   1  -8 -14 626.478 320.663   5
   1  -8 -14 924.350 252.995   4
   1  -8 -15 595.507 382.004   5
   1  -8 -15 171.328 100.246   4
   1  -8 -16 543.450 234.570   4
  -1   9 -24 33.0955 163.843   4
  -1   9 -23-77.3739 97.1813   4
  -1   9 -22 73.7648 123.085   4
  -1   9 -22-30.2849 35.7439   1
  -1   9 -21-115.388 100.810   1
  -1   9 -21-114.348 164.811   4
  -1   9 -21 53.4956 211.608   3
  -1   9 -20-267.494 165.212   1
  -1   9 -20 266.759 269.526   3
  -1   9 -19 35.0732 180.366   3
  -1   9 -19-306.038 178.231   1
  -1   9 -18 3.61216 106.462   3
  -1   9 -18-381.656 233.004   1
  -1   9 -17 84.1800 90.7434   1
  -1   9 -17 30.5069 150.644   3
  -1   9 -16-84.5170 111.002   1
  -1   9 -16-188.204 183.950   3
  -1   9 -15-130.013 184.781   3
  -1   9 -15-57.4213 95.3851   1
  -1   9 -14-188.033 131.960   1
  -1   9 -14 80.4236 89.4068   3
  -1   9 -13-67.1886 120.408   1
  -1   9 -13-97.7512 184.448   3
  -1   9 -12 70.8072 111.544   6
  -1   9 -12-125.581 135.291   1
  -1   9 -12-129.454 165.576   3
  -1   9 -11-179.933 98.9865   3
  -1   9 -11 55.4120 94.2321   6
  -1   9 -10-80.5089 145.308   3
  -1   9 -10 79.3990 67.6407   6
   1  -9  10-197.643 212.661   5
  -1   9  -9-111.900 112.514   6
   1  -9   9 128.117 79.1459   6
  -1   9  -9-197.818 149.017   3
   1  -9   9 119.838 96.5762   5
   1  -9   8 36.9367 110.772   5
  -1   9  -8 73.2767 196.404   5
  -1   9  -8 14.7768 135.117   3
   1  -9   8-60.3372 59.2566   6
  -1   9  -8-27.8268 56.7343   6
   1  -9   7-46.1892 70.7828   6
  -1   9  -7 16.5601 89.5445   6
  -1   9  -7-50.3089 171.633   5
  -1   9  -7 232.525 169.122   3
   1  -9   7-107.460 123.812   5
   1  -9   6-41.7698 79.4276   6
  -1   9  -6-19.0495 77.7154   6
  -1   9  -6 26.8733 175.356   5
  -1   9  -6 28.7592 178.200   3
  -1   9  -5 199.869 182.326   5
  -1   9  -5 34.2943 74.6905   6
   1  -9   5 19.1945 44.0535   6
  -1   9  -5-23.0751 111.711   3
  -1   9  -4 29.7110 85.4408   3
  -1   9  -4-39.8855 165.990   5
  -1   9  -4-8.15701 43.0731   4
  -1   9  -4 60.5664 79.6212   6
   1  -9   4 70.5913 72.0399   6
  -1   9  -3 24.5596 121.934   3
   1  -9   3 12.3284 56.8461   6
  -1   9  -3 39.8083 40.8722   4
  -1   9  -3-93.4528 191.115   5
  -1   9  -2 129.542 204.785   3
  -1   9  -2 20.5349 33.1486   4
   1  -9   2 90.3400 99.0669   6
   1  -9   1-199.513 222.296   5
  -1   9  -1 15.8028 121.428   3
  -1   9  -1 59.3941 73.9421   4
   1  -9   1-111.814 124.193   6
   1  -9   0-51.9626 182.437   5
  -1   9   0 79.3614 64.6474   4
  -1   9   0-14.8785 178.606   3
   1  -9   0 111.862 112.441   6
   1  -9  -1 75.1279 141.739   5
  -1   9   1-42.2285 81.5858   4
   1  -9  -1 28.8837 125.593   6
   1  -9  -2 247.656 262.818   5
   1  -9  -2 164.822 130.332   6
  -1   9   2-248.150 149.584   4
   1  -9  -2 74.1092 76.4990   4
   1  -9  -3-136.628 155.756   5
   1  -9  -3 114.249 70.6058   4
  -1   9   3 42.3490 76.1168   4
   1  -9  -4 129.637 184.746   5
   1  -9  -4-17.3988 72.0880   4
   1  -9  -5-30.2313 39.9363   4
   1  -9  -5-1.09969 266.492   5
   1  -9  -6 33.9943 44.9472   4
   1  -9  -6-93.7113 242.003   5
   1  -9  -7 73.7662 207.684   5
   1  -9  -7-14.6478 53.8474   4
   1  -9  -8 414.260 327.569   5
   1  -9  -8 28.7423 86.7773   4
   1  -9  -9 52.4784 80.1853   4
   1  -9  -9-22.8582 127.651   5
   1  -9 -10-0.88338 70.4265   4
  -1   9  10 47.8834 65.6261   2
   1  -9 -10 4.74906 197.211   5
   1  -9 -11-161.838 131.691   4
   1  -9 -11 356.828 305.639   5
   1  -9 -12-128.486 110.563   4
   1  -9 -12 152.073 270.065   5
   1  -9 -13 77.7877 211.321   5
   1  -9 -13 7.90087 103.236   4
   1  -9 -14-314.346 184.668   4
   1  -9 -14 756.606 382.361   5
   1  -9 -15-148.302 133.821   4
   1  -9 -16-272.608 179.998   4
  -1  10 -24 411.560 215.342   4
  -1  10 -23 257.461 118.655   1
  -1  10 -23 280.559 123.256   4
  -1  10 -22 340.192 122.407   1
  -1  10 -22 509.226 205.631   4
  -1  10 -21 935.410 203.552   1
  -1  10 -21 1646.72 453.500   3
  -1  10 -20 1198.21 354.686   3
  -1  10 -20 933.490 207.771   1
  -1  10 -19 2724.32 598.608   3
  -1  10 -19 2346.03 375.987   1
  -1  10 -18 3616.37 643.082   3
  -1  10 -18 3744.64 506.552   1
  -1  10 -17 421.843 257.792   3
  -1  10 -17 186.654 131.076   1
  -1  10 -16 12034.3 1169.85   3
  -1  10 -16 13526.2 1011.01   1
  -1  10 -15 2913.78 477.420   1
  -1  10 -15 2880.82 565.775   3
  -1  10 -14 15163.3 1105.32   1
  -1  10 -14 14732.7 1282.85   3
  -1  10 -13-101.933 126.989   1
  -1  10 -13 23.1774 154.088   3
  -1  10 -12 273.292 153.103   3
   1 -10  12 247.333 127.926   6
  -1  10 -12 150.900 58.4062   6
  -1  10 -11 6595.15 698.606   6
  -1  10 -11 6041.90 819.654   3
  -1  10 -10 4178.20 537.787   6
   1 -10  10 3727.70 674.610   5
  -1  10 -10 4653.77 734.477   3
  -1  10  -9 29666.4 1832.24   3
  -1  10  -9 28294.5 1368.13   6
   1 -10   9 26530.3 1728.83   5
  -1  10  -8 537.089 196.777   6
   1 -10   8 570.209 234.230   5
   1 -10   8 502.863 107.207   6
  -1  10  -8 828.978 315.456   3
   1 -10   7 17492.7 1446.77   5
  -1  10  -7 19100.8 1419.36   3
  -1  10  -7 18128.0 1026.88   6
   1 -10   7 18117.8 838.834   6
  -1  10  -6 41.8277 202.794   3
  -1  10  -6 15.3702 98.5431   6
   1 -10   6 53.6280 124.922   5
   1 -10   6-16.9496 101.914   6
   1 -10   5 8415.78 1015.46   5
  -1  10  -5 8015.96 896.928   3
   1 -10   5 7980.73 554.732   6
  -1  10  -5 8203.40 470.711   4
  -1  10  -5 7765.94 615.907   6
  -1  10  -4 12080.4 1104.71   3
  -1  10  -4 11869.4 543.874   4
   1 -10   4 12429.4 1263.52   5
   1 -10   4 11681.1 674.817   6
  -1  10  -3 5182.79 723.070   3
  -1  10  -3 4629.72 347.414   4
   1 -10   3 4636.32 742.693   5
   1 -10   3 4173.18 412.201   6
   1 -10   2 26603.5 1902.23   5
   1 -10   2 23754.7 1056.68   6
  -1  10  -2 23981.3 814.845   4
  -1  10  -2 24146.6 1510.30   3
  -1  10  -1 318.860 188.806   3
   1 -10   1-41.6184 286.916   5
  -1  10  -1 308.232 107.903   4
   1 -10   1-7.36312 130.859   6
  -1  10   0 30529.4 1668.17   3
  -1  10   0 30450.0 1019.90   4
   1 -10   0 30846.9 2129.10   5
   1 -10   0 27666.8 1330.72   6
  -1  10   1 8031.95 557.022   4
   1 -10  -1 8285.88 1138.02   5
   1 -10  -2 1391.55 469.487   5
   1 -10  -3 3490.91 751.633   5
   1 -10  -3 3423.61 361.951   4
   1 -10  -4 577.528 261.287   5
   1 -10  -4 661.463 160.180   4
   1 -10  -4 544.680 193.362   6
   1 -10  -5 1145.95 215.065   4
   1 -10  -5 1108.06 493.242   5
   1 -10  -6 3885.16 415.291   4
   1 -10  -6 4938.23 940.648   5
   1 -10  -7 2464.98 353.706   4
   1 -10  -7 2275.69 677.841   5
   1 -10  -8 2127.58 332.936   4
   1 -10  -8 2654.96 742.811   5
   1 -10  -9 2473.25 383.698   4
   1 -10  -9 1806.61 613.062   5
   1 -10 -10 703.928 221.038   4
   1 -10 -10 1315.78 530.760   5
   1 -10 -11 1461.28 315.847   4
   1 -10 -11 797.761 392.938   5
   1 -10 -12 513.237 217.895   4
   1 -10 -12 63.6841 121.360   5
   1 -10 -13 438.321 344.522   5
   1 -10 -13 429.653 159.355   4
   1 -10 -14 63.2115 115.764   4
   1 -10 -15 676.232 271.930   4
  -1  11 -24-18.8998 142.772   4
  -1  11 -23 62.6061 152.301   4
  -1  11 -23-79.1436 92.8843   1
  -1  11 -22-123.564 148.277   1
  -1  11 -22 144.841 137.635   3
  -1  11 -21-1.42086 143.641   3
  -1  11 -21-340.232 228.193   1
  -1  11 -20-92.7794 98.3794   3
  -1  11 -20 49.5616 63.0537   1
  -1  11 -19 130.772 158.135   3
  -1  11 -19 192.635 126.127   1
  -1  11 -18 137.486 192.190   3
  -1  11 -18 109.424 169.864   1
  -1  11 -17 56.0772 122.637   3
  -1  11 -17-9.34878 77.2413   1
  -1  11 -16 127.313 144.343   3
  -1  11 -16-135.441 186.161   1
  -1  11 -15 84.2810 111.324   1
  -1  11 -15 117.419 171.317   3
  -1  11 -14-259.207 222.600   3
  -1  11 -14-155.898 268.790   1
  -1  11 -13 196.026 204.150   3
   1 -11  13-3.97893 72.7700   6
  -1  11 -12 152.956 276.019   3
  -1  11 -12 49.5625 78.3602   6
   1 -11  12 6.28957 52.3183   6
   1 -11  11 119.856 115.500   6
  -1  11 -11-67.0024 71.2190   6
   1 -11  11-153.622 133.614   5
  -1  11 -11 90.3432 149.501   3
  -1  11 -10-71.3528 189.996   3
   1 -11  10-79.1193 179.549   5
  -1  11 -10 42.3261 61.7152   6
  -1  11  -9-54.4230 106.341   6
   1 -11   9-167.326 208.682   5
  -1  11  -9-114.856 109.743   3
  -1  11  -8 98.7662 86.6872   6
   1 -11   8 38.9263 66.3206   6
   1 -11   8 192.774 191.292   5
  -1  11  -8-181.912 209.220   3
   1 -11   7-90.3044 103.861   6
   1 -11   7-222.783 281.395   5
  -1  11  -7 2.66151 86.6054   6
  -1  11  -7-326.801 285.162   3
   1 -11   6 39.4093 70.0459   6
  -1  11  -6 114.630 118.631   6
  -1  11  -6 81.9587 58.3214   4
  -1  11  -6-24.1033 154.026   3
   1 -11   6-126.151 148.168   5
   1 -11   5 38.0500 167.756   5
  -1  11  -5 84.8055 54.2972   4
  -1  11  -5-263.868 256.147   3
   1 -11   5 0.61362 68.0894   6
  -1  11  -4-58.9923 101.593   3
  -1  11  -4-0.87806 46.8740   4
   1 -11   4-72.2214 118.523   5
   1 -11   4-70.7111 103.911   6
  -1  11  -3-52.6129 177.305   3
   1 -11   3 81.7444 168.778   5
  -1  11  -3 15.4008 54.8163   4
   1 -11   3 66.8293 63.5864   6
  -1  11  -2-8.15382 177.819   3
   1 -11   2 0.19155 80.4616   6
   1 -11   2-120.644 271.246   5
  -1  11  -2-44.0833 50.0940   4
  -1  11  -1 96.8049 69.7394   4
   1 -11   1 59.2000 141.415   5
  -1  11  -1 386.886 250.030   3
   1 -11   1-9.19923 94.6220   6
   1 -11   0-315.335 331.738   5
  -1  11   0-45.8439 75.5044   4
   1 -11  -1 117.167 215.717   5
   1 -11  -2-103.547 157.434   5
   1 -11  -3-94.0481 209.365   5
   1 -11  -3 102.186 127.150   6
   1 -11  -4-61.2705 88.1336   6
   1 -11  -4-230.239 294.544   5
   1 -11  -4-82.3633 84.1149   4
   1 -11  -5-47.9721 108.432   6
   1 -11  -5 215.732 335.541   5
   1 -11  -5 46.8909 86.0518   4
   1 -11  -6 88.5820 142.582   6
   1 -11  -6-184.517 232.091   5
   1 -11  -6-88.7226 97.9344   4
   1 -11  -7-25.9905 65.4485   4
   1 -11  -7-244.816 353.262   5
   1 -11  -8 8.02296 45.5182   4
   1 -11  -8-102.378 356.541   5
   1 -11  -9-218.366 286.700   5
   1 -11  -9 114.872 86.6793   4
   1 -11 -10-333.126 297.948   5
   1 -11 -10-94.5600 136.329   4
   1 -11 -11 310.575 235.781   5
   1 -11 -11-123.557 62.1040   4
   1 -11 -12 30.1729 184.662   5
   1 -11 -12-36.9375 75.1598   4
   1 -11 -13-679.721 424.150   5
   1 -11 -13 4.43559 85.7105   4
   1 -11 -14 18.1882 59.6609   4
  -1  12 -24 589.004 290.079   4
  -1  12 -23 3800.02 682.234   4
  -1  12 -23 3076.80 430.825   1
  -1  12 -22 671.015 316.693   3
  -1  12 -22 377.433 156.241   1
  -1  12 -21 1802.18 375.819   1
  -1  12 -21 1647.78 484.107   3
  -1  12 -20 2211.58 539.788   3
  -1  12 -20 2102.42 432.462   1
  -1  12 -19 3110.05 643.538   3
  -1  12 -19 4210.37 605.443   1
  -1  12 -18 3824.98 709.119   3
  -1  12 -18 4763.01 673.332   1
  -1  12 -17 2242.27 527.730   3
  -1  12 -17 2137.65 453.927   1
  -1  12 -16 2278.57 563.289   3
  -1  12 -16 2265.16 453.100   1
  -1  12 -15 2611.08 504.323   1
  -1  12 -15 2803.94 612.604   3
  -1  12 -14 2778.38 608.516   3
   1 -12  13 1467.60 335.213   6
  -1  12 -13 1368.29 447.541   3
   1 -12  12 1036.32 253.111   6
  -1  12 -12 1033.55 375.088   3
  -1  12 -11 10368.2 960.922   6
   1 -12  11 10804.0 1233.86   5
   1 -12  11 10263.4 784.555   6
  -1  12 -11 11701.2 1265.45   3
   1 -12  10 165.104 161.476   5
  -1  12 -10-8.31886 176.177   6
  -1  12 -10 247.065 257.264   3
  -1  12  -9 4551.44 585.116   6
   1 -12   9 4258.38 770.007   5
  -1  12  -9 5286.04 870.614   3
  -1  12  -8 2118.72 519.482   3
   1 -12   8 1947.78 453.786   5
  -1  12  -8 2133.60 390.902   6
  -1  12  -7 372.734 144.904   6
   1 -12   7 605.836 354.080   5
   1 -12   7 269.769 78.0533   6
  -1  12  -7 551.553 298.988   3
  -1  12  -7 510.808 122.789   4
  -1  12  -6 5265.31 804.868   3
   1 -12   6 4814.42 457.343   6
  -1  12  -6 4708.11 380.812   4
   1 -12   6 5244.06 907.346   5
   1 -12   5 2553.91 348.148   6
  -1  12  -5 2650.29 287.204   4
  -1  12  -5 2919.64 597.979   3
   1 -12   5 2519.31 577.337   5
  -1  12  -4 7632.12 488.040   4
   1 -12   4 8308.07 1154.60   5
  -1  12  -4 7937.47 970.047   3
   1 -12   4 7690.73 604.370   6
   1 -12   3 9104.06 683.185   6
  -1  12  -3 10038.4 1081.99   3
   1 -12   3 10476.0 1313.03   5
  -1  12  -3 9562.46 561.184   4
  -1  12  -2 7756.78 945.211   3
   1 -12   2 5188.25 555.109   6
   1 -12   2 8278.28 1190.19   5
  -1  12  -2 7517.36 519.033   4
   1 -12   1 15922.8 1666.92   5
  -1  12  -1 13922.9 1271.54   3
   1 -12   0 2166.70 609.235   5
   1 -12  -1 10651.6 1416.16   5
   1 -12  -2 596.414 309.938   5
   1 -12  -2 988.790 296.747   6
   1 -12  -3 4079.80 900.027   5
   1 -12  -3 3670.12 563.335   6
   1 -12  -4 3179.86 817.230   5
   1 -12  -4 2977.02 523.016   6
   1 -12  -5 267.412 153.534   6
   1 -12  -5 345.953 148.057   4
   1 -12  -5-161.400 260.600   5
   1 -12  -6 843.516 285.671   6
   1 -12  -6 1000.81 526.071   5
   1 -12  -6 786.555 209.049   4
   1 -12  -7 68.3276 85.5878   4
   1 -12  -7 276.713 196.682   6
   1 -12  -7 192.620 286.186   5
   1 -12  -8 394.408 332.387   5
   1 -12  -8 369.451 146.956   4
   1 -12  -8 262.998 171.482   6
   1 -12  -9-200.902 109.134   6
   1 -12  -9-30.6156 75.6575   4
   1 -12 -10 459.557 193.725   4
   1 -12 -10 260.455 365.932   5
   1 -12 -10 92.5062 111.671   6
   1 -12 -11 1182.68 293.773   4
   1 -12 -11 859.335 554.678   5
   1 -12 -12 420.715 187.112   4
   1 -12 -12-87.5331 306.418   5
   1 -12 -13 1458.72 361.769   4
  -1  13 -24-117.926 183.459   4
  -1  13 -23-187.573 132.981   1
  -1  13 -23 15.5775 235.299   3
  -1  13 -22 70.1270 111.989   1
  -1  13 -22 73.0771 169.628   3
  -1  13 -21-1.01055 98.8454   1
  -1  13 -21 178.032 205.472   3
  -1  13 -20-48.7539 84.1908   1
  -1  13 -20-62.3464 84.8748   3
  -1  13 -19-272.017 207.471   1
  -1  13 -19 162.427 182.660   3
  -1  13 -18-208.717 287.256   1
  -1  13 -18 24.6771 178.776   3
  -1  13 -17-187.605 197.358   1
  -1  13 -17 107.472 263.310   3
  -1  13 -16-129.472 189.690   3
  -1  13 -16-365.001 276.863   1
  -1  13 -15 14.6847 131.261   3
  -1  13 -15-243.520 304.051   1
   1 -13  14-2.63071 82.4454   6
  -1  13 -14-150.539 241.693   3
   1 -13  13 57.8791 116.183   6
  -1  13 -13-12.8505 128.502   3
   1 -13  12 33.7585 84.2738   6
   1 -13  12 29.9129 116.400   5
  -1  13 -12 266.984 270.667   3
   1 -13  11 33.6802 78.4055   6
  -1  13 -11-64.8219 180.385   6
   1 -13  11-81.8043 142.262   5
  -1  13 -11-192.898 243.885   3
  -1  13 -10-15.7705 121.066   3
  -1  13 -10 50.4578 117.477   6
   1 -13  10 348.035 189.608   5
  -1  13  -9 103.844 147.130   6
  -1  13  -9-125.057 254.227   3
   1 -13   9-31.9764 207.403   5
  -1  13  -8-84.1624 177.399   3
  -1  13  -8 64.0944 74.1611   4
   1 -13   8-38.2624 140.125   5
  -1  13  -8 223.574 148.131   6
  -1  13  -7 81.7987 100.510   3
   1 -13   7-179.217 214.521   5
  -1  13  -7-61.3519 37.5486   4
   1 -13   6-26.2778 36.6852   6
   1 -13   6 7.72791 153.802   5
  -1  13  -6-62.1136 54.8634   4
  -1  13  -6-4.10866 126.955   3
   1 -13   5-36.3279 116.840   5
  -1  13  -5 37.0672 70.0940   4
  -1  13  -5 16.0361 176.587   3
   1 -13   5-5.38785 71.3066   6
   1 -13   4-198.800 294.476   5
  -1  13  -4-88.4256 199.088   3
  -1  13  -4-26.5037 32.1778   4
  -1  13  -3-267.609 215.200   3
   1 -13   3-85.3331 226.066   5
  -1  13  -2 109.204 210.413   3
   1 -13   2-154.035 246.930   5
   1 -13   1-119.462 282.628   5
   1 -13   0 129.568 245.711   5
   1 -13  -1-216.299 335.516   5
   1 -13  -1-37.6337 160.714   6
   1 -13  -2 39.8604 124.390   6
   1 -13  -2 158.160 134.962   5
   1 -13  -3 65.6722 86.2999   6
   1 -13  -3 95.8363 185.090   5
   1 -13  -4-50.6888 108.626   6
   1 -13  -4-685.718 454.351   5
   1 -13  -5-101.128 268.231   5
   1 -13  -5-46.7038 86.9917   6
   1 -13  -6-149.564 147.093   6
   1 -13  -6-424.307 330.084   5
   1 -13  -7 170.685 102.319   4
   1 -13  -7 251.668 314.175   5
   1 -13  -7 2.89941 73.5626   6
   1 -13  -8 26.2778 159.741   5
   1 -13  -8 4.88796 48.5104   4
   1 -13  -9-333.700 186.652   4
   1 -13  -9-266.768 384.862   5
   1 -13 -10-478.823 380.124   5
   1 -13 -10-103.342 140.388   4
   1 -13 -11-208.873 155.141   4
   1 -13 -11 153.985 190.533   5
  -1  14 -24-157.260 249.830   4
  -1  14 -23 2745.39 506.090   1
  -1  14 -23 2134.29 607.818   3
  -1  14 -22 494.993 354.599   3
  -1  14 -22 311.915 177.416   1
  -1  14 -21 771.485 270.601   1
  -1  14 -21 1122.15 454.804   3
  -1  14 -20 89.0723 204.245   3
  -1  14 -20-138.815 146.831   1
  -1  14 -19 1596.70 434.542   1
  -1  14 -19 1052.94 381.528   3
  -1  14 -18-178.770 234.875   1
  -1  14 -18 85.9134 180.073   3
  -1  14 -17 812.202 294.693   1
  -1  14 -17 1005.61 403.466   3
  -1  14 -16 1396.31 510.617   3
  -1  14 -16 1218.98 384.070   1
  -1  14 -15 6844.61 1044.68   3
   1 -14  14 5160.38 640.679   6
  -1  14 -14 4642.65 881.040   3
   1 -14  13 6705.01 696.408   6
  -1  14 -13 6683.23 1067.23   3
   1 -14  12 8111.91 1170.45   5
   1 -14  12 8099.80 729.532   6
  -1  14 -12 8310.23 1158.93   3
   1 -14  11 4733.42 901.787   5
  -1  14 -11 5097.61 930.298   3
   1 -14  11 4496.39 524.391   6
   1 -14  10 7077.52 1103.23   5
   1 -14  10 7337.65 636.780   6
  -1  14 -10 7301.21 1103.95   3
   1 -14   9 1338.90 484.002   5
  -1  14  -9 1843.34 576.712   3
  -1  14  -8 1124.32 402.730   3
   1 -14   8 931.546 419.169   5
  -1  14  -7 766.263 334.867   3
   1 -14   7 736.082 393.409   5
   1 -14   6 95.7138 269.696   5
  -1  14  -6 532.358 314.446   3
   1 -14   5 6123.44 1089.06   5
  -1  14  -5 5623.42 912.047   3
  -1  14  -4 42.3142 156.529   3
   1 -14   4-291.172 262.173   5
  -1  14  -3 6318.48 945.076   3
   1 -14   3 6440.18 1140.21   5
   1 -14   2 498.003 330.187   5
   1 -14   1 7588.82 1270.64   5
   1 -14   1 8757.93 790.879   6
   1 -14   0 668.126 371.647   5
   1 -14   0 690.597 232.594   6
   1 -14  -1 1864.16 418.639   6
   1 -14  -1 2431.00 735.328   5
   1 -14  -2 1770.18 617.499   5
   1 -14  -2 1389.86 345.913   6
   1 -14  -3 1147.75 372.899   6
   1 -14  -3 512.702 261.926   5
   1 -14  -4 782.647 439.720   5
   1 -14  -5 124.550 342.763   5
   1 -14  -6 354.572 319.535   5
   1 -14  -7-73.9195 215.203   5
   1 -14  -8 486.558 477.593   5
   1 -14  -9 855.286 525.180   5
   1 -14 -10 200.581 270.928   5
  -1  15 -24-569.435 281.700   4
  -1  15 -23 258.100 286.838   3
  -1  15 -23-130.937 150.776   1
  -1  15 -22 455.089 322.993   3
  -1  15 -22 3.02676 88.0140   1
  -1  15 -21 190.239 128.041   1
  -1  15 -21-234.875 207.280   3
  -1  15 -20-3.60497 216.501   3
  -1  15 -20-73.7375 193.124   1
  -1  15 -19-162.254 263.888   1
  -1  15 -19 441.999 276.375   3
  -1  15 -18-385.222 281.477   1
  -1  15 -18-393.432 259.300   3
  -1  15 -17 82.1244 131.607   1
  -1  15 -17 69.1699 170.574   3
  -1  15 -16-51.0490 180.836   1
  -1  15 -16-44.4073 174.030   3
  -1  15 -15 197.866 275.053   3
   1 -15  14 282.246 189.323   6
  -1  15 -14 177.131 295.808   3
  -1  15 -13 259.337 395.512   3
   1 -15  13 173.417 159.926   6
  -1  15 -12-156.551 174.588   3
   1 -15  12 28.3759 140.426   6
   1 -15  12 61.5604 140.525   5
   1 -15  11-297.882 328.006   5
  -1  15 -11 347.929 349.869   3
   1 -15  11 78.7000 96.4128   6
  -1  15 -10 117.747 206.358   3
   1 -15  10-101.180 214.353   5
   1 -15  10 11.6479 73.1338   6
   1 -15   9-136.497 156.753   5
  -1  15  -9 71.7892 112.257   3
   1 -15   8-359.471 366.068   5
  -1  15  -8-25.2369 270.165   3
  -1  15  -7 92.1532 133.078   3
   1 -15   7-29.5093 172.374   5
  -1  15  -6-8.62855 106.900   3
   1 -15   6 92.3864 170.339   5
  -1  15  -5-79.4798 154.857   3
   1 -15   5-115.013 282.446   5
  -1  15  -4 157.270 225.628   3
   1 -15   4 124.694 136.435   5
   1 -15   3-92.0222 321.349   5
   1 -15   2 201.215 193.056   5
   1 -15   1-18.4044 131.752   5
   1 -15   0-114.597 122.990   5
   1 -15  -1-370.557 412.107   5
   1 -15  -2 386.143 288.895   5
   1 -15  -3-457.915 471.262   5
   1 -15  -4 78.7102 371.264   5
   1 -15  -5 720.204 371.806   5
   1 -15  -6-308.846 243.579   5
   1 -15  -7 704.633 552.249   5
   1 -15  -8 241.667 216.527   5
  -1  16 -23 780.545 391.788   3
  -1  16 -23 526.376 268.899   1
  -1  16 -22-13.7120 253.740   3
  -1  16 -22-141.646 161.911   1
  -1  16 -21 84.3144 143.908   3
  -1  16 -21-139.949 211.371   1
  -1  16 -20 320.003 296.824   3
  -1  16 -20 277.152 128.624   1
  -1  16 -19 595.217 375.599   3
  -1  16 -19 788.271 335.970   1
  -1  16 -18 767.162 343.564   1
  -1  16 -18 1034.62 497.208   3
  -1  16 -17 4816.52 928.430   3
  -1  16 -17 6037.67 957.140   1
  -1  16 -16 578.793 348.938   3
  -1  16 -15 11501.0 1478.29   3
  -1  16 -14 2702.45 757.119   3
   1 -16  14 2506.26 437.170   6
   1 -16  13 6381.95 660.142   6
  -1  16 -13 7499.71 1226.91   3
  -1  16 -12 3961.67 906.243   3
   1 -16  12 3198.07 812.055   5
   1 -16  12 3235.40 443.545   6
  -1  16 -11 2566.97 697.131   3
   1 -16  11 1720.02 595.166   5
   1 -16  10 192.417 181.984   5
  -1  16 -10 276.384 283.667   3
  -1  16  -9 748.013 339.769   3
   1 -16   9 682.413 414.116   5
  -1  16  -8 967.299 409.397   3
   1 -16   8 1261.79 531.203   5
  -1  16  -7 1081.18 461.127   3
   1 -16   7 387.783 187.895   5
   1 -16   6 449.255 354.057   5
  -1  16  -6 258.931 260.210   3
  -1  16  -5 1831.76 553.832   3
   1 -16   5 1432.90 540.621   5
   1 -16   4 2432.68 706.090   5
   1 -16   3 1026.18 487.322   5
   1 -16   2 3472.31 931.902   5
   1 -16   1 5110.71 1146.46   5
   1 -16   0-82.8540 312.563   5
   1 -16  -1 1882.25 782.835   5
   1 -16  -2 1264.20 545.218   5
   1 -16  -3 2739.82 894.437   5
   1 -16  -4-501.057 499.623   5
   1 -16  -5 2632.30 910.598   5
  -1  17 -21-262.440 254.070   1
  -1  17 -21 89.1080 147.791   3
  -1  17 -20-253.396 271.912   1
  -1  17 -20-218.502 148.612   3
  -1  17 -19-152.390 263.262   1
  -1  17 -19 340.441 304.273   3
  -1  17 -18-53.9886 200.155   1
  -1  17 -18 238.721 236.028   3
  -1  17 -17-99.6115 182.456   1
  -1  17 -17-21.5690 213.884   3
  -1  17 -16 239.659 368.495   3
  -1  17 -15 57.5286 319.493   3
  -1  17 -14 410.883 470.628   3
  -1  17 -13 214.863 287.471   3
  -1  17 -12 163.025 270.091   3
   1 -17  12 183.746 286.659   5
  -1  17 -11 229.258 288.614   3
   1 -17  11-236.824 250.456   5
  -1  17 -10-143.758 237.155   3
   1 -17  10 139.584 173.010   5
  -1  17  -9 85.4741 287.636   3
   1 -17   9 145.787 289.836   5
   1 -17   8 110.591 209.053   5
  -1  17  -8-152.971 274.727   3
  -1  17  -7-139.991 133.496   3
   1 -17   7 328.716 288.097   5
   1 -17   6-244.936 137.455   5
   1 -17   5-256.610 320.258   5
   1 -17   4 394.043 407.337   5
   1 -17   3 125.401 254.338   5
   1 -17   2-151.069 148.753   5
   1 -17   1 191.937 424.782   5
   1 -17   0 479.750 481.365   5
   1 -17  -1 68.7796 248.033   5
   1 -17  -2 376.314 364.857   5
  -1  18 -18-24.6942 322.982   1
  -1  18 -17 1278.10 510.820   3
  -1  18 -17 1310.31 413.041   1
  -1  18 -16 147.543 325.178   3
  -1  18 -15 2602.47 804.415   3
  -1  18 -14 413.649 398.701   3
  -1  18 -13 1280.09 527.954   3
   1 -18  12 470.376 405.615   5
  -1  18 -12-2.64854 153.404   3
   1 -18  11 430.610 504.969   5
  -1  18 -11 1099.82 547.716   3
  -1  18 -10-392.210 231.343   3
   1 -18  10-200.663 157.979   5
   1 -18   9 5538.95 1181.17   5
  -1  18  -9 6304.40 1190.25   3
   1 -18   8 2514.52 747.747   5
  -1  18  -8 3625.36 927.338   3
   1 -18   7 2734.98 868.352   5
   1 -18   6 3843.52 1044.36   5
   1 -18   5 2447.48 824.765   5
   1 -18   4 1244.29 563.409   5
   1 -18   3 353.870 382.745   5
   1 -18   2-557.863 402.221   5
   1 -19  12 232.177 194.375   5
   1 -19  11 110.609 128.051   5
  -1  19 -11-214.735 248.671   3
   1 -19  10 212.386 157.858   5
  -1  19 -10 305.243 400.951   3
   1 -19   9 137.042 311.829   5
   1 -19   8 33.5982 199.157   5
   2  18  -4 179.254 266.865   3
   2  18  -5 3158.88 827.610   3
  -2 -18   6 2286.14 825.193   5
   2  18  -6 1286.30 537.621   3
  -2 -18   7 1306.31 624.499   5
   2  18  -7 1729.63 615.206   3
   2  18  -8 719.612 370.805   3
  -2 -18   8 1030.27 539.633   5
   2  18  -9 424.853 479.470   3
   2  18 -10-178.386 296.996   3
   2  18 -11 305.575 376.191   3
   2  18 -12 3209.94 866.879   3
  -2 -17   0 2.00703 238.561   5
  -2 -17   1 394.970 277.912   5
  -2 -17   2 497.278 420.275   5
   2  17  -2 181.850 242.802   3
   2  17  -3 43.6447 156.754   3
  -2 -17   3-206.732 296.118   5
  -2 -17   4-96.1790 283.365   5
   2  17  -4 115.477 239.146   3
  -2 -17   5 307.141 276.079   5
   2  17  -5 144.060 211.944   3
  -2 -17   6 17.7598 323.153   5
   2  17  -6-51.3973 182.806   3
   2  17  -7-250.835 179.794   3
  -2 -17   7 327.863 243.644   5
   2  17  -8 354.851 341.566   3
  -2 -17   8-76.7844 130.814   5
   2  17  -9 4.06050 206.931   3
   2  17 -10-347.029 187.813   3
   2  17 -11 12.7446 285.783   3
   2  17 -12 343.694 371.824   3
   2  17 -13 237.137 329.150   3
   2  17 -14-10.2860 180.332   3
   2  17 -15-260.943 289.588   3
   2  17 -16 58.4304 217.667   3
   2  17 -17-496.868 353.872   3
   2  17 -20-141.734 302.755   1
  -2 -16  -4-110.367 340.923   5
  -2 -16  -3-1051.46 537.225   5
  -2 -16  -2 636.478 449.446   5
  -2 -16  -1 1107.79 530.385   5
  -2 -16   0 552.244 389.010   5
   2  16  -1 4212.34 826.541   3
  -2 -16   1 4030.82 979.193   5
   2  16  -2 855.064 427.086   3
  -2 -16   2 701.234 352.413   5
  -2 -16   3 3594.87 916.779   5
   2  16  -3 3595.11 770.270   3
  -2 -16   4 226.527 137.354   5
   2  16  -4 570.794 379.159   3
  -2 -16   5 3267.01 587.617   6
  -2 -16   5 4615.94 1023.69   5
   2  16  -5 3586.44 781.851   3
   2  16  -6-136.152 250.667   3
  -2 -16   6-132.737 247.287   5
  -2 -16   6-142.906 188.828   6
  -2 -16   7 1800.90 648.995   5
   2  16  -7 1470.94 484.958   3
  -2 -16   7 1430.57 330.582   6
   2  16  -8 2066.00 654.201   3
  -2 -16   8 2154.35 678.856   5
  -2 -16   8 1476.38 341.199   6
   2  16  -9 4586.73 990.616   3
  -2 -16   9 3708.59 557.764   6
  -2 -16  10 3653.99 555.690   6
   2  16 -10 4474.72 1011.09   3
   2  16 -11 657.193 386.458   3
  -2 -16  11 353.194 114.212   6
   2  16 -12 2394.84 774.907   3
  -2 -16  12 1869.75 395.314   6
  -2 -16  13 204.993 92.9657   6
   2  16 -13 685.432 359.755   3
   2  16 -14 171.113 182.210   3
  -2 -16  14-21.0869 126.002   6
   2  16 -15 608.440 342.493   3
  -2 -16  15 467.724 184.347   6
   2  16 -16 219.822 264.672   3
  -2 -16  16 44.1171 94.1610   6
   2  16 -17 443.118 202.592   3
  -2 -16  17 601.601 228.829   6
   2  16 -18 165.303 267.275   3
  -2 -16  18 218.452 146.732   6
  -2 -16  19 2979.41 624.581   6
   2  16 -19 2043.02 633.993   3
   2  16 -20 891.630 456.944   3
   2  16 -20 621.651 299.654   1
   2  16 -21 4473.80 807.183   1
   2  16 -22 427.100 222.524   1
  -2 -15  -6 150.055 263.850   5
  -2 -15  -5 566.715 419.092   5
  -2 -15  -4 907.612 515.780   5
  -2 -15  -3 86.9513 159.556   5
  -2 -15  -2-86.9727 155.096   5
  -2 -15  -1-130.699 190.155   5
  -2 -15  -1 6.68177 214.025   6
  -2 -15   0 21.5349 167.842   5
  -2 -15   0 88.9307 172.774   6
   2  15   0-130.060 159.380   3
  -2 -15   1-5.05556 229.436   5
   2  15  -1 126.544 126.204   3
  -2 -15   1-191.932 189.408   6
   2  15  -2-12.4528 194.041   3
  -2 -15   2-114.341 123.201   5
  -2 -15   2 109.930 155.714   6
   2  15  -3-26.5718 113.626   3
  -2 -15   3-64.1111 150.904   5
  -2 -15   3 196.058 100.575   6
  -2 -15   4 122.023 176.623   5
   2  15  -4-5.99721 148.398   3
  -2 -15   4 105.747 117.887   6
  -2 -15   5 98.6653 172.589   5
  -2 -15   5-4.71866 120.835   6
   2  15  -5 181.086 297.251   3
  -2 -15   6 52.4440 192.290   5
   2  15  -6-144.796 142.821   3
  -2 -15   6-93.7315 63.0569   6
  -2 -15   7 187.257 320.330   5
   2  15  -7 222.688 231.665   3
  -2 -15   7 74.0645 173.555   6
  -2 -15   8-62.3073 115.616   6
   2  15  -8 95.8560 230.619   3
  -2 -15   8 2.93133 159.061   5
  -2 -15   9 33.5779 149.890   5
  -2 -15   9 142.789 138.831   6
   2  15  -9-10.3287 316.105   3
   2  15 -10 121.837 298.483   3
  -2 -15  10-72.6028 108.096   6
   2  15 -11-73.4463 177.658   3
  -2 -15  11 154.785 118.943   6
  -2 -15  12-49.3809 130.405   6
   2  15 -12-266.004 232.983   3
   2  15 -13-76.5133 273.940   3
  -2 -15  13-86.1549 93.2913   6
   2  15 -14-294.275 291.222   3
  -2 -15  14 0.36478 140.005   6
  -2 -15  15-170.368 168.156   6
   2  15 -15-200.998 367.124   3
   2  15 -16-54.1538 113.041   3
  -2 -15  16 117.307 139.157   6
   2  15 -17-7.61055 149.034   3
  -2 -15  17-145.963 100.316   6
  -2 -15  18 23.1466 89.5835   6
   2  15 -18-186.178 295.011   3
   2  15 -19-133.691 125.457   3
  -2 -15  19 37.4358 163.776   6
   2  15 -19-393.366 339.218   1
   2  15 -20-44.0042 191.614   3
   2  15 -20-99.8359 219.718   1
   2  15 -21-119.154 220.033   1
   2  15 -21-216.289 116.847   3
   2  15 -22 135.782 188.714   1
   2  15 -22-24.4927 125.896   3
   2  15 -23 28.6530 94.3179   3
  -2 -14  -7 753.993 441.744   5
  -2 -14  -6-25.5793 320.837   5
  -2 -14  -5 1697.54 627.774   5
  -2 -14  -5 1276.90 408.978   6
  -2 -14  -4 394.576 218.792   6
  -2 -14  -4-56.3109 189.091   5
  -2 -14  -3 4359.25 1017.18   5
  -2 -14  -3 3457.39 646.712   6
  -2 -14  -2 99.7806 233.632   5
  -2 -14  -2 578.462 273.415   6
  -2 -14  -1 1525.61 461.836   6
   2  14   1 1643.35 486.842   3
  -2 -14  -1 1239.84 516.667   5
  -2 -14   0 2813.41 780.612   5
   2  14   0 2481.04 579.972   3
  -2 -14   0 2103.29 532.909   6
  -2 -14   1-171.881 225.235   5
  -2 -14   1 324.055 204.813   6
   2  14  -1 96.4801 149.580   3
  -2 -14   2 3580.00 856.125   5
  -2 -14   2 3418.23 621.197   6
   2  14  -2 2787.10 608.067   3
  -2 -14   3-143.676 327.263   5
   2  14  -3-70.7333 153.960   3
  -2 -14   3 185.809 91.1698   6
   2  14  -4 3512.08 744.367   3
  -2 -14   4 2618.40 712.634   5
  -2 -14   4 3317.18 570.516   6
  -2 -14   5 2878.23 534.567   6
   2  14  -5 2390.10 637.104   3
  -2 -14   5 2623.18 704.187   5
  -2 -14   6 1675.60 385.347   6
   2  14  -6 1640.82 552.874   3
  -2 -14   6 1417.59 527.834   5
   2  14  -7 6220.52 1046.17   3
  -2 -14   7 6338.96 1073.68   5
  -2 -14   7 6251.47 724.992   6
   2  14  -8 166.353 189.983   3
  -2 -14   8 175.827 260.701   5
  -2 -14   8 2.44772 91.7448   6
  -2 -14   9 10487.8 925.098   6
   2  14  -9 11661.7 1458.13   3
  -2 -14   9 11803.6 1465.82   5
   2  14 -10-48.2304 268.713   3
  -2 -14  10-98.6135 155.386   6
  -2 -14  11 3046.08 503.392   6
   2  14 -11 2859.03 727.839   3
   2  14 -12 184.369 178.355   3
  -2 -14  12-70.4699 174.440   6
   2  14 -13 2287.38 677.782   3
  -2 -14  13 1576.01 365.261   6
   2  14 -14-113.506 234.997   3
  -2 -14  14-146.578 157.611   6
  -2 -14  15 2239.53 477.603   6
   2  14 -15 1777.60 551.799   3
  -2 -14  16 1198.20 378.680   6
   2  14 -16 1057.12 420.644   3
   2  14 -17 859.220 366.152   3
  -2 -14  17 1095.36 380.604   6
  -2 -14  18 3962.32 718.241   6
   2  14 -18 2855.44 694.512   3
  -2 -14  19 3163.18 643.655   6
   2  14 -19 3384.22 493.630   4
   2  14 -19 3612.47 697.143   1
   2  14 -19 3119.65 696.160   3
   2  14 -20 1797.47 558.966   3
   2  14 -20 2514.35 546.411   1
   2  14 -20 2472.75 435.339   4
   2  14 -21 1038.31 347.558   1
   2  14 -21 641.376 328.461   3
   2  14 -22 1738.84 449.689   1
   2  14 -22 1122.94 413.994   3
   2  14 -23 967.387 369.942   3
   2  14 -24 83.5755 97.3414   3
  -2 -13  -9-273.083 244.982   6
  -2 -13  -8 26.7942 174.411   6
  -2 -13  -8 294.487 367.714   5
  -2 -13  -7 17.1795 163.873   5
  -2 -13  -7 208.285 268.300   6
  -2 -13  -6-91.0731 206.903   5
  -2 -13  -6 73.8155 141.718   6
  -2 -13  -5-455.622 411.699   5
  -2 -13  -5-185.349 167.752   6
  -2 -13  -4-189.235 285.369   5
  -2 -13  -4-173.661 137.196   6
  -2 -13  -3 341.646 243.479   6
  -2 -13  -3-55.6891 264.269   5
  -2 -13  -2-197.473 179.887   5
   2  13   2 16.4445 136.281   3
  -2 -13  -2-279.508 111.070   6
  -2 -13  -1 132.368 256.499   5
  -2 -13  -1-99.2687 158.992   6
   2  13   1 9.81621 86.8235   3
  -2 -13   0-52.4202 108.184   6
   2  13   0-57.7056 145.985   3
  -2 -13   0 18.0343 138.656   5
   2  13  -1-85.2957 142.508   3
  -2 -13   1 20.8326 108.879   6
  -2 -13   1 53.9987 234.587   5
  -2 -13   2 178.875 189.149   6
   2  13  -2-15.7241 88.4613   3
  -2 -13   2-144.711 156.058   5
  -2 -13   3-245.681 216.110   5
   2  13  -3 187.158 248.775   3
  -2 -13   3-106.151 65.9905   6
  -2 -13   4 45.8230 105.270   5
  -2 -13   4-120.574 174.483   6
   2  13  -4 35.6511 182.840   3
   2  13  -5-318.424 195.751   3
  -2 -13   5-93.4624 131.099   6
  -2 -13   5 34.4692 155.786   5
  -2 -13   6-22.8617 56.2538   6
   2  13  -6-191.343 122.604   3
  -2 -13   6 22.4447 171.434   5
   2  13  -7 74.3366 132.884   3
  -2 -13   7-131.092 161.728   5
  -2 -13   7 14.0589 63.4378   6
  -2 -13   8 114.071 143.405   5
   2  13  -8-144.838 241.397   3
  -2 -13   8 46.7686 63.2791   6
   2  13  -9-97.6151 224.089   3
  -2 -13   9 43.8940 118.724   6
   2  13 -10 97.6346 214.066   3
  -2 -13  10-73.9115 119.598   6
   2  13 -11 79.6833 235.518   3
  -2 -13  11 106.920 94.5546   6
   2  13 -12-291.654 313.446   3
  -2 -13  12 13.4230 79.1309   6
  -2 -13  13-154.901 131.847   6
   2  13 -13-9.07087 241.529   3
  -2 -13  14-39.7099 70.1216   6
   2  13 -14 27.9686 184.924   3
  -2 -13  15-94.7985 100.219   6
   2  13 -15-138.087 181.701   3
   2  13 -16-183.141 188.459   3
  -2 -13  16 185.409 193.163   6
   2  13 -17-155.174 175.756   3
  -2 -13  17-66.5427 155.751   6
  -2 -13  18-259.638 164.379   6
   2  13 -18 63.7508 161.098   3
   2  13 -18-146.585 266.420   1
  -2 -13  19 86.5402 78.4169   6
   2  13 -19 1.88896 121.533   4
   2  13 -19 232.847 173.657   3
   2  13 -20-111.615 117.735   4
   2  13 -20 80.6489 122.515   3
   2  13 -21 135.290 105.778   1
   2  13 -21 58.2417 98.2506   4
   2  13 -22 59.2185 98.4196   1
   2  13 -22-163.520 163.036   3
   2  13 -22 167.646 147.053   4
   2  13 -23 19.6345 103.311   4
   2  13 -23-3.01608 133.053   3
   2  13 -24-425.940 273.190   3
   2  13 -24-63.0130 81.0997   4
  -2 -12 -11 676.817 375.472   6
  -2 -12 -10 1451.48 465.362   6
  -2 -12  -9 730.737 352.646   6
  -2 -12  -9 706.443 414.174   5
  -2 -12  -8 117.307 139.266   5
  -2 -12  -8 482.579 280.926   6
  -2 -12  -7 3495.00 419.382   4
  -2 -12  -7 3659.39 880.213   5
  -2 -12  -7 3821.06 715.577   6
  -2 -12  -6 370.593 342.243   5
  -2 -12  -6 297.139 123.970   4
  -2 -12  -6 453.384 237.962   6
  -2 -12  -5 4369.07 732.121   6
  -2 -12  -5 4584.83 449.505   4
  -2 -12  -5 4640.13 952.294   5
  -2 -12  -4 362.289 254.752   5
  -2 -12  -4 239.401 162.755   6
  -2 -12  -3-232.127 200.861   5
  -2 -12  -3-35.7127 158.408   6
  -2 -12  -2 777.009 295.732   6
  -2 -12  -2 273.426 249.857   5
   2  12   2 1010.20 347.654   3
   2  12   1 323.060 254.166   3
  -2 -12  -1 493.041 346.296   5
  -2 -12  -1 280.365 135.193   6
   2  12   0 2756.68 564.747   3
  -2 -12   0 3193.94 595.136   6
  -2 -12   0 3421.30 779.221   5
  -2 -12   1-128.664 235.084   5
   2  12  -1 163.494 131.339   3
  -2 -12   1 276.635 142.402   6
  -2 -12   2 2256.95 620.015   5
   2  12  -2 2068.58 518.200   3
   2  12  -2 2456.38 260.525   4
  -2 -12   2 2213.87 477.863   6
   2  12  -3 3584.08 298.285   4
   2  12  -3 3282.41 663.222   3
  -2 -12   3 3290.89 559.065   6
  -2 -12   3 2574.88 647.132   5
   2  12  -4 1337.11 444.873   3
   2  12  -4 1051.19 142.948   4
  -2 -12   4 1412.01 503.503   5
  -2 -12   4 1161.07 318.257   6
  -2 -12   5 24041.3 1942.47   5
   2  12  -5 21759.4 662.222   4
   2  12  -5 22547.0 1767.90   3
  -2 -12   5 23288.7 1407.86   6
   2  12  -6 1053.23 133.999   4
   2  12  -6 1161.18 397.158   3
  -2 -12   6 1134.17 299.968   6
  -2 -12   6 1252.95 420.318   5
   2  12  -7 13971.5 1425.76   3
  -2 -12   7 12901.8 1385.56   5
   2  12  -7 11466.3 464.342   4
  -2 -12   7 12041.0 960.117   6
  -2 -12   8 6100.56 677.843   6
   2  12  -8 6842.66 1009.82   3
  -2 -12   8 6113.24 957.010   5
   2  12  -8 5271.72 320.817   4
  -2 -12   9 10034.5 861.073   6
   2  12  -9 10986.4 1301.82   3
   2  12 -10 7321.59 1085.34   3
  -2 -12  10 7437.62 746.496   6
  -2 -12  11 6696.37 727.346   6
   2  12 -11 7096.29 1050.33   3
  -2 -12  12 3063.99 503.677   6
   2  12 -12 2609.71 619.827   3
   2  12 -13 233.832 140.319   3
  -2 -12  13 318.022 179.359   6
  -2 -12  14 1587.63 389.041   6
   2  12 -14 1476.68 407.283   3
   2  12 -15 950.376 307.941   3
  -2 -12  15 1317.36 359.647   6
  -2 -12  16 808.660 253.191   6
   2  12 -16 465.506 274.581   3
   2  12 -17 1227.89 415.704   3
  -2 -12  17 1273.12 359.742   6
  -2 -12  18 715.294 276.705   6
   2  12 -18 642.288 202.932   4
   2  12 -18 689.786 262.702   1
   2  12 -18 600.893 245.293   3
   2  12 -19 804.449 353.482   3
   2  12 -19 1107.85 268.187   4
   2  12 -19 978.428 281.837   1
   2  12 -20 724.003 312.560   3
   2  12 -20 797.159 242.330   4
   2  12 -20 778.071 271.531   1
   2  12 -21 273.466 132.545   4
   2  12 -21 196.679 83.7412   1
   2  12 -21 451.232 324.466   3
   2  12 -22 536.017 224.901   4
   2  12 -22 380.371 141.137   3
   2  12 -22 558.196 193.876   1
   2  12 -23 2094.35 580.018   3
   2  12 -23 1484.46 344.423   4
   2  12 -24 584.140 196.558   4
   2  12 -25 407.253 206.978   4
  -2 -11 -13 46.4731 121.693   6
  -2 -11 -12 205.561 227.305   6
  -2 -11 -11-43.0253 147.739   6
  -2 -11 -11 41.5203 59.6793   4
  -2 -11 -10 10.0717 49.5311   4
  -2 -11 -10-91.5169 223.656   5
  -2 -11 -10 87.8565 100.680   6
  -2 -11  -9-13.4361 225.651   6
  -2 -11  -9-16.9543 200.256   5
  -2 -11  -9-120.842 120.882   4
  -2 -11  -8 265.108 227.441   6
  -2 -11  -8-65.2923 83.6638   4
  -2 -11  -8-246.896 260.112   5
  -2 -11  -7-11.0560 66.9745   4
  -2 -11  -7-51.1856 94.4781   6
  -2 -11  -7-148.168 197.134   5
  -2 -11  -6-263.232 212.406   5
  -2 -11  -6-20.8806 58.1811   4
  -2 -11  -6-10.9238 121.861   6
  -2 -11  -5 20.9228 58.0856   4
  -2 -11  -5-90.6730 251.635   5
  -2 -11  -5 29.1543 181.047   6
  -2 -11  -4 17.4099 28.5424   4
  -2 -11  -4 177.215 110.754   6
  -2 -11  -3-60.1997 119.310   5
   2  11   3 124.029 139.404   3
   2  11   2 49.0091 111.148   3
  -2 -11  -2-223.642 195.996   6
  -2 -11  -2 250.438 274.745   5
   2  11   1-129.143 110.384   4
  -2 -11  -1-173.751 173.339   6
  -2 -11  -1-302.195 130.645   5
   2  11   1-46.7149 79.1462   3
   2  11   0-89.9438 68.3394   4
  -2 -11   0 113.870 136.622   5
   2  11   0-3.56186 105.948   3
  -2 -11   0-136.854 195.655   6
   2  11  -1 39.1688 91.1191   3
  -2 -11   1-442.621 270.348   5
   2  11  -1 16.2745 41.5003   4
  -2 -11   1-195.085 259.973   6
   2  11  -2 57.0898 130.102   3
  -2 -11   2-33.6031 199.849   5
   2  11  -2-24.3488 32.5473   4
  -2 -11   2-22.5199 67.9254   6
   2  11  -3-71.4622 62.8274   4
   2  11  -3-166.114 210.354   3
  -2 -11   3 19.6773 170.904   5
  -2 -11   3 153.458 171.412   6
   2  11  -4 191.780 164.627   3
   2  11  -4 26.1315 22.6693   4
  -2 -11   4 103.170 143.648   5
  -2 -11   4-154.975 148.719   6
  -2 -11   5 52.3687 149.759   5
   2  11  -5 11.1222 89.4148   6
   2  11  -5 67.7206 53.8904   4
  -2 -11   5-1.44924 111.372   6
   2  11  -5 18.3642 172.564   3
   2  11  -6-26.5523 39.1421   4
  -2 -11   6 67.1447 87.1732   6
  -2 -11   6-230.534 240.099   5
   2  11  -6-287.746 277.893   3
  -2 -11   7-67.5879 87.2963   6
   2  11  -7 4.54373 243.200   3
  -2 -11   7-220.181 237.491   5
   2  11  -7 1.23557 22.1974   4
   2  11  -8 23.2298 127.402   3
  -2 -11   8 12.3470 110.115   5
  -2 -11   8 24.5398 59.1039   6
  -2 -11   9-37.9995 123.961   6
   2  11  -9-36.9812 107.423   3
  -2 -11  10 27.4937 56.8701   6
   2  11 -10-112.343 175.105   3
   2  11 -11-25.3804 141.776   3
  -2 -11  11-27.0834 96.3219   6
   2  11 -12-106.693 173.084   3
  -2 -11  12 99.5028 127.413   6
  -2 -11  13 35.3100 62.4822   6
   2  11 -13 69.0487 163.119   3
   2  11 -14-140.340 231.269   3
  -2 -11  14-48.8669 68.6399   6
   2  11 -15 159.094 140.242   3
  -2 -11  15 26.1352 70.9494   6
  -2 -11  16-118.473 131.237   6
   2  11 -16-13.9588 114.474   3
  -2 -11  17-52.3324 73.6273   6
   2  11 -17-234.988 138.009   3
   2  11 -17-334.567 291.037   1
   2  11 -18-19.4707 152.034   3
  -2 -11  18 112.023 121.996   6
   2  11 -18-141.272 223.239   1
   2  11 -18-225.560 176.426   4
   2  11 -19 11.9012 137.384   1
   2  11 -19-159.740 183.484   3
   2  11 -19-179.650 134.845   4
   2  11 -20-176.106 140.499   4
   2  11 -20-117.074 122.981   1
   2  11 -21-43.1980 133.075   4
   2  11 -21 123.271 117.620   1
   2  11 -21 101.738 144.527   3
   2  11 -22-209.804 251.691   3
   2  11 -22-249.174 226.084   4
   2  11 -23-300.050 253.903   4
   2  11 -23 157.040 153.220   3
   2  11 -24-325.599 233.167   4
   2  11 -25-187.349 188.114   4
  -2 -10 -14 1689.48 358.982   4
  -2 -10 -13-195.165 103.519   4
  -2 -10 -12 3799.83 517.607   4
  -2 -10 -11-28.1632 120.153   4
  -2 -10 -11 74.8102 226.596   5
  -2 -10 -10 3007.95 784.108   5
  -2 -10 -10 2540.27 589.281   6
  -2 -10 -10 2546.14 392.423   4
  -2 -10  -9 1474.33 449.365   6
  -2 -10  -9 1568.46 294.228   4
  -2 -10  -9 1714.89 571.412   5
  -2 -10  -8 351.507 275.155   6
  -2 -10  -8 7.86202 35.7714   4
  -2 -10  -7 2737.62 549.598   6
  -2 -10  -7 2555.31 358.531   4
  -2 -10  -7 2797.61 711.876   5
  -2 -10  -6 165.318 97.0099   4
  -2 -10  -6 188.558 106.610   6
  -2 -10  -5 1246.51 354.870   6
  -2 -10  -5 1186.56 211.985   4
  -2 -10  -5 1494.63 507.120   5
  -2 -10  -4 1941.45 260.397   4
   2  10   4 2285.12 467.368   3
  -2 -10  -4 2097.02 590.155   5
  -2 -10  -4 2127.15 471.283   6
   2  10   3 5737.53 726.597   3
  -2 -10  -3 4805.46 686.174   6
  -2 -10  -3 5876.54 950.795   5
  -2 -10  -3 4429.98 374.057   4
   2  10   2 3758.44 372.909   4
  -2 -10  -2 3615.46 584.966   6
   2  10   2 3178.49 541.523   3
  -2 -10  -2 3414.01 722.402   5
   2  10   1 6251.45 774.387   3
  -2 -10  -1 6217.93 949.349   5
   2  10   1 6426.11 456.671   4
  -2 -10  -1 6349.38 778.012   6
   2  10   0 5318.04 385.310   4
  -2 -10   0 5418.18 702.976   6
  -2 -10   0 5230.11 850.988   5
   2  10   0 5141.08 723.103   3
   2  10  -1 5480.41 367.247   4
  -2 -10   1 5445.24 862.853   5
  -2 -10   1 5441.88 703.107   6
   2  10  -1 5782.60 758.526   3
   2  10  -2 2264.30 499.794   3
  -2 -10   2 2245.49 456.929   6
  -2 -10   2 2528.95 599.702   5
   2  10  -2 2304.98 224.546   4
   2  10  -3 8569.75 966.738   3
   2  10  -3 7480.66 380.691   4
  -2 -10   3 7899.78 811.281   6
  -2 -10   3 8018.31 1014.13   5
  -2 -10   4 2187.19 544.436   5
  -2 -10   4 2011.95 390.514   6
   2  10  -4 2073.70 187.177   4
   2  10  -4 2257.53 515.672   3
   2  10  -5 432.577 76.7613   4
   2  10  -5 336.396 202.237   3
   2  10  -5 251.708 108.015   6
  -2 -10   5 451.355 264.447   5
  -2 -10   5 345.616 64.3712   6
   2  10  -6 10313.2 1111.66   3
   2  10  -6 10735.5 985.068   6
   2  10  -6 9047.09 372.019   4
  -2 -10   6 11124.1 870.430   6
  -2 -10   6 10301.9 1149.70   5
  -2 -10   7 1210.77 261.992   6
   2  10  -7 1486.96 378.417   6
  -2 -10   7 1887.98 514.452   5
   2  10  -7 1680.99 458.913   3
  -2 -10   8 39469.1 1613.47   6
   2  10  -8 41829.7 1982.14   6
   2  10  -8 40830.7 2251.27   3
   2  10  -9 1857.53 479.071   3
  -2 -10   9 1499.37 309.635   6
   2  10 -10 7442.76 957.940   3
  -2 -10  10 8070.05 740.859   6
  -2 -10  11 1975.40 391.147   6
   2  10 -11 2210.59 538.638   3
   2  10 -12 308.649 227.412   3
  -2 -10  12 466.725 195.458   6
  -2 -10  13 5512.57 684.772   6
   2  10 -13 5271.31 795.032   3
   2  10 -14 1448.03 364.672   3
  -2 -10  14 2157.15 429.834   6
   2  10 -15 8212.97 985.576   3
  -2 -10  15 9677.69 972.158   6
   2  10 -16-207.010 204.179   3
  -2 -10  16-11.2029 78.7931   6
   2  10 -17 4788.95 622.903   1
   2  10 -17 4872.82 551.380   4
   2  10 -17 4011.92 669.362   3
  -2 -10  17 5426.23 770.205   6
   2  10 -18 882.305 267.046   3
   2  10 -18 904.686 233.579   1
   2  10 -18 1152.60 264.297   4
   2  10 -19 3431.67 486.272   4
   2  10 -19 3741.24 519.950   1
   2  10 -19 2688.00 581.420   3
   2  10 -20 1534.45 439.327   3
   2  10 -20 1396.91 316.281   4
   2  10 -20 1480.76 312.703   1
   2  10 -21 213.495 125.328   1
   2  10 -21 38.8438 108.388   3
   2  10 -21 235.832 167.316   4
   2  10 -22 3686.44 674.923   3
   2  10 -22 3416.59 556.060   4
   2  10 -23 204.146 114.232   4
   2  10 -24 2951.76 553.186   4
   2  10 -25 679.471 298.001   4
  -2  -9 -15 168.844 188.812   4
  -2  -9 -14-147.407 128.370   4
  -2  -9 -13 104.884 118.424   4
  -2  -9 -12 83.2696 70.4258   4
  -2  -9 -11 58.4421 121.620   5
  -2  -9 -11 66.9986 101.202   4
  -2  -9 -10-71.9995 66.8019   4
  -2  -9 -10-49.2580 176.467   5
  -2  -9  -9-185.207 115.140   5
  -2  -9  -9-140.695 97.4406   4
  -2  -9  -8-53.8196 207.639   5
  -2  -9  -8-118.163 97.9424   4
  -2  -9  -7-46.2139 45.8939   4
  -2  -9  -7 64.9096 144.819   6
  -2  -9  -6-187.288 281.533   5
  -2  -9  -6-52.0158 81.2258   4
  -2  -9  -6 25.8268 83.7973   6
  -2  -9  -5-13.8406 71.5824   6
  -2  -9  -5-119.566 91.5436   4
  -2  -9  -4-120.733 235.690   5
  -2  -9  -4 61.0265 99.2429   6
  -2  -9  -4-93.8070 92.2687   4
   2   9   4 68.3396 135.756   3
   2   9   3 123.479 127.990   3
   2   9   3-6.45312 63.2308   4
  -2  -9  -3 12.4668 97.5415   6
  -2  -9  -3-52.0140 45.6193   4
  -2  -9  -3 194.018 175.330   5
  -2  -9  -2-272.508 219.103   5
  -2  -9  -2-42.8828 85.4807   4
   2   9   2-53.3698 83.1875   3
   2   9   2-79.1174 70.2029   4
   2   9   1-24.6884 121.675   3
   2   9   1 49.6235 49.0729   4
  -2  -9  -1 55.3631 110.504   6
  -2  -9   0-18.6056 163.303   5
   2   9   0 44.2841 154.936   3
  -2  -9   0-213.835 166.772   6
   2   9   0 4.52247 30.1867   4
   2   9  -1 83.6714 43.1919   4
   2   9  -1 34.1960 117.626   3
  -2  -9   1-103.162 167.766   6
  -2  -9   1-294.977 225.123   5
  -2  -9   2-64.5676 178.613   5
   2   9  -2 15.3084 100.025   3
   2   9  -2-33.3331 45.5812   4
   2   9  -3 35.2793 29.3094   4
   2   9  -3 141.923 93.4781   3
  -2  -9   3-13.2756 99.3925   5
  -2  -9   4-181.692 165.490   5
   2   9  -4 15.6590 27.9146   4
   2   9  -4-36.1470 74.7374   6
   2   9  -4-233.953 254.001   3
  -2  -9   5-42.8864 155.911   5
   2   9  -5-23.1920 30.6824   4
   2   9  -5-140.392 212.018   3
   2   9  -5 367.687 156.739   6
   2   9  -6 12.4332 84.3581   6
   2   9  -6-70.9254 191.382   3
  -2  -9   6 94.5701 174.192   5
   2   9  -7 45.4039 118.411   6
  -2  -9   7 97.3834 124.340   5
  -2  -9   8-72.8067 65.9376   6
   2   9  -8 52.2881 103.700   6
  -2  -9   9 42.9715 82.4555   6
   2   9  -9 30.6443 126.400   6
  -2  -9  10-110.221 126.667   6
  -2  -9  11 48.8667 91.1481   6
  -2  -9  12-68.6834 72.5446   6
  -2  -9  13-58.6074 64.9883   6
  -2  -9  14-105.146 68.7649   6
  -2  -9  15 72.7098 62.4197   6
   2   9 -16-101.174 95.6942   4
   2   9 -16-37.3035 132.871   1
  -2  -9  16 4.09782 83.1764   6
   2   9 -17 11.0828 68.0978   1
   2   9 -17-43.3953 145.508   3
  -2  -9  17-138.624 158.392   6
   2   9 -17 89.4234 87.3109   4
   2   9 -18-178.371 184.544   3
   2   9 -18-33.3473 102.074   1
   2   9 -18-153.263 115.867   4
   2   9 -19-76.3002 121.220   3
   2   9 -19-30.6498 71.2900   4
   2   9 -19 173.438 146.150   1
   2   9 -20-209.360 161.954   4
   2   9 -20-84.7771 161.491   3
   2   9 -20 128.280 81.3664   1
   2   9 -21 178.158 106.951   3
   2   9 -21 7.93503 48.9737   4
   2   9 -21-57.6430 85.3906   1
   2   9 -22 145.557 93.3041   3
   2   9 -22-247.166 190.964   4
   2   9 -23 17.5790 112.416   4
   2   9 -24-162.501 98.9237   4
   2   9 -25 2.81592 105.186   4
  -2  -8 -16 839.481 270.070   4
  -2  -8 -15 259.057 107.805   4
  -2  -8 -14 765.546 249.672   4
  -2  -8 -13 118.572 113.942   4
  -2  -8 -12 637.108 203.489   4
  -2  -8 -12 549.182 261.712   5
  -2  -8 -11 633.577 201.601   4
  -2  -8 -11 624.691 323.178   5
  -2  -8 -10 111.520 135.508   5
  -2  -8 -10-19.4641 44.0192   4
  -2  -8  -9 177.811 92.5725   4
  -2  -8  -9 102.584 207.230   5
  -2  -8  -8 1567.11 502.326   5
  -2  -8  -8 1380.80 263.712   4
  -2  -8  -7 2166.40 543.401   5
  -2  -8  -7 2330.43 319.180   4
  -2  -8  -6 13319.0 1342.71   5
  -2  -8  -6 14937.1 752.543   4
  -2  -8  -5 12006.0 1247.47   5
  -2  -8  -5 10800.3 965.135   6
   2   8   5 13267.7 964.762   3
  -2  -8  -5 12545.9 650.544   4
  -2  -8  -4 21771.2 1652.43   5
   2   8   4 20211.8 1197.77   3
  -2  -8  -4 21378.5 799.139   4
  -2  -8  -4 18872.4 1224.11   6
  -2  -8  -3 10421.9 902.669   6
  -2  -8  -3 11115.8 1163.71   5
  -2  -8  -3 11993.6 576.541   4
   2   8   3 10597.2 879.470   3
   2   8   3 11146.7 621.534   4
  -2  -8  -2 17789.3 1449.48   5
  -2  -8  -2 17732.7 1167.72   6
  -2  -8  -2 18723.8 654.741   4
   2   8   2 17947.3 718.942   4
   2   8   2 17213.0 1131.52   3
  -2  -8  -1 3295.81 520.315   6
  -2  -8  -1 3292.17 603.714   5
  -2  -8  -1 3139.16 253.825   4
   2   8   1 3289.34 282.206   4
   2   8   1 3396.50 618.112   5
   2   8   1 3121.05 480.432   3
   2   8   0 5570.26 782.824   5
  -2  -8   0 5096.69 747.817   5
   2   8   0 4847.70 612.533   3
   2   8   0 5340.27 332.698   4
   2   8  -1 13.3555 34.0938   4
   2   8  -1 107.569 127.560   5
  -2  -8   1-177.871 184.049   5
   2   8  -1-137.860 155.788   3
   2   8  -2 108.036 124.033   5
   2   8  -2 265.348 134.068   3
  -2  -8   2 536.638 320.149   5
   2   8  -2 349.294 62.8664   4
   2   8  -3 25.8957 105.301   6
   2   8  -3-2.63870 170.697   5
   2   8  -3 173.198 144.264   3
  -2  -8   3-33.7052 167.977   5
   2   8  -3 99.8320 37.4612   4
   2   8  -4 4499.33 691.676   5
   2   8  -4 4354.84 561.475   6
   2   8  -4 4073.89 221.854   4
   2   8  -5 35.9730 24.4990   4
   2   8  -5 115.619 148.596   5
   2   8  -5-19.1117 124.426   6
   2   8  -6 1799.35 417.247   5
   2   8  -6 1853.08 381.226   6
   2   8  -7 12705.9 953.830   6
   2   8  -8 31580.8 1520.09   6
  -2  -8   9 16725.3 993.660   6
   2   8  -9 15962.4 1095.45   6
  -2  -8  10 44776.9 1674.15   6
   2   8 -10 42999.1 1839.15   6
  -2  -8  11 4009.78 533.848   6
  -2  -8  12 2658.30 435.497   6
  -2  -8  13 2048.45 392.621   6
  -2  -8  14 5209.45 660.339   6
   2   8 -15 12572.6 816.829   4
   2   8 -15 12053.8 884.379   1
  -2  -8  15 12549.7 1056.21   6
   2   8 -16 4474.79 509.246   4
   2   8 -16 4584.47 518.711   1
  -2  -8  16 4939.75 688.153   6
   2   8 -17 4427.77 518.411   4
   2   8 -17 4522.82 496.167   1
   2   8 -18 6118.34 544.433   1
   2   8 -18 5521.44 733.128   3
   2   8 -18 6396.45 655.228   4
   2   8 -19 477.736 196.199   4
   2   8 -19 259.055 119.630   1
   2   8 -19 420.092 179.512   3
   2   8 -20 2807.87 520.241   3
   2   8 -20 3205.68 494.229   4
   2   8 -20 3077.37 339.415   1
   2   8 -21-130.560 123.262   4
   2   8 -21 35.9068 168.004   3
   2   8 -22 571.547 258.649   3
   2   8 -22 679.120 249.068   4
   2   8 -23 117.882 113.710   4
   2   8 -24-144.943 163.478   4
   2   8 -25 1068.18 371.050   4
  -2  -7 -17-98.7931 99.5614   4
  -2  -7 -16-50.6717 80.4614   4
  -2  -7 -15-71.1060 112.087   4
  -2  -7 -14-54.9002 84.1364   4
  -2  -7 -13-57.3518 107.246   4
  -2  -7 -13 236.460 249.067   5
  -2  -7 -12-172.871 237.923   5
  -2  -7 -12-109.135 117.788   4
  -2  -7 -11-23.1366 168.342   5
  -2  -7 -11-280.368 172.646   4
  -2  -7 -10 2.22286 61.7919   4
  -2  -7 -10-94.4646 207.624   5
  -2  -7  -9-61.8903 151.191   5
  -2  -7  -9-2.40201 44.8631   4
  -2  -7  -8 7.87050 186.557   5
  -2  -7  -8 69.6303 74.0871   4
  -2  -7  -7-10.2560 172.208   5
  -2  -7  -7-15.0467 43.0356   4
   2   7   6 19.9680 121.515   5
  -2  -7  -6-247.043 230.865   5
  -2  -7  -6-46.8312 49.8269   4
   2   7   5-174.933 157.332   5
  -2  -7  -5-64.8378 116.175   5
   2   7   5 173.030 111.315   3
  -2  -7  -5-9.33733 38.2116   4
  -2  -7  -4 88.4446 147.579   5
  -2  -7  -4 22.3609 65.5250   4
   2   7   4-137.615 137.607   3
   2   7   3 125.560 214.017   5
  -2  -7  -3 35.7639 42.1849   4
   2   7   3 92.8497 81.3070   4
  -2  -7  -3 38.6530 73.5747   6
   2   7   3 86.6386 106.987   3
  -2  -7  -3-65.8048 160.289   5
   2   7   2-209.332 177.910   3
   2   7   2-94.3315 139.189   5
  -2  -7  -2 6.16711 36.5304   4
  -2  -7  -2-84.1934 232.139   5
   2   7   2 4.58067 30.2270   4
  -2  -7  -1-80.3367 141.949   5
   2   7   1-128.026 167.762   5
   2   7   1 14.6603 89.9971   3
  -2  -7  -1 37.4182 39.4963   4
   2   7   1 39.4318 49.9865   1
   2   7   1 4.31523 34.5085   4
   2   7   0-0.72667 34.8641   4
   2   7   0-140.619 150.547   3
  -2  -7   0 10.1989 83.5592   5
   2   7   0-175.852 139.705   5
   2   7  -1 30.3192 67.6141   3
   2   7  -1 102.439 180.697   5
   2   7  -1 65.2453 39.2625   4
  -2  -7   1-24.5025 103.641   5
  -2  -7   2-215.265 178.270   6
  -2  -7   2 46.8950 134.089   5
   2   7  -2-100.544 96.0293   6
   2   7  -2-43.8389 114.002   5
   2   7  -2-2.48893 18.2192   4
   2   7  -3 72.4043 75.0847   6
   2   7  -3 68.4811 85.1796   5
   2   7  -3 5.34718 26.2421   4
  -2  -7   3 27.1349 88.3852   6
   2   7  -4-122.712 85.5445   5
   2   7  -4 31.2140 19.2255   4
  -2  -7   4 60.3627 64.4231   6
   2   7  -4 85.9941 106.540   6
   2   7  -5-39.8164 154.475   5
   2   7  -5-28.8989 97.5911   6
  -2  -7   5 9.96950 82.2427   6
   2   7  -6 62.3569 104.234   6
   2   7  -6-154.705 189.231   5
   2   7  -7-53.3649 129.695   5
   2   7  -7-66.9097 75.2877   6
   2   7  -8 30.9466 101.554   5
   2   7  -8 41.6133 64.3888   6
   2   7  -9-15.4613 159.076   5
   2   7  -9 122.796 87.8934   6
  -2  -7  10 98.8283 65.4610   6
   2   7 -10-103.740 98.1973   6
  -2  -7  11 46.5064 74.8879   6
  -2  -7  12-50.2224 116.249   6
  -2  -7  13 1.10495 68.9893   6
  -2  -7  14 36.2416 70.7824   6
   2   7 -14-81.3507 121.163   4
   2   7 -14-167.245 154.378   1
   2   7 -15 52.8176 58.5317   1
   2   7 -15-35.1383 75.3728   4
  -2  -7  15 2.24400 85.0280   6
   2   7 -16-10.8511 53.0876   4
   2   7 -16-23.2866 45.0255   1
   2   7 -17 13.4140 63.3104   4
   2   7 -17 108.999 88.2951   1
   2   7 -18-121.587 141.084   4
   2   7 -18-101.244 90.8011   1
   2   7 -19-109.355 109.511   4
   2   7 -19 186.887 144.244   3
   2   7 -19-39.1917 76.0139   1
   2   7 -20-63.2742 65.4670   1
   2   7 -20-195.965 156.639   3
   2   7 -20-31.6235 112.977   4
   2   7 -21-196.470 128.779   4
   2   7 -21-313.167 174.557   3
   2   7 -22-38.7980 95.4839   4
   2   7 -23 105.937 127.693   4
   2   7 -24-290.994 203.733   4
  -2  -6 -18 739.266 258.883   4
  -2  -6 -17 1474.71 361.172   4
  -2  -6 -16 2714.41 472.393   4
  -2  -6 -15 1243.68 304.479   4
  -2  -6 -14 779.072 402.914   5
  -2  -6 -14 234.657 109.370   4
  -2  -6 -13 275.610 96.9067   4
  -2  -6 -13 118.960 192.276   5
  -2  -6 -12 353.585 200.043   5
  -2  -6 -12 431.326 126.139   4
  -2  -6 -11 154.778 120.301   5
  -2  -6 -11-90.2158 124.177   4
  -2  -6 -10 2379.46 329.814   4
  -2  -6 -10 2239.40 538.045   5
   2   6  10 2525.92 202.707   2
  -2  -6  -9 429.527 146.898   4
  -2  -6  -9 666.470 311.005   5
  -2  -6  -8 13330.5 1234.09   5
  -2  -6  -8 13082.0 739.794   4
   2   6   7 1510.24 324.682   5
  -2  -6  -7 1589.59 247.454   4
  -2  -6  -7 1231.25 386.058   5
  -2  -6  -6 26635.3 1664.95   5
  -2  -6  -6 27592.0 958.979   4
   2   6   6 27466.3 1386.51   5
  -2  -6  -5 161.638 80.2967   4
   2   6   5 239.217 89.2785   1
   2   6   5 99.8089 108.961   3
   2   6   5 87.2562 90.1217   5
  -2  -6  -4 9279.09 930.973   5
   2   6   4 9451.43 484.026   1
   2   6   4 8880.20 685.079   3
  -2  -6  -4 10053.9 506.693   4
   2   6   4 9550.96 842.764   5
   2   6   3 44.8867 67.0614   3
   2   6   3 8.60302 38.4860   1
   2   6   3-125.181 138.337   5
  -2  -6  -3-175.623 201.214   5
  -2  -6  -3 16.8010 48.5485   4
   2   6   2 7861.59 656.855   3
   2   6   2 8510.59 486.500   1
   2   6   2 8233.56 422.895   4
  -2  -6  -2 8835.02 885.824   5
   2   6   2 9066.92 859.260   5
  -2  -6  -2 8775.33 402.646   4
  -2  -6  -1 1015.80 286.086   5
   2   6   1 1101.01 141.284   4
   2   6   1 1118.17 292.894   5
  -2  -6  -1 1235.63 142.306   4
   2   6   1 1211.46 281.249   3
  -2  -6   0 16152.0 996.886   6
   2   6   0 15583.8 985.843   3
  -2  -6   0 16636.5 1161.44   5
  -2  -6   0 16337.7 457.958   4
   2   6   0 15217.5 464.751   4
   2   6   0 16661.9 1164.33   5
   2   6  -1 19944.4 1266.82   5
  -2  -6   1 22621.1 1330.76   5
  -2  -6   1 21727.7 1158.69   6
   2   6  -1 20813.9 480.817   4
  -2  -6   2 1282.00 260.862   6
   2   6  -2 1847.66 394.749   5
   2   6  -2 1639.17 123.942   4
   2   6  -2 1787.24 302.839   6
   2   6  -3 24880.2 1383.35   5
   2   6  -3 24539.0 445.896   4
  -2  -6   3 26106.3 1157.88   6
   2   6  -3 27096.9 1229.40   6
  -2  -6   4 9732.38 687.396   6
   2   6  -4 9663.94 858.885   5
   2   6  -4 10268.5 756.586   6
   2   6  -5 30307.9 1525.08   5
  -2  -6   5 29707.3 1183.04   6
   2   6  -5 30044.3 1268.31   6
   2   6  -6 47460.8 1610.16   6
  -2  -6   6 47114.2 1500.03   6
   2   6  -6 47649.6 1954.11   5
   2   6  -7 6427.67 718.954   5
   2   6  -7 5525.77 549.886   6
   2   6  -8 42019.5 1561.43   6
   2   6  -8 40708.3 1843.28   5
   2   6  -9 2426.09 461.331   5
   2   6  -9 2383.36 369.113   6
  -2  -6  10 22063.8 1122.14   6
   2   6 -10 19514.7 1265.94   5
   2   6 -10 21378.7 1170.18   6
  -2  -6  11 743.641 217.818   6
   2   6 -11 1204.13 299.503   5
   2   6 -11 862.552 252.691   6
  -2  -6  12 2529.88 413.206   6
   2   6 -13 469.835 105.109   1
  -2  -6  13 483.391 186.909   6
   2   6 -13 409.410 141.938   4
   2   6 -14 7913.82 615.031   4
  -2  -6  14 8051.61 783.620   6
   2   6 -14 7830.25 586.816   1
   2   6 -15 1592.09 289.830   4
   2   6 -15 1663.38 263.047   1
  -2  -6  15 1733.89 385.649   6
   2   6 -16 8324.40 541.505   1
   2   6 -16 8447.53 679.718   4
   2   6 -17 6562.61 449.710   1
   2   6 -17 6898.23 647.778   4
   2   6 -18 6894.20 667.151   4
   2   6 -18 6695.84 423.875   1
   2   6 -19 971.763 154.218   1
   2   6 -19 951.793 258.219   4
   2   6 -20 336.852 167.582   4
   2   6 -20 362.355 213.787   3
   2   6 -20 357.350 91.9948   1
   2   6 -21 945.308 288.854   3
   2   6 -21 1574.88 366.021   4
   2   6 -22 604.902 206.473   4
   2   6 -23 211.589 143.144   4
   2   6 -24 990.986 306.971   4
  -2  -5 -18 28.3543 78.8745   4
  -2  -5 -17 162.680 163.435   4
  -2  -5 -16-58.4771 94.4838   4
  -2  -5 -15 103.103 93.9452   4
  -2  -5 -14 86.7785 185.355   5
  -2  -5 -14 19.9448 75.5418   4
  -2  -5 -13-200.885 128.125   4
  -2  -5 -13 473.757 249.983   5
  -2  -5 -12-167.460 147.484   4
  -2  -5 -12-81.8590 140.173   5
  -2  -5 -11 186.526 166.995   5
  -2  -5 -11-290.770 159.780   4
  -2  -5 -10 119.271 172.553   5
   2   5  10 3.04699 12.4861   2
  -2  -5 -10-181.485 148.453   4
  -2  -5  -9-238.213 142.461   4
  -2  -5  -9-261.525 213.619   5
  -2  -5  -8-152.092 109.897   4
  -2  -5  -8 10.2263 101.880   5
   2   5   7 103.272 57.7787   1
  -2  -5  -7-71.5394 85.8063   4
   2   5   7 150.822 129.874   5
  -2  -5  -7 37.4459 86.5347   5
  -2  -5  -6-105.531 162.108   5
  -2  -5  -6-59.9721 82.8278   4
   2   5   6 12.9614 26.9608   1
   2   5   6 44.1097 124.581   5
  -2  -5  -5-65.0695 134.694   5
   2   5   5 13.8571 70.7945   5
   2   5   5-38.8536 46.9186   1
  -2  -5  -5-49.2093 64.2413   4
   2   5   5 76.3598 87.1506   3
  -2  -5  -4 141.893 123.554   5
   2   5   4 124.882 101.516   3
  -2  -5  -4 16.2639 32.9903   4
   2   5   4 48.5820 82.3466   5
  -2  -5  -3-8.87006 41.4743   4
  -2  -5  -3-100.359 146.696   5
   2   5   3 86.5681 86.8397   5
   2   5   3-40.1825 59.9897   3
   2   5   2-28.6079 43.6171   4
  -2  -5  -2 2.11496 31.6459   4
  -2  -5  -2 119.828 140.591   6
   2   5   2-76.7245 107.291   5
   2   5   2-29.2741 52.7946   3
  -2  -5  -2-84.8044 115.786   5
   2   5   1-20.3397 67.8460   5
  -2  -5  -1 13.5228 16.5123   4
   2   5   1 7.64141 20.7770   4
  -2  -5  -1 11.4839 88.7063   5
  -2  -5  -1 61.1150 118.664   6
   2   5   0 1.99493 80.5995   5
   2   5   0-10.9957 18.7149   4
  -2  -5   0-66.2063 140.288   5
  -2  -5   0-5.10517 19.5983   4
  -2  -5   0 52.7574 116.955   6
  -2  -5   1 30.9143 74.6729   6
   2   5  -1 14.3420 20.2430   4
   2   5  -1-37.2019 69.2892   5
   2   5  -1-14.3972 47.1848   6
  -2  -5   1 127.363 100.480   5
   2   5  -2-2.26127 12.7573   4
  -2  -5   2 137.793 129.525   5
   2   5  -2-68.4841 82.1682   6
   2   5  -2-69.8813 116.266   5
  -2  -5   2-47.3302 58.7286   6
   2   5  -3-19.8840 68.6330   5
  -2  -5   3-53.2164 87.6453   6
   2   5  -3-53.1120 69.4213   6
   2   5  -4-11.3950 55.5164   6
   2   5  -4 119.446 98.4444   5
  -2  -5   4-29.5709 80.2440   6
   2   5  -5 42.2826 86.7826   6
   2   5  -5-16.7049 77.0758   5
  -2  -5   5 76.0021 104.829   6
  -2  -5   6 62.5835 93.7294   6
   2   5  -6 139.257 136.118   5
   2   5  -6-71.0687 80.3432   6
   2   5  -7 5.13846 63.9810   6
  -2  -5   7-52.1543 48.9218   6
   2   5  -7-33.7487 107.876   5
   2   5  -8-19.4857 83.4078   6
   2   5  -8 108.919 88.3460   5
   2   5  -9 32.5014 75.6870   6
   2   5  -9 5.73161 118.152   5
   2   5 -10 56.7657 108.472   6
   2   5 -10-62.1389 65.8541   5
  -2  -5  10-37.0476 102.324   6
   2   5 -11-33.8437 59.2620   6
   2   5 -11-78.9053 89.9321   4
  -2  -5  11-97.8221 47.9366   6
   2   5 -12-13.3943 86.0809   1
  -2  -5  12 41.1469 96.8208   6
   2   5 -12-107.834 96.6919   4
  -2  -5  13 119.904 155.457   6
   2   5 -13-58.0548 77.7449   4
   2   5 -13-44.2653 82.4302   1
  -2  -5  14-42.0183 71.4431   6
   2   5 -14-74.8135 88.8112   4
   2   5 -14 146.169 81.4386   1
   2   5 -15 92.6884 80.6503   4
   2   5 -15-211.564 116.640   1
   2   5 -16-68.8750 74.3755   1
   2   5 -16-43.0659 81.7229   4
   2   5 -17 16.3040 23.3656   1
   2   5 -17-90.3483 99.5220   4
   2   5 -18 47.0009 41.0544   1
   2   5 -18 65.0558 55.8498   4
   2   5 -19-79.6386 88.2862   4
   2   5 -19-20.0637 18.7868   1
   2   5 -20-19.2626 77.3620   4
   2   5 -20-69.9074 132.743   3
   2   5 -21 45.5592 98.1375   4
   2   5 -22 234.427 140.551   4
   2   5 -23-56.5107 87.8634   4
   2   5 -24-14.0524 112.138   4
  -2  -4 -19 448.919 224.956   4
  -2  -4 -18 1249.98 331.349   4
  -2  -4 -17 89.9147 73.7252   4
  -2  -4 -16 3077.57 471.994   4
  -2  -4 -15 477.760 321.171   5
  -2  -4 -15-199.887 169.463   4
  -2  -4 -14 4496.97 724.559   5
  -2  -4 -14 3630.34 465.194   4
  -2  -4 -13 774.961 316.574   5
  -2  -4 -13 426.978 136.155   4
  -2  -4 -12 3537.37 603.937   5
  -2  -4 -12 2790.30 382.962   4
  -2  -4 -11 342.715 144.874   4
  -2  -4 -11 502.269 265.929   5
  -2  -4 -10 1269.63 343.097   5
  -2  -4 -10 1259.57 228.090   4
   2   4   9 1329.31 114.254   2
   2   4   9 1840.70 196.935   1
  -2  -4  -9 1736.96 264.977   4
  -2  -4  -9 1846.40 409.809   5
  -2  -4  -8 1533.64 360.572   5
  -2  -4  -8 1514.82 243.145   4
   2   4   8 1323.07 171.743   1
  -2  -4  -7 2464.26 288.436   4
  -2  -4  -7 2528.96 431.439   5
   2   4   7 2579.03 217.688   1
   2   4   6 5012.58 488.667   5
  -2  -4  -6 4714.05 577.351   5
  -2  -4  -6 4788.75 371.431   4
  -2  -4  -5 147.096 93.1591   5
   2   4   5 179.652 104.202   3
  -2  -4  -5 132.714 56.2064   4
   2   4   5 58.2414 85.4636   5
   2   4   4 39884.6 1422.86   5
  -2  -4  -4 39697.4 1587.88   5
   2   4   4 38302.9 1155.94   3
  -2  -4  -4 39733.5 919.638   4
   2   4   3 1175.66 211.112   3
   2   4   3 1318.58 153.440   1
  -2  -4  -3 1202.24 276.972   5
   2   4   3 1167.89 261.632   5
  -2  -4  -3 1385.02 154.312   4
  -2  -4  -2 82659.6 2178.26   5
   2   4   2 85494.2 2185.61   5
  -2  -4  -2 82653.8 1068.69   4
  -2  -4  -1 5862.12 591.234   5
   2   4   1 5943.77 577.345   5
  -2  -4  -1 5888.80 250.169   4
   2   4   1 5608.58 260.829   4
  -2  -4  -1 5926.27 505.847   6
   2   4   0 42572.5 593.136   4
  -2  -4   0 47022.0 594.052   4
   2   4   0 45757.6 1608.15   5
  -2  -4   0 45904.2 1445.05   6
  -2  -4   0 45377.1 1552.01   5
   2   4  -1 27070.5 372.956   4
   2   4  -1 29070.8 1253.03   5
  -2  -4   1 31055.7 1250.38   5
   2   4  -1 28584.8 1098.92   6
  -2  -4   1 29950.0 1154.05   6
  -2  -4   2 63430.6 1604.75   6
   2   4  -2 63560.5 1655.70   6
   2   4  -2 64213.8 1821.77   5
  -2  -4   2 65498.9 1766.53   5
  -2  -4   3 10813.0 636.033   6
   2   4  -3 11415.4 771.533   5
   2   4  -3 10986.5 664.474   6
   2   4  -4 22308.6 1091.54   5
  -2  -4   4 22124.4 910.241   6
   2   4  -4 22516.1 957.957   6
   2   4  -5 81.6240 59.5746   5
   2   4  -5 41.0734 40.8593   6
  -2  -4   5 99.3191 74.5061   6
   2   4  -6 19030.8 1008.33   5
   2   4  -6 18235.7 870.734   6
  -2  -4   6 18020.9 829.349   6
   2   4  -7 143.752 107.325   6
  -2  -4   7 52.5410 60.7601   6
   2   4  -8 1302.17 256.734   6
   2   4  -9 700.717 133.300   4
   2   4  -9 735.036 216.301   6
   2   4 -10 6378.63 599.131   6
   2   4 -10 6171.10 450.642   4
   2   4 -11 559.664 123.130   1
   2   4 -11 347.783 160.488   6
   2   4 -11 562.743 134.495   4
   2   4 -12 5812.79 472.170   4
   2   4 -12 5836.69 413.251   1
  -2  -4  12 5602.19 597.413   6
   2   4 -13 179.975 101.924   4
   2   4 -13 437.643 127.900   1
   2   4 -14 14283.1 558.061   1
   2   4 -14 14419.2 815.097   4
   2   4 -15 3503.34 434.429   4
   2   4 -15 3469.35 257.830   1
   2   4 -16 10475.3 752.388   4
   2   4 -16 10478.2 413.372   1
   2   4 -17 5071.26 267.797   1
   2   4 -17 4659.16 542.898   4
   2   4 -18 5532.05 268.020   1
   2   4 -18 6760.03 660.010   4
   2   4 -19 410.749 194.326   4
   2   4 -19 176.732 48.9570   1
   2   4 -20 6091.09 666.580   4
   2   4 -21-115.675 90.1285   4
   2   4 -22 2086.36 427.225   4
   2   4 -23 268.291 192.685   4
   2   4 -24 597.725 246.780   4
  -2  -3 -20-15.0539 106.935   4
  -2  -3 -19-25.0303 107.336   4
  -2  -3 -18-337.412 188.330   4
  -2  -3 -17-247.952 182.931   4
  -2  -3 -16-114.687 108.628   4
  -2  -3 -15-152.945 236.324   5
  -2  -3 -15 94.1233 138.256   4
  -2  -3 -14 99.5870 101.823   4
  -2  -3 -14-111.064 175.777   5
  -2  -3 -13-452.017 219.820   5
  -2  -3 -13-52.2601 45.2577   4
  -2  -3 -12-104.057 109.111   4
  -2  -3 -12-213.386 118.271   1
  -2  -3 -11-327.844 223.193   5
  -2  -3 -11-146.835 98.8531   1
   2   3  11 10.1635 44.0278   1
  -2  -3 -11-102.396 101.172   4
   2   3  10-84.0392 53.7006   1
  -2  -3 -10-131.868 157.233   5
  -2  -3 -10-125.780 101.329   1
  -2  -3 -10-9.46941 76.5462   4
  -2  -3  -9-39.5388 64.4498   4
   2   3   9-30.3422 33.5241   1
  -2  -3  -9-126.995 91.3934   1
  -2  -3  -8-12.4790 47.5595   1
  -2  -3  -8 65.3073 58.3116   4
   2   3   8-48.6058 28.2618   2
  -2  -3  -7-51.3857 41.9490   1
  -2  -3  -7 72.5126 80.8378   4
  -2  -3  -7-131.794 159.221   5
  -2  -3  -6 25.2584 42.3999   4
   2   3   6-16.4329 43.0931   5
   2   3   6-23.3602 22.3059   1
  -2  -3  -6-9.95739 40.9961   1
  -2  -3  -6 102.541 110.567   5
   2   3   5 100.176 75.7504   5
  -2  -3  -5-15.1831 34.0406   1
   2   3   5-20.0699 48.2753   3
  -2  -3  -5-8.43435 26.6741   4
   2   3   5-3.71636 16.0480   1
  -2  -3  -5-51.3957 65.1562   5
  -2  -3  -4-22.4009 48.5130   4
   2   3   4 26.3571 21.3018   1
   2   3   4-28.8439 46.6561   3
  -2  -3  -4 15.8701 49.7210   5
  -2  -3  -4-45.5597 37.8335   1
   2   3   4 42.0029 78.4195   5
   2   3   3 5.83441 47.8419   5
  -2  -3  -3-11.3435 47.3116   1
  -2  -3  -3 25.2716 64.4514   5
  -2  -3  -3 3.26313 21.1275   4
   2   3   3 14.1773 28.7117   1
  -2  -3  -2-72.4545 97.2296   5
  -2  -3  -2-17.3061 27.6954   4
   2   3   2-16.4179 71.2508   5
   2   3   2-14.8307 23.0075   1
  -2  -3  -1-13.1945 79.6459   5
  -2  -3  -1-8.40456 18.4361   4
   2   3   1-10.0701 82.4407   5
  -2  -3  -1-26.4774 48.7738   6
   2   3   0 22.3051 61.7732   5
  -2  -3   0 77.2757 82.6309   6
  -2  -3   0 11.0245 14.7990   4
  -2  -3   0 22.0797 56.6109   5
   2   3  -1 28.1902 85.4122   6
   2   3  -1 19.9174 76.2558   5
  -2  -3   1-72.0660 89.1181   5
  -2  -3   1 18.4237 73.6607   6
   2   3  -2-34.1905 72.3549   6
  -2  -3   2-9.82456 59.8393   5
   2   3  -2 71.9831 82.8281   5
  -2  -3   2 11.6984 81.6560   6
   2   3  -3 60.1732 86.1000   6
   2   3  -3 18.0557 61.6582   5
  -2  -3   3-33.5080 67.1623   6
  -2  -3   4 142.009 95.2429   6
   2   3  -4-54.6992 61.3123   6
   2   3  -4-6.70374 50.9466   5
   2   3  -5-57.6088 82.0266   6
  -2  -3   5-13.4541 42.8012   6
   2   3  -6-2.88645 33.5762   4
  -2  -3   6-37.9129 53.9879   6
   2   3  -6 13.3396 27.7927   6
   2   3  -7-27.7821 64.0664   4
   2   3  -7 120.563 94.9950   6
   2   3  -8-79.5305 81.0971   4
   2   3  -8-32.6751 79.0838   6
   2   3  -9 44.8181 64.8172   6
   2   3  -9-82.1037 84.3554   4
   2   3  -9-101.570 74.3377   1
   2   3 -10 23.9579 79.8140   6
   2   3 -10-24.6413 76.3747   4
   2   3 -10-26.3579 54.4121   1
   2   3 -11 1.28486 61.0003   6
   2   3 -11-9.51101 43.8245   1
   2   3 -11-106.687 100.720   4
   2   3 -12-87.9492 65.7208   1
   2   3 -12-129.081 110.782   4
   2   3 -13 76.9795 47.3840   1
   2   3 -13-21.7385 78.9614   4
   2   3 -14 32.9302 36.7665   1
   2   3 -14 94.1202 85.1244   4
   2   3 -15-39.2018 27.7251   1
   2   3 -15-83.4269 78.2070   4
   2   3 -16-72.2712 42.7649   1
   2   3 -16 13.4147 71.7315   4
   2   3 -17-24.0616 25.9199   1
   2   3 -17 147.964 115.549   4
   2   3 -18-41.8738 27.6344   1
   2   3 -18 67.6501 88.9458   4
   2   3 -19-40.3488 55.6606   4
   2   3 -20 1.63173 62.9451   4
   2   3 -21 22.8921 58.5969   4
   2   3 -22-73.9127 99.7369   4
   2   3 -23-197.539 172.049   4
  -2  -2 -20 597.969 228.013   4
  -2  -2 -19 436.104 188.096   4
  -2  -2 -18 1879.07 380.083   4
  -2  -2 -17 659.844 232.631   4
  -2  -2 -16 6272.43 633.413   4
  -2  -2 -16 5514.31 469.977   1
  -2  -2 -16 6351.79 755.469   5
  -2  -2 -15 374.640 175.356   5
  -2  -2 -15 411.581 130.419   1
  -2  -2 -15 524.992 208.248   4
  -2  -2 -14 7505.15 643.096   4
  -2  -2 -14 7433.29 515.465   1
  -2  -2 -14 6825.85 736.228   5
  -2  -2 -13 3312.18 492.024   5
  -2  -2 -13 3300.61 413.610   4
  -2  -2 -13 3145.90 323.371   1
  -2  -2 -12 1128.64 190.130   1
   2   2  12 1129.60 188.070   1
  -2  -2 -12 1120.28 231.377   4
  -2  -2 -12 1127.49 276.208   5
   2   2  11 1574.17 201.500   1
  -2  -2 -11 1588.63 210.042   1
  -2  -2 -11 1473.95 254.737   4
  -2  -2 -11 1532.47 306.398   5
  -2  -2 -10 3290.38 298.343   1
  -2  -2 -10 2968.71 345.432   4
  -2  -2 -10 2577.20 386.734   5
  -2  -2  -9 6792.96 405.999   1
  -2  -2  -9 6300.30 472.978   4
  -2  -2  -9 5831.48 556.865   5
  -2  -2  -8 17728.0 625.817   1
  -2  -2  -8 16000.0 710.581   4
  -2  -2  -8 16094.3 889.346   5
  -2  -2  -7 1346.64 249.649   5
  -2  -2  -7 1888.88 200.236   1
   2   2   7 1631.17 152.786   1
  -2  -2  -7 1597.71 213.485   4
   2   2   6 42712.4 778.101   1
  -2  -2  -6 39992.9 993.539   4
  -2  -2  -6 38127.0 1247.11   5
  -2  -2  -6 42192.6 890.359   1
   2   2   5 630.340 107.005   3
   2   2   5 968.470 165.411   5
  -2  -2  -5 921.521 198.628   5
  -2  -2  -5 755.528 133.375   4
  -2  -2  -5 972.809 151.619   1
   2   2   5 806.755 104.804   1
  -2  -2  -4 94502.3 1814.90   5
   2   2   4 97726.9 1006.49   1
   2   2   4 95748.2 1622.86   5
  -2  -2  -4 99244.0 1277.79   1
  -2  -2  -4 92741.1 1300.48   4
   2   2   3 12132.9 348.048   1
   2   2   3 12580.6 609.227   5
  -2  -2  -3 12962.1 450.201   1
  -2  -2  -3 12287.9 423.940   4
  -2  -2  -3 11849.3 634.701   5
  -2  -2  -2 9502.61 545.698   5
   2   2   2 10183.9 560.261   5
   2   2   2 9588.46 311.010   1
  -2  -2  -2 10007.3 385.392   1
  -2  -2  -2 9562.55 324.639   4
   2   2   1 21803.4 831.456   5
  -2  -2  -1 21921.6 796.201   5
  -2  -2  -1 21778.1 806.036   6
  -2  -2  -1 20489.5 534.575   1
  -2  -2  -1 21011.8 392.717   4
  -2  -2   0 1792.03 226.876   5
   2   2   0 1719.68 236.090   5
   2   2   0 2203.28 269.746   6
   2   2  -1 2771.94 293.869   6
   2   2  -1 2948.93 289.907   5
   2   2  -2 105546. 1705.18   6
   2   2  -3 1367.66 90.1244   4
   2   2  -3 1359.34 199.865   6
   2   2  -4 359.518 92.9265   6
   2   2  -4 420.352 62.8242   4
   2   2  -5 26847.4 893.629   6
   2   2  -5 28077.7 619.321   4
   2   2  -6 74057.5 1554.28   6
   2   2  -6 74833.3 1142.79   4
   2   2  -7 26695.3 761.281   4
   2   2  -7 28116.0 1018.11   6
   2   2  -8 34116.1 1184.95   6
   2   2  -8 33347.0 909.910   4
   2   2  -8 35804.8 789.362   1
   2   2  -9 2214.19 254.629   4
   2   2  -9 2490.37 194.393   1
   2   2  -9 2107.43 312.981   6
   2   2 -10 16814.8 458.454   1
   2   2 -10 14409.8 893.173   6
   2   2 -10 15644.0 711.054   4
   2   2 -11 82.7473 29.3214   1
   2   2 -11 60.6469 77.2615   6
   2   2 -11 174.278 75.8337   4
   2   2 -12 11643.0 329.690   1
   2   2 -12 10056.6 630.085   4
   2   2 -13 2563.38 341.068   4
   2   2 -13 2807.71 154.531   1
   2   2 -14 3705.33 420.339   4
   2   2 -14 2894.28 164.128   1
   2   2 -15-2.13452 55.8961   4
   2   2 -15 68.2189 56.7120   2
   2   2 -15 71.9907 29.7770   1
   2   2 -16 7740.17 674.775   4
   2   2 -16 7788.22 395.870   2
   2   2 -16 8470.64 278.588   1
   2   2 -17 1394.04 295.259   4
   2   2 -17 1416.67 121.192   1
   2   2 -18 9179.62 325.142   1
   2   2 -18 11604.2 856.985   4
   2   2 -19 399.429 178.370   4
   2   2 -20 3228.76 505.203   4
   2   2 -21 393.440 155.741   4
   2   2 -22 158.033 103.104   4
   2   2 -23 135.825 105.782   4
  -2  -1 -21-153.459 134.785   4
  -2  -1 -20 169.135 146.111   4
  -2  -1 -19 184.865 183.222   4
  -2  -1 -18 18.2935 60.0087   4
  -2  -1 -18-153.659 116.403   1
  -2  -1 -17 184.943 133.121   4
  -2  -1 -17-43.3288 69.3091   1
  -2  -1 -16-10.3965 41.3764   4
  -2  -1 -16-207.046 169.624   5
  -2  -1 -16-190.373 80.5321   1
  -2  -1 -15-38.9048 106.096   5
  -2  -1 -15-56.9906 80.4113   4
  -2  -1 -15-77.4908 63.1256   1
  -2  -1 -14-131.791 158.266   5
  -2  -1 -14-60.1129 89.4593   4
  -2  -1 -14-8.73373 46.2352   1
  -2  -1 -13-48.1218 78.9726   4
   2   1  13-59.6497 80.1681   1
  -2  -1 -13-40.6902 46.0459   1
  -2  -1 -12 37.6128 35.8692   1
   2   1  12-0.11288 66.2736   1
  -2  -1 -12-51.0707 60.5107   4
  -2  -1 -11 2.11923 30.3513   1
  -2  -1 -11-30.4088 63.2310   4
  -2  -1 -11-6.99581 81.2319   5
  -2  -1 -10 38.3388 74.7712   5
  -2  -1 -10-50.5687 76.6011   4
  -2  -1 -10-16.5933 38.0523   1
  -2  -1  -9 114.481 105.388   5
  -2  -1  -9 23.4184 22.6976   1
  -2  -1  -9-34.5515 83.8879   4
  -2  -1  -8-9.03303 29.6143   1
  -2  -1  -8-18.5643 82.4391   4
   2   1   8 33.0060 45.0250   1
  -2  -1  -8 82.3577 79.8841   5
  -2  -1  -7 9.43510 45.9472   5
  -2  -1  -7-38.5705 37.8005   1
  -2  -1  -7-82.7890 77.8751   4
   2   1   7-70.2826 48.7538   1
  -2  -1  -6-57.7435 56.7346   5
   2   1   6-13.7187 24.4067   1
  -2  -1  -6-16.6275 36.0872   1
  -2  -1  -6-28.8711 70.2738   4
  -2  -1  -5-14.3725 28.0466   1
   2   1   5-22.1609 31.3943   1
  -2  -1  -5 22.1270 32.4446   5
  -2  -1  -4-48.9558 29.1535   1
  -2  -1  -4 24.1225 42.5644   5
   2   1   4 22.7045 32.5093   5
   2   1   4-9.16518 16.5388   1
  -2  -1  -3-58.0065 32.0861   1
   2   1   3 2.67697 19.0305   1
  -2  -1  -3-7.33516 49.3424   5
   2   1   3-40.0864 32.7122   5
  -2  -1  -2-34.3911 32.5249   1
  -2  -1  -2 57.2987 51.3610   5
   2   1   2 55.1641 53.5900   5
  -2  -1  -1 2.20985 30.3050   1
  -2  -1  -1-41.6760 45.0683   5
   2   1   1 58.5701 54.2713   5
   2   1   0-14.7204 33.0468   5
   2   1   0-13.8768 53.7388   6
  -2  -1   0-4.61735 16.8877   1
   2   1  -1 11.6952 17.1501   1
   2   1  -1-9.28198 47.8124   6
  -2  -1   1 5.30759 27.7816   1
   2   1  -2 6.93039 20.4366   1
   2   1  -2-8.83959 25.6666   6
  -2  -1   2-5.32232 11.9912   4
   2   1  -2-7.56007 10.9446   4
  -2  -1   3 0.40749 21.5284   4
   2   1  -3 15.0378 16.9059   4
   2   1  -3-10.6385 41.2001   6
  -2  -1   4-19.7435 33.5657   4
   2   1  -4 21.7457 33.4378   4
   2   1  -4-42.7771 64.0903   6
   2   1  -5-16.7913 47.0345   6
  -2  -1   5-11.8778 48.8389   4
   2   1  -5-18.6294 24.4713   4
   2   1  -6-14.6097 22.0500   1
   2   1  -6-30.0433 31.9755   4
   2   1  -6 9.87570 37.9112   6
   2   1  -7 17.6058 33.1452   4
   2   1  -7 61.8481 86.4931   6
   2   1  -7 16.0141 21.6360   1
   2   1  -8 11.5153 26.0685   4
   2   1  -8 4.82509 14.4441   1
   2   1  -8 53.7559 67.0927   6
   2   1  -9 63.8620 76.6023   6
   2   1  -9-3.42701 46.6706   4
   2   1  -9 37.3399 24.5099   1
   2   1 -10-49.8695 25.3924   1
   2   1 -10-63.9583 60.1815   4
   2   1 -10-8.54568 34.8172   6
   2   1 -11-24.8775 16.4997   1
   2   1 -11-30.5110 68.8426   4
   2   1 -11-55.4769 68.4576   6
   2   1 -12 4.69236 16.1421   1
   2   1 -12-46.1914 66.3663   4
   2   1 -13-41.3563 85.7203   4
   2   1 -13 14.1855 19.5212   1
   2   1 -13 49.1749 46.9613   2
   2   1 -14-9.32476 70.2597   4
   2   1 -14-6.40498 36.2931   2
   2   1 -14-1.45342 15.9685   1
   2   1 -15 87.5224 46.0460   4
   2   1 -15 11.0003 22.9855   1
   2   1 -16 41.6463 76.8731   4
   2   1 -16-38.3201 32.5724   1
   2   1 -17 0.80324 15.8489   1
   2   1 -17 84.9661 134.207   4
   2   1 -18 109.033 146.567   4
   2   1 -19 97.4351 77.7099   4
   2   1 -20-278.837 167.379   4
   2   1 -21-181.612 167.230   4
   2   1 -21-79.0220 90.5169   5
   2   1 -22-27.1807 92.8555   4
  -2   0 -21-20.8888 84.1090   4
  -2   0 -20 1283.01 321.739   4
  -2   0 -19 87.4114 96.1712   4
  -2   0 -19-3.68726 47.3046   1
  -2   0 -18 10082.1 841.705   4
  -2   0 -18 10128.5 592.506   1
  -2   0 -17-13.0422 71.2230   4
  -2   0 -17 198.904 170.806   5
  -2   0 -17 33.7562 42.0135   1
  -2   0 -16 3119.64 429.506   4
  -2   0 -16 3565.14 323.447   1
  -2   0 -16 3649.65 487.918   5
  -2   0 -15 1.63169 90.0284   4
  -2   0 -15 82.9230 47.5966   1
  -2   0 -15 112.188 104.874   5
   2   0  14 3810.27 423.620   1
  -2   0 -14 4422.93 474.938   5
  -2   0 -14 4129.01 312.100   1
  -2   0 -14 4540.92 477.890   4
  -2   0 -13 45.2227 35.0886   1
  -2   0 -13 52.5506 49.0602   4
  -2   0 -13-19.7912 68.5622   5
  -2   0 -12 9404.08 623.602   5
  -2   0 -12 10160.1 667.153   4
  -2   0 -12 8257.69 388.762   1
  -2   0 -11-50.3338 74.1675   4
  -2   0 -11-52.3523 39.0379   1
  -2   0 -11 64.5833 77.7952   5
  -2   0 -10 23783.9 871.343   5
  -2   0 -10 24865.6 594.194   1
  -2   0 -10 25367.4 951.067   4
  -2   0  -9-54.0119 102.999   4
  -2   0  -9 114.031 85.0106   5
   2   0   9 11.9596 27.6355   1
  -2   0  -9 22.4227 30.0180   1
   2   0   8 43352.3 895.251   1
  -2   0  -8 43519.8 725.500   1
   2   0   7 13.5910 25.9654   1
  -2   0  -7 10.0085 26.7258   1
  -2   0  -7-24.0523 27.7899   5
   2   0   6 7123.80 304.240   1
  -2   0  -6 6614.86 262.106   1
  -2   0  -6 5905.47 312.088   5
   2   0   5 77.8598 38.5734   1
  -2   0  -5-12.0418 13.2589   1
  -2   0  -5 50.2227 36.3387   5
   2   0   4 19049.4 417.485   1
  -2   0  -4 17552.9 386.419   1
   2   0   3-19.4739 34.0615   1
   2   0   3 2.34097 14.1372   2
   2   0   2 64800.0 546.036   2
  -2   0  -2 61157.5 622.660   1
  -2   0   2 62485.5 435.427   1
   2   0  -2 61395.7 675.672   4
   2   0  -2 61050.9 364.928   1
   2   0  -2 60063.7 1023.82   6
  -2   0   2 58925.9 691.590   4
   2   0  -3-28.7709 36.2567   4
  -2   0   3 17.3640 29.9556   6
   2   0  -3 7.48578 37.1422   6
  -2   0   3 4.27214 29.4479   4
  -2   0   4 266022. 2422.45   6
  -2   0   4 264803. 1939.97   4
   2   0  -4 265546. 1851.08   4
   2   0  -4 265685. 2426.23   6
   2   0  -5-0.30176 27.1969   6
  -2   0   5-16.8133 44.1573   4
  -2   0   5-0.90561 50.5093   6
   2   0  -5 73.3062 60.4143   4
   2   0  -6 119989. 1978.15   6
  -2   0   6 118839. 1600.77   4
  -2   0   6 118142. 1969.36   6
   2   0  -6 116565. 1526.60   4
   2   0  -7-33.0249 35.3792   6
   2   0  -7-2.64939 10.5628   1
   2   0  -7 39.1658 40.5805   2
   2   0  -7 67.2533 77.3428   4
   2   0  -8 9786.53 188.867   1
   2   0  -8 9767.45 523.444   4
   2   0  -8 9625.14 635.779   6
   2   0  -8 11120.9 366.348   2
   2   0  -9 28.0025 71.5080   6
   2   0  -9 57.9366 60.2198   4
   2   0  -9 8.32232 29.6588   2
   2   0  -9 19.4907 16.1896   1
   2   0 -10 14953.7 885.015   6
   2   0 -10 14306.7 287.353   1
   2   0 -10 15422.8 727.413   4
   2   0 -10 14236.9 452.789   2
   2   0 -11-20.6589 26.1910   2
   2   0 -11-73.2249 74.8610   4
   2   0 -11 18.2608 17.5831   1
   2   0 -12 273.129 115.771   4
   2   0 -12 241.595 62.4824   2
   2   0 -12 325.835 52.7479   1
   2   0 -13-104.508 75.3625   2
   2   0 -13 10.7760 22.9721   1
   2   0 -13-5.04780 76.6885   4
   2   0 -14 461.815 165.425   4
   2   0 -14 288.877 60.7949   1
   2   0 -15 17.1027 24.4897   1
   2   0 -15 61.8044 94.5160   4
   2   0 -16 13721.6 881.617   4
   2   0 -17-31.0382 69.4997   4
   2   0 -18 4649.25 545.772   4
   2   0 -19 156.297 184.435   5
   2   0 -19-255.353 203.889   4
   2   0 -20 2793.02 553.257   5
   2   0 -20 2119.53 395.839   4
   2   0 -21 10.7318 126.531   5
   2   0 -21-109.785 154.236   4
   2   0 -22 19.0221 81.0702   4
  -2   1 -22-198.768 162.941   4
  -2   1 -21 13.5360 111.428   4
  -2   1 -20-99.8412 121.808   4
  -2   1 -19-137.984 67.5183   1
  -2   1 -19-120.902 90.4949   4
  -2   1 -18-102.708 74.7406   1
  -2   1 -18 200.584 98.3095   5
  -2   1 -18-238.959 190.140   4
  -2   1 -17-72.0876 69.0712   4
  -2   1 -17 46.3011 55.4086   1
  -2   1 -17 67.9703 84.0349   5
  -2   1 -16 7.08492 46.7154   5
  -2   1 -16 30.9319 39.5966   1
  -2   1 -16-120.826 142.076   4
  -2   1 -15-29.8225 62.8852   4
  -2   1 -15-56.4845 53.0671   1
  -2   1 -15 55.1307 88.1745   5
   2  -1  15-43.5022 46.8782   1
   2  -1  14 4.09394 83.8255   1
  -2   1 -14 109.165 114.635   5
  -2   1 -14-60.4164 48.1100   1
  -2   1 -14-4.98041 73.4218   4
  -2   1 -13 75.1999 39.4024   4
  -2   1 -13 67.4987 73.6759   5
  -2   1 -13-22.7586 29.4087   1
   2  -1  13 44.1984 61.8700   1
  -2   1 -12-18.6091 29.2538   1
  -2   1 -12-180.195 121.587   4
  -2   1 -11-18.8130 40.5567   1
  -2   1 -10-26.5154 37.2459   1
   2  -1  10-33.9889 72.1702   1
   2  -1   9-66.5574 76.0169   1
  -2   1  -9-5.15314 20.0568   1
  -2   1  -8-17.2516 25.0947   1
   2  -1   8-67.0983 67.6343   1
   2  -1   7-38.9831 53.3832   1
  -2   1  -7-8.95982 15.6134   1
   2  -1   6-6.60160 20.2375   1
  -2   1  -6 5.97537 22.8908   1
   2  -1   5 0.15428 39.7568   1
   2  -1   5 69.2702 49.2881   3
  -2   1  -5 25.4885 19.7955   1
  -2   1  -4-2.71544 19.6016   1
   2  -1   4-57.9344 42.6404   1
  -2   1  -3-11.7927 13.9622   1
  -2   1  -2-14.5670 14.0384   1
  -2   1  -2-6.49228 20.4050   2
   2  -1  -1-8.86076 28.1361   6
   2  -1  -1 4.92416 10.5054   4
   2  -1  -1 0.18166 17.9883   1
  -2   1   2-8.46805 19.0247   6
   2  -1  -2-24.0612 23.4276   6
  -2   1   2 43.1155 26.4959   2
   2  -1  -2 16.2350 21.6935   4
   2  -1  -2 5.85128 20.2486   2
   2  -1  -3-42.6422 44.4012   6
   2  -1  -3 9.78177 24.2290   2
  -2   1   3-64.9536 51.2169   6
   2  -1  -3-30.7428 26.9134   4
  -2   1   3 14.4918 36.6438   2
  -2   1   4-13.2437 37.3290   6
   2  -1  -4-10.5153 38.8372   4
   2  -1  -4 27.7627 25.4651   2
   2  -1  -4-0.68212 32.0903   6
   2  -1  -5-9.53735 25.7616   2
   2  -1  -5-2.94820 52.0037   4
   2  -1  -5-37.8396 58.0711   6
   2  -1  -6-30.4226 57.6676   4
   2  -1  -6-15.3409 29.2086   2
   2  -1  -6-12.5583 40.4485   6
  -2   1   6-9.64068 11.5432   1
   2  -1  -7-27.3233 40.1988   2
  -2   1   7-27.5636 24.0080   1
   2  -1  -7-23.8863 60.4563   6
   2  -1  -7-2.66616 34.6510   4
   2  -1  -8 26.2587 35.7326   6
   2  -1  -8 8.52328 58.0918   4
   2  -1  -8-54.6762 40.3945   2
  -2   1   8-24.1865 27.7095   1
   2  -1  -9 28.7949 49.4601   4
  -2   1   9 9.97919 29.6756   1
   2  -1  -9-31.7005 73.5049   6
   2  -1  -9-55.9559 59.9055   2
   2  -1 -10 32.0883 62.4564   6
  -2   1  10 23.8472 30.0639   1
   2  -1 -10 68.3846 69.1817   4
   2  -1 -11 3.05875 64.7230   4
  -2   1  11 14.7337 26.7952   1
  -2   1  12 53.3983 33.2713   1
   2  -1 -12-25.2345 93.4848   4
   2  -1 -13-163.685 128.010   4
  -2   1  13-146.364 84.3427   1
   2  -1 -14-49.1038 98.7416   4
  -2   1  14-44.4284 52.1971   1
   2  -1 -15 17.0164 85.6297   4
   2  -1 -16 114.936 152.938   5
   2  -1 -16-139.427 116.718   4
   2  -1 -17-99.7677 103.335   4
   2  -1 -17 157.641 193.014   5
   2  -1 -18 21.3459 111.640   5
   2  -1 -18-247.066 155.906   4
   2  -1 -19 134.657 173.198   5
   2  -1 -19-62.4066 87.5695   4
   2  -1 -20 263.079 193.840   5
   2  -1 -20-25.9561 90.8441   4
   2  -1 -21-125.845 134.693   4
  -2   2 -22 3243.72 541.659   4
  -2   2 -21 330.658 164.850   4
  -2   2 -20 5496.01 402.302   1
  -2   2 -20 5559.13 658.539   4
  -2   2 -19 99.2077 105.928   4
  -2   2 -19-28.4832 60.1919   1
  -2   2 -18 1109.77 156.444   1
  -2   2 -18 1717.10 342.437   4
  -2   2 -18 1201.78 252.768   5
  -2   2 -17 2148.98 318.971   5
  -2   2 -17 2276.55 221.133   1
  -2   2 -17 2710.90 414.673   4
  -2   2 -16 326.911 132.503   4
  -2   2 -16 476.253 98.8790   1
  -2   2 -15 5366.34 533.125   4
  -2   2 -15 4937.74 317.441   1
   2  -2  15 4860.65 533.885   1
  -2   2 -14 6636.62 365.735   1
   2  -2  14 7294.43 631.865   1
  -2   2 -14 6953.59 584.727   4
  -2   2 -13 3831.64 258.061   1
  -2   2 -12 5538.58 294.802   1
  -2   2 -11 589.902 95.6245   1
   2  -2  10 33670.9 1065.33   1
  -2   2 -10 34068.4 679.127   1
  -2   2  -9 8564.49 338.372   1
   2  -2   9 8057.57 489.958   1
   2  -2   8 22667.5 775.870   1
  -2   2  -8 23583.4 555.870   1
   2  -2   7 4733.74 342.760   1
  -2   2  -7 5053.36 328.564   5
  -2   2  -7 4841.02 253.200   1
  -2   2  -6 37119.2 708.018   1
  -2   2  -6 37083.3 841.771   5
   2  -2   6 34177.9 855.418   1
   2  -2   6 36063.1 858.186   3
   2  -2   5 12784.8 523.304   3
   2  -2   5 11778.6 481.750   1
  -2   2  -5 12626.4 472.766   5
  -2   2  -5 13109.4 424.804   1
  -2   2  -4 120755. 1301.94   1
  -2   2  -4 120245. 1374.95   5
   2  -2   4 116889. 1274.55   5
   2  -2   4 120590. 1578.84   3
   2  -2   4 117521. 1432.14   1
   2  -2   3 6703.60 346.240   5
  -2   2  -3 6371.62 307.392   1
  -2   2  -3 6499.77 323.466   5
  -2   2  -2 15088.8 461.254   1
  -2   2  -2 14515.7 482.079   5
   2  -2   2 14872.9 522.447   5
  -2   2  -1 16610.2 526.084   5
   2  -2   1 17047.3 562.783   5
  -2   2  -1 17475.1 492.679   1
  -2   2   0 43641.5 758.038   1
  -2   2   0 43996.6 873.571   5
  -2   2   1 49696.0 663.109   6
   2  -2  -1 50590.7 736.281   4
   2  -2  -1 46672.4 644.226   6
   2  -2  -2 88222.6 1098.85   6
  -2   2   2 92237.2 1148.15   2
   2  -2  -2 91022.9 1059.83   4
  -2   2   2 91330.6 1131.87   6
  -2   2   3 32348.6 640.015   2
   2  -2  -3 30735.4 675.152   4
   2  -2  -3 31359.1 774.177   6
   2  -2  -4 21699.7 722.885   6
  -2   2   4 22430.9 508.165   2
   2  -2  -4 21835.3 612.509   4
  -2   2   4 19893.7 345.243   1
  -2   2   5 1139.77 113.799   2
   2  -2  -5 860.403 161.177   6
   2  -2  -5 963.925 147.329   4
  -2   2   5 1217.85 74.0075   1
   2  -2  -6 36212.6 1120.70   6
  -2   2   6 34814.8 391.831   1
   2  -2  -6 35832.3 916.116   4
   2  -2  -7-28.6978 45.3662   4
   2  -2  -7 28.1184 40.7893   6
  -2   2   7 34.8524 14.0501   1
   2  -2  -8 3529.52 409.918   6
  -2   2   8 4184.65 160.574   1
   2  -2  -8 3721.63 340.036   4
   2  -2  -9 224.841 110.975   6
   2  -2  -9 78.6643 34.0831   4
  -2   2   9 175.502 38.7178   1
   2  -2 -10 5114.74 435.807   4
  -2   2  10 4754.14 230.839   1
   2  -2 -10 5099.86 551.265   6
  -2   2  11-42.5891 36.6524   1
   2  -2 -11-15.7856 59.2004   4
   2  -2 -12 19004.5 1070.43   5
  -2   2  12 18061.3 581.682   1
   2  -2 -12 21052.1 966.608   4
   2  -2 -13 1947.59 313.879   4
  -2   2  13 1816.72 202.852   1
   2  -2 -13 1664.92 331.980   5
   2  -2 -14 5782.50 654.784   5
   2  -2 -14 6942.41 606.091   4
  -2   2  14 5428.62 376.375   1
   2  -2 -15 581.800 236.362   5
   2  -2 -15 195.042 69.3575   4
   2  -2 -16 5300.91 689.478   5
   2  -2 -16 5646.07 578.501   4
   2  -2 -17 404.584 214.989   5
   2  -2 -17-33.2200 98.1492   4
   2  -2 -18 1312.11 402.138   5
   2  -2 -18 1287.02 296.199   4
   2  -2 -19 767.919 321.828   5
   2  -2 -19 691.465 214.514   4
   2  -2 -20 901.158 267.537   4
   2  -2 -21 611.122 238.436   4
  -2   3 -23-66.0199 174.022   4
  -2   3 -22-131.592 146.124   4
  -2   3 -21 130.044 98.7091   4
  -2   3 -20-59.1086 98.2101   4
  -2   3 -20 21.0480 33.3951   1
  -2   3 -19-173.734 144.708   4
  -2   3 -19-7.06240 43.5572   1
  -2   3 -18 61.8133 29.9186   1
  -2   3 -18-131.671 125.846   4
  -2   3 -17-43.2230 59.5046   1
  -2   3 -17-174.041 140.855   4
  -2   3 -16-31.1538 36.6983   1
  -2   3 -16-115.357 121.897   4
  -2   3 -15-153.906 171.390   4
  -2   3 -15 11.7634 34.5888   1
   2  -3  15-121.184 55.9077   1
  -2   3 -14-55.3753 47.7769   1
   2  -3  14 153.646 59.1611   1
  -2   3 -13-52.4561 48.4325   1
  -2   3 -12 45.9471 33.9333   1
  -2   3 -11 85.7016 48.6011   1
  -2   3 -11 11.7299 69.9546   5
  -2   3 -11-76.3794 110.868   6
  -2   3 -10 17.0466 49.7761   3
  -2   3 -10 136.157 144.927   6
  -2   3 -10-46.9995 47.6412   1
   2  -3  10-17.7187 41.7290   1
  -2   3 -10-19.3039 63.0852   5
  -2   3  -9-11.2479 51.2683   5
  -2   3  -9-47.3792 45.5861   1
  -2   3  -9-83.2074 60.4464   3
   2  -3   9-64.7413 82.2527   1
  -2   3  -8 39.2342 81.2810   3
   2  -3   8-76.9334 84.6139   1
  -2   3  -8-72.3105 71.8317   1
  -2   3  -8 22.9762 48.8080   5
  -2   3  -7 98.9887 58.9126   5
  -2   3  -7 0.12009 65.0833   3
   2  -3   7-67.8839 84.5669   1
  -2   3  -7-90.5256 73.6641   1
   2  -3   6-14.4675 43.1419   3
  -2   3  -6-9.36481 45.1629   3
  -2   3  -6-33.2213 61.1311   5
   2  -3   6 19.1263 43.6348   1
  -2   3  -6 38.3982 42.1026   1
   2  -3   5 18.5956 54.0974   3
  -2   3  -5 8.61811 55.9870   3
   2  -3   5 24.2339 53.5406   5
  -2   3  -5-55.4348 52.2206   5
  -2   3  -5 26.5388 42.4614   1
   2  -3   5 58.9849 40.9770   1
  -2   3  -4 71.4065 61.4020   1
   2  -3   4 15.6239 46.2091   3
   2  -3   4-29.9440 68.8844   5
  -2   3  -4 9.17868 58.0448   5
   2  -3   3 76.5621 63.1870   3
  -2   3  -3 63.8816 46.6045   1
   2  -3   3 82.1440 73.9783   5
   2  -3   2-122.849 125.772   5
  -2   3  -2-0.62498 67.3537   5
  -2   3  -2-59.6291 67.9154   1
   2  -3   1 27.8611 71.0284   5
  -2   3  -1 156.561 105.883   5
  -2   3   0 64.0138 73.0246   5
   2  -3  -1 24.3950 28.5323   6
  -2   3   1-36.4343 57.3179   5
   2  -3  -1 20.7492 31.5119   4
   2  -3  -2 12.3102 26.1337   6
   2  -3  -2 12.3601 32.4073   4
  -2   3   3 23.7954 37.4146   4
   2  -3  -3-30.3112 72.4779   5
   2  -3  -3-6.58856 25.9007   4
   2  -3  -3 76.4956 59.9562   6
  -2   3   4-68.8888 77.5505   2
   2  -3  -4 11.1843 56.2833   5
   2  -3  -4 21.8277 37.0372   6
   2  -3  -4 12.9437 45.5747   4
   2  -3  -5 65.1294 109.783   5
   2  -3  -5 28.4638 50.6196   6
   2  -3  -5 11.9752 26.0010   4
  -2   3   5-13.8150 22.6968   1
  -2   3   5-6.89307 34.6469   2
   2  -3  -6 22.7216 41.1785   6
   2  -3  -6 15.8556 52.9711   5
  -2   3   6-11.1619 15.4555   1
  -2   3   6-5.05035 22.2973   2
   2  -3  -6-0.09413 56.1978   4
  -2   3   7 18.3563 34.5756   2
   2  -3  -7-48.8551 39.7561   6
  -2   3   7 0.02532 15.8465   1
   2  -3  -7-8.25673 62.9138   5
   2  -3  -7-16.2843 58.9869   4
   2  -3  -8 35.6868 37.5479   4
  -2   3   8-3.00738 16.3050   1
   2  -3  -8 27.4046 59.5506   6
   2  -3  -8 74.0905 120.692   5
   2  -3  -9 67.6431 100.116   6
   2  -3  -9-28.5825 63.0213   4
   2  -3  -9-104.347 88.6672   5
  -2   3   9-29.1137 30.4868   1
  -2   3  10 51.9257 37.3370   1
   2  -3 -10-54.8806 78.0947   4
   2  -3 -10 130.432 157.627   5
   2  -3 -11-76.1443 94.0815   4
  -2   3  11-41.4877 29.3095   1
   2  -3 -11-13.5640 80.8812   5
   2  -3 -12-57.4588 122.993   4
  -2   3  12-87.1819 53.7176   1
   2  -3 -13-41.4455 46.9502   3
  -2   3  13-193.480 91.4038   1
   2  -3 -13-201.032 165.869   5
   2  -3 -13-155.025 127.378   4
  -2   3  14-35.8651 53.7707   1
   2  -3 -14-49.6686 37.8935   3
   2  -3 -14-2.37414 73.2267   5
   2  -3 -14 11.5554 50.1945   4
   2  -3 -15-204.668 177.445   5
   2  -3 -15-129.297 101.692   4
   2  -3 -16-49.9505 73.7367   4
   2  -3 -16-169.634 209.788   5
   2  -3 -17 193.803 217.742   5
   2  -3 -17 2.00810 69.4323   4
   2  -3 -18 259.861 224.819   5
   2  -3 -18-77.8531 80.2204   4
   2  -3 -19 65.9216 53.9562   4
   2  -3 -19 67.7628 97.6087   5
   2  -3 -20 11.1077 134.245   4
  -2   4 -23-102.126 169.438   4
  -2   4 -22 1804.21 409.284   4
  -2   4 -21 58.5724 61.5809   4
  -2   4 -21-61.8312 46.0864   1
  -2   4 -20 451.763 207.938   4
  -2   4 -20 193.894 69.2520   1
  -2   4 -19 1016.42 271.192   4
  -2   4 -19 888.306 148.507   1
  -2   4 -18 1460.85 183.838   1
  -2   4 -18 1459.03 312.888   4
  -2   4 -17 1209.33 285.791   4
  -2   4 -17 950.284 254.992   5
  -2   4 -17 1432.21 171.467   1
  -2   4 -16 1299.84 162.412   1
  -2   4 -16 951.656 253.613   5
  -2   4 -15 311.295 156.067   5
  -2   4 -15 650.436 123.852   1
  -2   4 -14 7627.25 404.092   1
  -2   4 -14 6636.38 623.228   5
  -2   4 -13 335.808 100.444   1
   2  -4  13 215.676 82.7868   1
  -2   4 -13 242.810 118.548   5
  -2   4 -13 596.826 180.568   3
  -2   4 -12 20995.7 708.904   1
  -2   4 -12 20208.4 1055.20   5
  -2   4 -11 841.983 211.141   5
  -2   4 -11 1192.60 279.725   6
  -2   4 -11 934.852 158.319   1
  -2   4 -11 1092.79 241.408   3
  -2   4 -10 41317.1 1486.62   6
  -2   4 -10 39929.9 1429.37   5
   2  -4  10 38342.4 1337.51   1
  -2   4 -10 38445.8 1017.07   1
  -2   4  -9 21250.6 983.664   6
  -2   4  -9 23937.8 1055.40   3
  -2   4  -9 21335.8 1026.99   5
  -2   4  -9 21752.6 799.417   1
  -2   4  -8 43372.1 1136.07   1
  -2   4  -8 44311.7 1422.72   5
  -2   4  -8 43639.1 1308.48   6
  -2   4  -8 47673.1 1448.70   3
  -2   4  -7 27407.8 911.469   1
  -2   4  -7 27418.2 1080.46   5
  -2   4  -7 28878.5 1110.51   3
  -2   4  -7 25892.5 921.786   6
  -2   4  -6 76743.9 1768.65   3
   2  -4   6 73697.0 1706.21   3
   2  -4   6 72832.2 1612.92   5
  -2   4  -6 72355.3 1394.91   6
  -2   4  -6 76107.9 1517.62   1
  -2   4  -6 75090.2 1756.51   5
  -2   4  -5 30809.4 1106.49   5
   2  -4   5 31030.9 1112.88   5
  -2   4  -5 29585.1 792.650   6
  -2   4  -5 30955.6 961.630   1
   2  -4   5 30598.9 1080.94   3
  -2   4  -5 31614.0 1116.45   3
   2  -4   4 35157.0 1215.87   5
  -2   4  -4 34731.9 733.651   6
  -2   4  -4 35781.2 1169.00   3
   2  -4   4 33741.2 1149.42   3
  -2   4  -4 33179.8 975.373   1
  -2   4  -4 35633.3 1167.42   5
   2  -4   3 2084.17 284.400   3
  -2   4  -3 1591.38 119.878   6
   2  -4   3 1743.58 284.278   5
  -2   4  -3 1552.62 248.677   3
  -2   4  -3 1337.94 204.815   5
   2  -4   2 477.152 179.543   5
  -2   4  -2 373.935 143.404   5
  -2   4  -1 42585.0 1312.73   5
   2  -4   0 5009.94 442.488   3
  -2   4   0 4302.06 248.667   4
  -2   4   0 4206.78 408.298   5
   2  -4  -1 432.556 99.0291   4
  -2   4   1 444.522 97.1774   4
   2  -4  -1 943.589 232.068   3
  -2   4   1 647.193 191.892   5
   2  -4  -2 15067.1 528.931   4
   2  -4  -2 14114.8 848.871   5
  -2   4   2 14182.0 532.248   4
  -2   4   2 13811.9 747.543   5
   2  -4  -3 526.289 232.138   5
   2  -4  -3 97.1230 68.0446   4
   2  -4  -4 34588.6 1406.43   5
   2  -4  -4 31714.5 828.643   4
   2  -4  -5 20248.1 1099.00   5
   2  -4  -5 19232.8 693.624   4
  -2   4   5 19610.9 522.750   1
   2  -4  -6 10498.9 542.189   4
  -2   4   6 10243.5 474.056   2
   2  -4  -6 10696.8 667.490   6
   2  -4  -6 10484.0 816.698   5
  -2   4   6 10338.7 357.496   1
   2  -4  -7 7845.53 615.524   6
  -2   4   7 8166.71 385.938   2
   2  -4  -7 7613.88 717.040   5
  -2   4   7 8542.11 298.757   1
  -2   4   7 8506.95 561.512   4
   2  -4  -7 7496.47 485.468   4
   2  -4  -8 19523.4 1177.28   5
  -2   4   8 20778.5 575.478   2
   2  -4  -8 20662.9 1062.47   6
   2  -4  -8 20635.4 846.843   4
  -2   4   8 20526.9 441.963   1
   2  -4  -9 1251.58 255.684   3
   2  -4  -9 978.617 274.450   5
   2  -4  -9 1086.43 209.033   4
  -2   4   9 1410.90 150.982   2
   2  -4  -9 1044.14 262.299   6
  -2   4   9 1104.89 113.467   1
   2  -4 -10 23370.7 992.415   4
  -2   4  10 24101.3 509.753   1
   2  -4 -10 21963.1 1000.94   3
   2  -4 -10 22531.2 1348.22   5
   2  -4 -11 544.622 209.686   5
   2  -4 -11 949.953 213.980   3
   2  -4 -11 915.333 208.662   4
  -2   4  11 989.216 109.596   1
   2  -4 -12 17387.4 1272.20   5
  -2   4  12 17108.8 505.960   1
   2  -4 -12 16779.3 851.785   3
   2  -4 -13 63.5044 75.7499   4
   2  -4 -13-36.5243 102.306   5
  -2   4  13 138.753 62.8703   1
   2  -4 -13 72.9836 76.5320   3
   2  -4 -14 1528.10 301.974   4
   2  -4 -14 1061.62 324.515   5
   2  -4 -15 598.735 196.046   4
   2  -4 -15 371.764 209.958   5
   2  -4 -16 414.414 235.137   5
   2  -4 -16 363.587 144.189   4
   2  -4 -17 211.195 208.467   5
   2  -4 -17 349.264 161.402   4
   2  -4 -18 1148.46 307.147   4
   2  -4 -18 1394.02 442.403   5
   2  -4 -19 197.536 154.097   4
   2  -4 -20 517.641 201.209   4
  -2   5 -23-8.44520 100.646   4
  -2   5 -22 122.785 179.915   4
  -2   5 -21-112.600 63.5340   1
  -2   5 -21 13.1811 87.1165   4
  -2   5 -20-42.0413 103.478   4
  -2   5 -20-71.2556 55.8095   1
  -2   5 -19-154.154 130.419   4
  -2   5 -19 0.85648 26.6311   1
  -2   5 -18-328.427 205.329   4
  -2   5 -18-99.8893 67.5136   1
  -2   5 -17 174.986 76.9824   1
  -2   5 -17 69.3357 123.083   5
  -2   5 -16 39.2190 60.2996   1
  -2   5 -16 74.2341 75.4958   5
  -2   5 -15-71.4152 91.0646   5
  -2   5 -15-5.30200 31.9502   1
  -2   5 -15 128.927 114.968   3
  -2   5 -14-32.2858 73.6223   3
  -2   5 -14-76.6363 62.3985   1
  -2   5 -14 94.7709 124.262   5
  -2   5 -13-60.5449 145.294   5
  -2   5 -13 86.7358 96.7449   3
  -2   5 -13-56.8351 68.1813   1
  -2   5 -12-136.992 107.611   1
  -2   5 -12 18.5833 89.6828   3
  -2   5 -12 122.623 102.503   6
  -2   5 -12-47.8140 70.0402   5
  -2   5 -11-243.453 130.906   1
  -2   5 -11-113.710 126.886   5
  -2   5 -11 22.1036 64.6333   6
  -2   5 -11 86.0836 93.3639   3
  -2   5 -10-46.6215 104.271   5
  -2   5 -10-81.9043 62.4343   3
  -2   5 -10-44.0789 47.8592   6
  -2   5 -10 7.04258 51.9582   1
  -2   5  -9-7.73435 57.8331   1
  -2   5  -9 12.7541 33.4387   6
  -2   5  -8-127.988 55.9113   3
  -2   5  -8-6.71616 55.3990   1
  -2   5  -8 46.5919 51.2771   6
  -2   5  -8 4.26604 96.6648   5
  -2   5  -7-38.5546 37.7472   6
  -2   5  -7 7.39696 63.5489   3
  -2   5  -7 127.838 96.3344   5
   2  -5   7-29.2545 59.7247   5
  -2   5  -7-69.7554 98.2540   1
   2  -5   6 40.6688 52.5594   5
  -2   5  -6-33.4451 32.0383   6
  -2   5  -6 52.5042 53.3749   5
   2  -5   6-61.3107 94.5559   3
  -2   5  -6 43.5217 99.8147   3
  -2   5  -6-63.8476 113.667   1
  -2   5  -5 48.8985 98.8130   5
   2  -5   5-46.8952 76.2379   3
   2  -5   5-114.332 122.803   5
  -2   5  -5-13.2104 30.6945   6
  -2   5  -5 18.3712 111.240   3
  -2   5  -4 9.93853 72.4017   3
  -2   5  -4 73.3062 113.001   5
   2  -5   4-50.4820 84.2188   5
   2  -5   4 53.5453 52.9004   3
  -2   5  -4-4.12338 28.8055   6
   2  -5   3 7.11358 18.1902   6
  -2   5  -3-4.64956 71.5106   5
  -2   5  -3 65.7022 117.583   3
   2  -5   3-51.5578 101.753   5
  -2   5  -3 5.22691 26.4352   6
   2  -5   2 6.73161 113.561   5
  -2   5  -2-10.3535 60.7839   5
  -2   5  -2-17.0065 55.3904   3
  -2   5  -1 39.8124 63.4034   5
  -2   5  -1 1.76626 41.7293   4
   2  -5   1 10.4189 49.7637   3
  -2   5   0-16.8628 39.2294   4
  -2   5   0 61.8971 115.796   5
   2  -5   0 130.572 110.629   3
  -2   5   1 42.3461 59.9975   5
   2  -5  -1 64.0035 91.2211   3
  -2   5   1 28.1868 28.6491   4
   2  -5  -1-15.8046 27.0250   4
  -2   5   2-3.34105 58.3224   5
   2  -5  -2 126.338 133.215   3
   2  -5  -2-29.7794 45.5033   4
  -2   5   2-9.03733 27.2545   4
   2  -5  -3-24.3437 28.7710   4
   2  -5  -3 8.48498 83.3062   5
   2  -5  -3 13.0947 78.9352   3
  -2   5   3-14.6720 46.8532   4
  -2   5   3 10.7228 110.463   5
   2  -5  -4 5.21293 33.6182   4
   2  -5  -4-34.4434 75.1462   3
   2  -5  -4 51.9660 182.720   5
  -2   5   4-33.9982 75.7952   4
   2  -5  -5-146.458 132.488   5
   2  -5  -5 4.78921 50.1398   4
  -2   5   5-16.6878 28.0337   1
  -2   5   5 20.3204 41.5875   4
   2  -5  -5 45.7965 113.507   3
   2  -5  -6-58.6499 55.1691   4
  -2   5   6 21.0744 32.7337   4
  -2   5   6-25.8014 37.7322   1
   2  -5  -6-40.1780 47.9459   3
  -2   5   7-31.5354 34.3220   1
  -2   5   7-177.169 102.272   2
   2  -5  -7-81.1033 91.0834   3
  -2   5   7-80.6716 101.834   4
   2  -5  -7-98.7179 80.2506   4
   2  -5  -7 43.7323 178.440   5
   2  -5  -8 8.11198 61.6460   4
   2  -5  -8-59.1661 73.3017   6
   2  -5  -8 135.825 120.728   3
  -2   5   8 4.39463 30.0733   1
   2  -5  -8-44.8308 103.440   5
  -2   5   8-16.6714 60.5748   2
   2  -5  -9 88.7542 191.938   5
   2  -5  -9 30.0503 59.6863   4
   2  -5  -9 50.9944 92.4835   3
  -2   5   9-9.93329 33.5085   1
  -2   5   9 74.9731 59.3212   2
  -2   5  10 30.9898 50.8248   2
  -2   5  10-28.9131 41.5743   1
   2  -5 -10 229.079 237.385   5
   2  -5 -10 139.181 121.896   3
   2  -5 -10-70.9545 59.9540   4
   2  -5 -11-97.6022 82.5528   4
  -2   5  11 29.4270 27.0792   1
   2  -5 -11-82.7512 90.9678   3
  -2   5  12-3.83393 29.0325   1
   2  -5 -12-36.7598 117.126   5
   2  -5 -12-59.1682 105.435   4
   2  -5 -12 71.3788 50.1365   3
   2  -5 -13-10.8146 155.223   5
   2  -5 -13 106.946 87.6833   4
   2  -5 -14 188.759 214.816   5
   2  -5 -14-6.36671 51.8814   4
   2  -5 -15-8.18402 179.063   5
   2  -5 -15 32.1330 49.7217   4
   2  -5 -16-223.307 258.584   5
   2  -5 -16 8.06010 86.5157   4
   2  -5 -17 198.575 222.353   5
   2  -5 -17-12.1905 71.5018   4
   2  -5 -18-83.3614 176.377   5
   2  -5 -18 10.0259 101.372   4
   2  -5 -19-218.034 137.962   4
  -2   6 -24 124.418 145.488   4
  -2   6 -23 358.467 212.865   4
  -2   6 -22 1357.85 191.077   1
  -2   6 -22 1926.02 440.591   4
  -2   6 -21 343.600 186.545   4
  -2   6 -21 398.287 103.434   1
  -2   6 -20 9115.90 899.844   4
  -2   6 -20 7865.54 434.354   1
  -2   6 -19 1690.27 382.588   4
  -2   6 -19 2394.31 246.680   1
  -2   6 -18 8204.99 473.777   1
  -2   6 -17 167.123 133.477   3
  -2   6 -17 36.0777 118.456   5
  -2   6 -17 140.284 95.5325   1
  -2   6 -16 5325.69 416.201   1
  -2   6 -16 5168.55 689.330   5
  -2   6 -15 297.780 172.707   5
  -2   6 -15 494.634 236.201   3
  -2   6 -15 164.903 56.7161   1
  -2   6 -14 3506.82 364.723   1
  -2   6 -14 3855.55 584.904   5
  -2   6 -14 4417.54 583.195   3
  -2   6 -13 7629.97 774.387   3
  -2   6 -13 6656.19 771.205   5
  -2   6 -13 6123.77 504.152   1
  -2   6 -12 3997.89 588.838   5
  -2   6 -12 3725.18 409.511   1
  -2   6 -12 4001.30 566.423   3
  -2   6 -12 3822.77 493.577   6
  -2   6 -11 6156.17 709.962   5
  -2   6 -11 5602.13 502.604   1
  -2   6 -11 5799.24 569.384   6
  -2   6 -11 6314.58 670.477   3
  -2   6 -10 4385.48 467.991   6
  -2   6 -10 4500.96 576.685   5
  -2   6 -10 4408.48 560.511   3
  -2   6 -10 3742.66 416.024   1
  -2   6  -9 27217.4 1080.74   6
  -2   6  -9 29410.8 1403.25   3
  -2   6  -9 28308.4 1430.79   5
  -2   6  -9 26068.6 1070.66   1
  -2   6  -8 18703.8 904.612   1
  -2   6  -8 19882.1 854.384   6
  -2   6  -8 19132.6 1153.10   5
  -2   6  -8 20690.9 1152.76   3
   2  -6   8 19545.5 1073.92   5
  -2   6  -7 15454.0 1027.06   5
  -2   6  -7 14150.1 779.469   1
   2  -6   7 15176.3 975.939   5
  -2   6  -7 16299.3 1003.32   3
  -2   6  -7 14669.3 669.990   6
  -2   6  -6 33848.9 1424.59   3
   2  -6   6 33180.8 1379.67   3
   2  -6   6 33291.5 1477.54   5
  -2   6  -6 33309.9 926.842   6
  -2   6  -6 33665.2 1465.33   5
  -2   6  -5 1243.33 282.786   3
  -2   6  -5 1461.18 175.505   6
   2  -6   5 1315.45 279.207   5
   2  -6   5 1583.32 177.862   6
  -2   6  -5 1480.79 307.975   5
  -2   6  -4 56052.1 1023.69   6
   2  -6   4 57586.0 897.449   6
   2  -6   4 59255.0 2014.83   5
  -2   6  -4 55746.7 1885.36   5
  -2   6  -4 57731.6 1786.28   3
  -2   6  -3 192.896 120.880   5
  -2   6  -3 183.091 125.693   3
   2  -6   3 113.682 16.1374   6
  -2   6  -3 137.644 58.8253   6
   2  -6   2 28082.0 558.729   6
  -2   6  -2 28367.6 1348.43   5
  -2   6  -2 28054.2 1241.96   3
  -2   6  -1 8868.96 744.111   5
  -2   6  -1 8738.33 404.141   4
   2  -6   1 8764.08 368.096   6
  -2   6   0 11669.7 860.405   5
   2  -6   0 12610.1 502.398   6
   2  -6   0 12791.9 864.679   3
  -2   6   0 11754.1 494.803   4
  -2   6   1 5084.29 554.404   5
   2  -6  -1 5653.56 577.275   3
  -2   6   1 5710.17 366.291   4
   2  -6  -1 5643.14 354.345   4
  -2   6   2 27553.6 1311.39   5
   2  -6  -2 29454.6 1345.79   3
   2  -6  -2 29393.3 825.796   4
  -2   6   2 29943.7 895.745   4
   2  -6  -3 18756.5 1281.97   5
  -2   6   3 19208.2 766.287   4
   2  -6  -3 19812.2 723.212   4
  -2   6   3 18461.7 1056.75   5
   2  -6  -3 19386.5 1097.25   3
  -2   6   4 41651.3 1566.63   5
   2  -6  -4 42793.0 1091.90   4
  -2   6   4 43672.1 1213.50   4
   2  -6  -4 42275.5 1629.69   3
   2  -6  -4 42554.4 1982.03   5
   2  -6  -5 22902.5 1483.73   5
   2  -6  -5 22861.9 1215.51   3
   2  -6  -5 22418.1 818.748   4
  -2   6   5 23262.4 937.390   4
  -2   6   5 21009.4 713.084   1
   2  -6  -6 3313.10 465.998   3
  -2   6   6 3830.47 290.238   1
   2  -6  -6 3954.93 647.647   5
   2  -6  -6 3727.34 353.096   4
  -2   6   6 3965.46 410.998   4
   2  -6  -7 4291.53 532.701   3
   2  -6  -7 4706.63 417.283   4
  -2   6   7 3902.52 277.919   1
   2  -6  -7 4434.76 723.992   5
   2  -6  -8 5981.16 488.286   4
  -2   6   8 5859.33 407.967   2
   2  -6  -8 5520.07 604.505   3
   2  -6  -8 6229.42 842.873   5
  -2   6   9 1153.57 168.543   2
   2  -6  -9 554.337 261.946   5
   2  -6  -9 668.234 209.212   3
   2  -6  -9 1000.59 213.634   4
   2  -6 -10 935.932 324.477   5
   2  -6 -10 1017.91 228.216   4
  -2   6  10 1185.28 158.696   2
   2  -6 -10 591.333 190.818   3
   2  -6 -11 2660.00 366.219   4
   2  -6 -11 2244.82 361.485   3
   2  -6 -11 2395.90 565.391   5
   2  -6 -12 1991.39 342.837   4
   2  -6 -12 1679.81 492.689   5
   2  -6 -13 78.1092 101.036   5
   2  -6 -13 201.875 131.576   4
   2  -6 -14 5729.40 933.227   5
   2  -6 -14 5973.46 620.889   4
   2  -6 -15 117.537 181.406   5
   2  -6 -15 246.601 147.211   4
   2  -6 -16 3701.30 768.473   5
   2  -6 -16 3937.06 541.021   4
   2  -6 -17 92.7583 129.504   5
   2  -6 -17 185.953 147.390   4
   2  -6 -18 1741.81 387.415   4
  -2   7 -24-38.3361 129.651   4
  -2   7 -23 234.224 173.058   4
  -2   7 -22 38.4583 97.7996   4
  -2   7 -22 70.3637 67.8664   1
  -2   7 -21 211.676 162.198   4
  -2   7 -21 47.3328 67.6778   1
  -2   7 -20 219.784 97.7415   1
  -2   7 -20-48.8729 161.821   4
  -2   7 -19 119.759 91.5327   1
  -2   7 -18-53.4533 44.1130   1
  -2   7 -18 142.346 186.902   3
  -2   7 -17-138.527 106.410   1
  -2   7 -17-123.083 168.626   5
  -2   7 -17 118.877 144.756   3
  -2   7 -16-219.189 128.757   1
  -2   7 -16-226.921 171.005   5
  -2   7 -16 14.5844 131.337   3
  -2   7 -15 194.280 81.4472   5
  -2   7 -15-186.450 136.613   1
  -2   7 -15-33.6389 107.004   3
  -2   7 -14-22.2009 143.078   5
  -2   7 -14 61.0455 144.886   3
  -2   7 -14 56.2952 90.8384   1
  -2   7 -13-94.0541 163.120   3
  -2   7 -13 25.1242 77.6099   1
  -2   7 -13 108.399 97.7354   5
  -2   7 -12 18.2954 101.398   3
  -2   7 -12-27.5887 114.250   1
  -2   7 -12-46.2264 91.2744   5
  -2   7 -12 69.9516 46.7803   6
  -2   7 -11 16.1180 95.9425   1
  -2   7 -11 30.9748 51.6994   6
  -2   7 -11 12.1370 143.513   5
  -2   7 -11-19.0365 102.351   3
  -2   7 -10-57.2030 140.923   5
  -2   7 -10 62.9535 82.6632   3
  -2   7 -10-100.214 80.0025   6
  -2   7 -10-41.3994 96.5579   1
  -2   7  -9-39.7861 69.0977   6
  -2   7  -9-147.990 202.653   5
  -2   7  -9-114.515 119.257   1
  -2   7  -9-141.292 134.864   3
  -2   7  -8 47.0117 68.4971   3
  -2   7  -8-115.092 123.060   5
  -2   7  -8-5.25103 45.1705   6
  -2   7  -7-65.6819 80.6747   3
  -2   7  -7 48.0119 109.407   5
  -2   7  -7 1.74322 38.7439   6
   2  -7   7 12.7219 66.9194   5
   2  -7   6-46.4301 132.858   5
  -2   7  -6 14.5381 37.4911   6
   2  -7   6 21.3793 49.1291   6
  -2   7  -6 132.831 113.966   3
  -2   7  -6-73.9603 74.1904   5
  -2   7  -5-33.9776 81.0269   3
  -2   7  -5-89.0563 62.0512   5
   2  -7   5 33.0971 40.4485   6
  -2   7  -5 58.7352 66.0962   6
   2  -7   4-13.3402 34.4534   6
  -2   7  -4-38.8635 72.7907   5
  -2   7  -4-17.1215 67.0589   6
  -2   7  -4 17.1175 74.1560   3
  -2   7  -3 91.2059 150.646   3
  -2   7  -3-37.4425 84.8475   5
   2  -7   3 12.6375 28.1229   6
  -2   7  -3-11.3767 38.6496   6
  -2   7  -2-30.0323 60.5624   3
  -2   7  -2 23.6134 119.198   5
   2  -7   2 46.0965 38.8518   6
  -2   7  -2 3.58014 21.5627   4
   2  -7   1 34.5915 32.0178   6
   2  -7   1-64.0084 83.1755   3
  -2   7  -1 26.1884 113.069   5
  -2   7  -1 16.3648 28.5318   4
   2  -7   0 86.5091 71.5954   6
  -2   7   0 25.0798 99.5459   5
   2  -7   0-54.3132 109.032   3
  -2   7   0-14.4959 25.5577   4
   2  -7  -1-40.0952 54.5917   4
  -2   7   1 55.7390 146.821   5
  -2   7   1 70.5107 68.9596   4
   2  -7  -1-3.41381 68.9359   3
  -2   7   2-34.7040 39.9606   4
   2  -7  -2 107.353 144.231   5
   2  -7  -2-11.3376 50.0802   4
  -2   7   2 2.12315 106.468   5
   2  -7  -2 36.1515 109.299   3
  -2   7   3-53.9378 73.8985   4
   2  -7  -3 41.7571 107.477   3
  -2   7   3-99.4499 133.505   5
   2  -7  -3-269.002 239.676   5
   2  -7  -3-14.2881 51.7492   4
  -2   7   4-75.3182 85.7206   4
  -2   7   4 32.5010 103.620   5
   2  -7  -4 103.525 146.759   3
   2  -7  -4-136.405 192.709   5
   2  -7  -4-47.3099 84.9954   4
   2  -7  -5-123.240 190.916   5
   2  -7  -5-88.6028 89.3724   3
  -2   7   5 33.4867 82.6071   4
   2  -7  -5-152.636 120.679   4
   2  -7  -6-200.713 305.524   5
   2  -7  -6-32.4849 120.283   3
   2  -7  -6-50.0490 40.2116   4
   2  -7  -7-42.9554 127.085   3
   2  -7  -7-199.643 251.403   5
   2  -7  -7 2.34400 92.5700   4
   2  -7  -8 88.8889 132.253   5
   2  -7  -8 77.7289 82.0413   4
  -2   7   8-211.563 115.032   2
   2  -7  -8-21.8526 66.3121   3
   2  -7  -9-20.7923 108.868   3
  -2   7   9-29.7645 41.4982   1
   2  -7  -9-81.6751 82.5381   4
   2  -7  -9-131.731 214.154   5
  -2   7   9-120.140 75.2351   2
   2  -7 -10-309.117 233.186   5
  -2   7  10-30.1964 18.8774   1
  -2   7  10 10.6858 51.0199   2
   2  -7 -10-282.743 175.989   3
   2  -7 -10 70.8142 83.0834   4
  -2   7  11-136.608 75.3965   2
   2  -7 -11-72.3053 172.818   5
   2  -7 -11-47.1516 48.5957   4
   2  -7 -12-256.872 303.375   5
   2  -7 -12 100.407 104.075   4
   2  -7 -13 73.3145 119.804   4
   2  -7 -13-142.093 335.272   5
   2  -7 -14 75.5322 202.960   5
   2  -7 -14 11.0970 52.3738   4
   2  -7 -15-228.415 276.477   5
   2  -7 -15 211.791 169.429   4
   2  -7 -16 148.648 260.731   5
   2  -7 -16 120.890 102.595   4
   2  -7 -17-19.1022 99.4993   4
  -2   8 -24 1099.01 383.386   4
  -2   8 -23 1692.83 445.258   4
  -2   8 -22 6793.10 452.199   1
  -2   8 -22 8968.74 1001.22   4
  -2   8 -21 2800.96 576.517   4
  -2   8 -21 2256.53 277.239   1
  -2   8 -20 7844.25 531.486   1
  -2   8 -19 2114.44 293.179   1
  -2   8 -19 3392.09 603.267   3
  -2   8 -18 3536.68 616.052   3
  -2   8 -18 2344.49 317.225   1
  -2   8 -17 617.202 151.101   1
  -2   8 -17 1227.12 363.710   3
  -2   8 -16-200.492 213.380   1
  -2   8 -16-56.2763 103.615   3
  -2   8 -15 464.081 219.474   3
  -2   8 -15 222.196 103.371   1
  -2   8 -15-103.593 155.897   5
  -2   8 -14 443.516 243.508   3
  -2   8 -14 312.780 149.451   1
  -2   8 -14 340.198 223.109   5
  -2   8 -13 228.181 91.4505   1
  -2   8 -13 572.971 231.645   3
  -2   8 -13 411.657 217.164   5
  -2   8 -12 16248.1 1243.15   3
  -2   8 -12 14491.5 947.077   6
  -2   8 -12 15209.0 1309.77   5
  -2   8 -12 13529.4 887.238   1
  -2   8 -11 2064.95 452.273   3
  -2   8 -11 1972.73 459.004   5
  -2   8 -11 1686.16 323.977   1
  -2   8 -11 1855.75 331.425   6
  -2   8 -10 18281.5 1059.75   1
  -2   8 -10 19209.7 1302.42   3
  -2   8 -10 21199.7 1464.52   5
  -2   8 -10 19576.0 990.364   6
  -2   8  -9 12802.1 762.493   6
  -2   8  -9 14448.0 1127.56   3
  -2   8  -9 13493.8 1148.97   5
  -2   8  -8 38530.0 1871.43   5
   2  -8   8 36765.7 1154.69   6
  -2   8  -8 38196.0 1256.74   6
  -2   8  -8 38763.6 1788.96   3
  -2   8  -7 31836.1 1099.20   6
  -2   8  -7 32325.7 1603.64   3
   2  -8   7 30193.9 966.539   6
  -2   8  -7 31620.4 1658.10   5
  -2   8  -6 26149.6 953.600   6
  -2   8  -6 24705.4 1386.51   3
  -2   8  -6 25505.1 1483.63   5
   2  -8   6 25919.0 808.871   6
  -2   8  -5 3686.54 549.613   5
  -2   8  -5 3988.59 557.474   3
  -2   8  -5 3988.25 344.407   6
   2  -8   5 3867.28 281.560   6
  -2   8  -4 0.32492 121.502   5
  -2   8  -4 88.4089 74.4625   6
   2  -8   4 113.131 25.5481   6
  -2   8  -4 137.778 127.429   3
  -2   8  -3 3580.65 555.473   5
  -2   8  -3 3782.41 513.688   3
  -2   8  -3 4104.42 312.596   4
   2  -8   3 4163.36 283.584   6
  -2   8  -2 25706.4 1496.62   5
   2  -8   2 24833.5 736.763   6
  -2   8  -2 24127.0 755.513   4
  -2   8  -2 25057.2 1369.06   3
  -2   8  -1 30163.7 874.323   4
   2  -8   1 32934.8 1631.37   3
  -2   8  -1 29484.0 1607.01   5
   2  -8   1 29243.6 906.687   6
   2  -8   0 34070.4 1121.32   6
  -2   8   0 36802.5 1000.76   4
  -2   8   0 36889.5 1775.74   5
   2  -8  -1 12640.3 690.268   6
   2  -8  -1 13893.6 1234.82   5
  -2   8   1 13208.1 1057.11   5
  -2   8   1 13251.4 645.861   4
   2  -8  -1 13922.0 1071.50   3
   2  -8  -2 19096.5 1487.45   5
   2  -8  -2 20598.4 789.399   4
   2  -8  -2 20204.6 1291.92   3
  -2   8   2 19768.1 830.874   4
  -2   8   3 1705.81 245.083   4
   2  -8  -3 1458.73 396.560   5
   2  -8  -3 1849.39 243.943   4
   2  -8  -3 1790.38 408.874   3
   2  -8  -4 13737.0 1337.96   5
   2  -8  -4 14238.3 693.025   4
   2  -8  -4 14769.9 1121.90   3
  -2   8   5 380.411 140.486   1
   2  -8  -5 278.968 105.876   4
   2  -8  -5 135.182 99.9858   3
   2  -8  -6 376.728 239.746   5
   2  -8  -6 113.418 127.621   3
  -2   8   6 268.467 85.7760   1
   2  -8  -6 194.069 84.2024   4
  -2   8   7 152.101 66.7222   1
   2  -8  -7 82.7103 111.276   5
   2  -8  -7 106.611 71.9366   4
   2  -8  -7 301.996 151.675   3
   2  -8  -8 18.1585 221.463   5
  -2   8   8 130.892 63.2316   1
   2  -8  -8-90.2618 122.516   3
   2  -8  -8-29.0032 99.0894   4
  -2   8   9 1228.61 214.335   2
   2  -8  -9 1049.57 400.020   5
   2  -8  -9 908.709 208.071   4
   2  -8 -10 2430.02 629.880   5
  -2   8  10 2801.31 290.746   2
   2  -8 -10 2766.76 390.770   4
   2  -8 -11 2044.85 591.491   5
   2  -8 -11 2309.71 371.202   4
  -2   8  11 2555.03 254.004   2
   2  -8 -12 8892.33 744.797   4
   2  -8 -12 8003.75 1194.56   5
   2  -8 -13 1868.05 579.998   5
   2  -8 -13 2696.99 440.026   4
   2  -8 -14 6300.24 1089.85   5
   2  -8 -14 7067.34 716.774   4
   2  -8 -15 1373.61 347.334   4
   2  -8 -15 1361.00 546.279   5
   2  -8 -16 787.894 267.694   4
   2  -8 -16-1023.77 465.977   5
  -2   9 -24-290.931 204.867   4
  -2   9 -23 194.982 106.595   1
  -2   9 -23 16.6204 107.282   4
  -2   9 -22 42.4622 85.0127   1
  -2   9 -22-351.921 230.441   4
  -2   9 -21-56.6949 84.5081   1
  -2   9 -20-111.982 91.1405   3
  -2   9 -20-180.268 134.676   1
  -2   9 -19 185.669 243.903   3
  -2   9 -19-286.460 186.064   1
  -2   9 -18 88.6660 121.646   3
  -2   9 -18-374.107 236.005   1
  -2   9 -17-304.386 201.640   1
  -2   9 -17 22.0767 160.861   3
  -2   9 -16-117.843 167.857   1
  -2   9 -16-8.00977 97.5009   3
  -2   9 -15-97.8398 159.356   1
  -2   9 -15 73.2100 104.179   3
  -2   9 -14-116.271 125.904   1
  -2   9 -14 106.176 105.737   3
  -2   9 -13-158.748 176.175   3
  -2   9 -13 26.3567 102.873   1
  -2   9 -12 6.31677 97.0724   6
  -2   9 -12 233.900 229.131   3
  -2   9 -12-45.9877 133.203   1
  -2   9 -11 24.1713 69.3863   6
  -2   9 -11-22.9226 85.7359   1
  -2   9 -11 95.7755 221.364   3
  -2   9 -11 177.816 246.268   5
  -2   9 -10 108.538 170.461   3
  -2   9 -10 145.673 145.999   5
  -2   9 -10 30.4384 71.2007   6
   2  -9  10-88.0322 141.144   5
   2  -9   9 48.9942 70.8164   6
  -2   9  -9 14.1922 154.163   3
  -2   9  -9-115.279 182.778   5
  -2   9  -9 60.3098 84.4007   6
   2  -9   9 35.2068 194.164   5
   2  -9   8 271.972 235.954   5
  -2   9  -8-78.9061 157.375   5
   2  -9   8-5.12318 44.3689   6
  -2   9  -8-50.5497 83.9738   6
  -2   9  -8 92.0158 143.338   3
  -2   9  -7-0.16276 53.1324   6
  -2   9  -7 189.966 187.324   3
  -2   9  -7 122.246 192.774   5
   2  -9   7 188.283 131.056   5
   2  -9   7-12.1384 55.4477   6
  -2   9  -6-25.8109 156.928   3
  -2   9  -6-147.403 221.159   5
   2  -9   6 71.2131 148.462   5
  -2   9  -6 30.8920 73.3419   6
   2  -9   6-25.2261 45.3163   6
  -2   9  -5 7.35499 61.2425   6
  -2   9  -5-153.031 204.944   5
  -2   9  -5 172.883 183.363   3
   2  -9   5 29.8220 35.1476   6
   2  -9   4 16.0387 49.3478   6
  -2   9  -4 49.7820 118.837   5
  -2   9  -4-14.6290 58.0656   4
  -2   9  -3 69.6390 148.429   3
  -2   9  -3-2.78503 53.2702   4
  -2   9  -3-41.1713 115.540   5
   2  -9   3-38.4992 142.863   3
   2  -9   3 5.48909 28.0462   6
   2  -9   2-17.6807 33.6744   6
   2  -9   2-151.198 160.841   3
  -2   9  -2 18.0350 53.4247   4
  -2   9  -2 84.7107 166.931   3
   2  -9   1-45.6626 152.694   3
  -2   9  -1 27.2476 34.6979   4
   2  -9   1-77.8044 71.5717   6
   2  -9   0-95.2086 157.542   3
  -2   9   0 58.9588 65.8896   4
   2  -9   0 74.4016 201.261   5
   2  -9   0-16.2430 54.6461   6
  -2   9   1-23.1202 34.7066   4
   2  -9  -1 212.652 279.190   5
   2  -9  -1-145.963 203.595   3
   2  -9  -1-7.30077 58.9396   6
   2  -9  -2 287.901 225.748   5
   2  -9  -2-44.3549 51.4402   6
   2  -9  -2-66.0354 177.612   3
   2  -9  -2 190.530 92.9526   4
  -2   9   2-100.580 104.948   4
   2  -9  -3 382.712 368.353   5
   2  -9  -3-2.94316 150.789   3
   2  -9  -3 102.670 87.3403   4
   2  -9  -4-93.8149 305.200   5
   2  -9  -4-240.591 214.279   3
   2  -9  -4 31.8158 46.9834   4
   2  -9  -5-62.0042 96.5919   4
   2  -9  -5-104.091 182.540   3
   2  -9  -6-11.0928 123.026   3
   2  -9  -6-456.953 362.362   5
   2  -9  -6-97.4670 114.068   4
   2  -9  -7-671.637 461.862   5
   2  -9  -7-8.12204 72.3060   4
   2  -9  -8-141.475 103.799   4
   2  -9  -8-131.219 256.015   5
  -2   9   9 26.3252 47.1816   2
   2  -9  -9-270.387 275.790   5
   2  -9  -9-116.187 103.198   4
   2  -9 -10-254.931 355.226   5
   2  -9 -10-9.22191 77.2387   4
  -2   9  10 54.6931 64.5584   2
   2  -9 -11-120.532 106.420   4
   2  -9 -11-591.443 433.466   5
   2  -9 -12-4.59163 50.4765   4
   2  -9 -12-370.983 352.025   5
   2  -9 -13-261.767 287.466   5
   2  -9 -13-207.429 139.929   4
   2  -9 -14-215.947 145.205   4
   2  -9 -14-140.452 266.249   5
   2  -9 -15 724.930 401.870   5
   2  -9 -15-333.990 192.279   4
   2  -9 -16 2.62543 86.5281   4
  -2  10 -24-188.101 263.813   4
  -2  10 -23 736.240 301.750   4
  -2  10 -23 494.693 143.588   1
  -2  10 -22 879.117 209.868   1
  -2  10 -21 1691.03 451.283   3
  -2  10 -21 1141.22 240.638   1
  -2  10 -20 1562.47 273.365   1
  -2  10 -20 2897.60 585.425   3
  -2  10 -19 1340.78 257.442   1
  -2  10 -19 2056.70 516.716   3
  -2  10 -18 415.609 165.153   1
  -2  10 -18 490.944 230.032   3
  -2  10 -17 1882.77 470.422   3
  -2  10 -17 2049.90 394.613   1
  -2  10 -16 4544.59 570.288   1
  -2  10 -16 4470.21 737.248   3
  -2  10 -15 665.778 246.450   3
  -2  10 -15 700.766 241.259   1
  -2  10 -14 11215.8 1112.36   3
  -2  10 -14 9801.07 856.020   1
  -2  10 -13 724.178 315.602   3
  -2  10 -13 870.165 241.226   1
  -2  10 -12 27075.8 1730.77   3
  -2  10 -12 25890.7 1440.15   1
  -2  10 -12 27286.8 1366.72   6
  -2  10 -11 16346.5 1029.39   6
   2 -10  11 16487.9 1342.16   5
  -2  10 -11 16598.8 1347.19   3
   2 -10  10 10047.8 1059.00   5
  -2  10 -10 9932.90 1058.44   3
  -2  10 -10 10377.6 790.853   6
   2 -10   9 9123.00 621.904   6
  -2  10  -9 8734.98 956.451   3
   2 -10   9 8907.90 993.998   5
  -2  10  -9 8794.18 699.134   6
   2 -10   8 75.6469 194.448   5
   2 -10   8 59.4832 36.7714   6
  -2  10  -8 106.509 110.025   3
  -2  10  -8-32.9543 63.9408   6
  -2  10  -7 6019.24 771.436   3
   2 -10   7 6233.23 443.917   6
   2 -10   7 6842.71 896.854   5
  -2  10  -7 6322.57 555.573   6
   2 -10   6 73.9943 173.639   5
   2 -10   6 30.4039 51.9786   6
  -2  10  -6 102.343 53.1132   6
  -2  10  -6 55.6668 124.309   3
   2 -10   5 21291.5 1617.87   5
  -2  10  -5 20169.6 819.370   6
   2 -10   5 21350.2 741.169   6
  -2  10  -5 19969.4 1395.59   3
  -2  10  -4 20.9934 138.258   3
  -2  10  -4 77.1774 57.9029   4
   2 -10   4 146.362 224.113   5
   2 -10   4 183.321 46.8361   6
   2 -10   3 9157.78 502.624   6
   2 -10   3 10621.1 1166.36   5
  -2  10  -3 8986.15 510.082   4
  -2  10  -3 9207.00 929.940   3
   2 -10   2 9740.94 558.959   6
  -2  10  -2 10723.2 1010.05   3
   2 -10   2 10129.5 1180.47   5
  -2  10  -2 9978.13 546.294   4
   2 -10   1 10320.1 1217.06   5
   2 -10   1 8938.55 601.121   6
  -2  10  -1 9046.29 541.391   4
   2 -10   0 44925.9 1506.04   6
  -2  10   0 47788.5 1309.68   4
   2 -10   0 48688.0 2653.17   5
   2 -10  -1 204.523 135.297   6
   2 -10  -1 209.873 276.644   5
  -2  10   1 77.1078 76.0087   4
   2 -10  -2 20953.2 1799.36   5
   2 -10  -2 19918.1 1061.12   6
   2 -10  -3 286.070 110.626   4
   2 -10  -3 447.880 336.075   5
   2 -10  -4-36.7680 174.998   5
   2 -10  -4 80.5254 77.7453   4
   2 -10  -5 2832.22 710.440   5
   2 -10  -5 2455.52 330.910   4
   2 -10  -6 238.499 248.700   5
   2 -10  -6 238.193 112.471   4
   2 -10  -7 3934.34 862.045   5
   2 -10  -7 4073.74 452.977   4
   2 -10  -8 5022.79 979.432   5
   2 -10  -8 4906.11 517.714   4
   2 -10  -9 1263.01 541.431   5
  -2  10   9 1239.99 250.795   2
   2 -10  -9 1336.24 281.586   4
   2 -10 -10 3016.48 805.016   5
   2 -10 -10 3209.92 465.084   4
   2 -10 -11 3306.05 842.357   5
   2 -10 -11 3477.85 499.134   4
   2 -10 -12 615.823 387.821   5
   2 -10 -12 336.755 116.138   4
   2 -10 -13 1190.90 291.712   4
   2 -10 -13 656.638 380.643   5
   2 -10 -14 116.375 320.884   5
   2 -10 -14 18.2267 92.9858   4
   2 -10 -15 322.564 180.913   4
  -2  11 -24-249.612 246.652   4
  -2  11 -23-55.8532 92.6853   1
  -2  11 -22-101.143 115.604   1
  -2  11 -21-257.229 198.053   1
  -2  11 -21 263.612 209.424   3
  -2  11 -20-385.643 208.736   1
  -2  11 -20-51.7149 151.578   3
  -2  11 -19 91.4828 114.265   1
  -2  11 -19-112.992 158.553   3
  -2  11 -18-84.0073 79.7235   1
  -2  11 -18 163.379 141.851   3
  -2  11 -17-26.8277 114.146   3
  -2  11 -17-72.9007 98.5194   1
  -2  11 -16 163.170 144.897   1
  -2  11 -16 34.2410 136.700   3
  -2  11 -15-342.205 180.527   3
  -2  11 -15 50.9204 125.360   1
  -2  11 -14-80.3264 120.299   3
  -2  11 -14-66.5677 82.5028   1
  -2  11 -13 32.4055 136.560   1
  -2  11 -13 341.810 265.660   3
  -2  11 -12 122.821 140.940   6
  -2  11 -12 291.188 353.967   3
   2 -11  12-74.0154 226.220   5
  -2  11 -11 243.857 228.434   3
   2 -11  11-145.360 212.730   5
  -2  11 -11 108.865 94.9503   6
  -2  11 -10 64.2913 190.458   3
  -2  11 -10 25.7851 108.710   6
   2 -11  10 187.396 227.167   5
  -2  11  -9 123.965 196.878   3
   2 -11   9 30.8898 193.484   5
  -2  11  -9 127.827 92.8714   6
   2 -11   9 111.696 95.3631   6
   2 -11   8-55.7423 50.2946   6
  -2  11  -8-6.81481 109.085   3
   2 -11   8-148.705 113.003   5
  -2  11  -8-27.9235 135.158   6
  -2  11  -7 2.15199 89.9948   6
   2 -11   7-103.785 270.202   5
  -2  11  -7-35.0508 99.4443   3
   2 -11   7 78.4125 79.1928   6
  -2  11  -6 98.4690 103.823   3
   2 -11   6 39.1071 187.965   5
  -2  11  -6 279.337 154.439   6
   2 -11   6-61.9341 62.0918   6
   2 -11   5-186.769 315.686   5
  -2  11  -5 161.108 162.255   3
  -2  11  -5-7.93813 35.3022   4
   2 -11   5-39.0272 51.9649   6
   2 -11   4 22.3686 56.3968   6
  -2  11  -4 101.997 211.308   3
   2 -11   4-217.900 286.768   5
  -2  11  -4 9.03041 35.8394   4
  -2  11  -3 6.31139 48.9838   4
  -2  11  -3-108.593 107.186   3
   2 -11   3-90.6519 100.827   6
   2 -11   3 18.9138 221.729   5
   2 -11   2-54.9817 48.7496   6
  -2  11  -2-49.6274 68.3224   4
   2 -11   1-38.8714 157.418   5
  -2  11  -1 57.4547 72.8724   4
   2 -11   1 81.8813 96.4038   6
   2 -11   0-9.82054 145.152   5
   2 -11   0-35.3619 86.9782   6
   2 -11  -1-40.3344 58.4754   6
   2 -11  -1-198.698 236.454   5
   2 -11  -2-71.4525 225.592   5
   2 -11  -3-264.237 191.687   5
   2 -11  -4-8.46878 93.0442   6
   2 -11  -4 47.0960 129.060   5
   2 -11  -4-45.9324 50.9262   4
   2 -11  -5-4.11559 63.5995   6
   2 -11  -5-89.1896 74.8513   4
   2 -11  -5-15.7375 340.398   5
   2 -11  -6 327.000 288.020   5
   2 -11  -6-166.065 118.137   4
   2 -11  -7-28.3894 179.323   5
   2 -11  -7-5.20413 87.3742   4
   2 -11  -8 253.686 313.240   5
   2 -11  -8-109.181 101.917   4
   2 -11  -9-46.2163 87.1215   4
  -2  11   9-169.731 123.488   2
   2 -11  -9-0.82170 296.330   5
   2 -11 -10-70.7479 113.458   4
   2 -11 -10 80.4049 172.840   5
   2 -11 -11 10.0625 91.2780   4
   2 -11 -11-384.130 367.413   5
   2 -11 -12 38.6286 152.636   5
   2 -11 -12-134.209 128.684   4
   2 -11 -13-58.3568 167.315   5
   2 -11 -13-149.529 144.678   4
   2 -11 -14-85.1178 131.292   4
  -2  12 -24 508.172 159.543   1
  -2  12 -24 650.328 290.983   4
  -2  12 -23 527.453 186.747   1
  -2  12 -22 505.802 301.753   3
  -2  12 -22 240.148 95.1563   1
  -2  12 -21 3405.83 504.472   1
  -2  12 -21 3814.61 734.903   3
  -2  12 -20 623.611 306.029   3
  -2  12 -20 483.873 211.331   1
  -2  12 -19 5649.78 871.307   3
  -2  12 -19 6132.86 723.964   1
  -2  12 -18 2810.85 495.469   1
  -2  12 -18 2369.18 594.498   3
  -2  12 -17 6409.69 918.853   3
  -2  12 -17 7379.59 829.485   1
  -2  12 -16 4742.31 666.058   1
  -2  12 -16 4451.39 769.288   3
  -2  12 -15 7553.54 1007.57   3
  -2  12 -15 7278.61 844.201   1
  -2  12 -14 2876.46 523.288   1
  -2  12 -14 3217.61 652.212   3
  -2  12 -13 2542.45 485.692   1
  -2  12 -13 2938.31 634.418   3
  -2  12 -12 4444.16 783.834   3
  -2  12 -12 4285.52 579.186   6
   2 -12  12 4085.76 741.785   5
   2 -12  11 21.7039 106.707   5
  -2  12 -11-82.3600 114.433   3
  -2  12 -11 191.601 84.5990   6
  -2  12 -10 1879.21 378.809   6
  -2  12 -10 1870.43 545.050   3
   2 -12  10 1402.27 443.543   5
  -2  12  -9 4367.36 758.074   3
  -2  12  -9 3995.28 514.956   6
   2 -12   9 4474.53 768.303   5
   2 -12   9 4231.07 433.674   6
  -2  12  -8 634.861 208.532   6
   2 -12   8 870.515 382.073   5
   2 -12   8 619.782 143.801   6
  -2  12  -8 948.932 420.249   3
  -2  12  -7 7500.21 955.219   3
   2 -12   7 7460.67 1055.19   5
   2 -12   7 7179.66 498.387   6
  -2  12  -7 7040.62 588.125   6
  -2  12  -6 1453.97 447.247   3
   2 -12   6 1414.35 483.439   5
  -2  12  -6 1325.18 222.458   4
   2 -12   6 1314.68 198.625   6
  -2  12  -5 1980.66 254.722   4
  -2  12  -5 2483.72 555.431   3
   2 -12   5 2997.84 677.890   5
   2 -12   5 2092.10 247.405   6
  -2  12  -4 3323.17 626.021   3
   2 -12   4 3536.35 745.338   5
  -2  12  -4 3296.73 339.991   4
   2 -12   4 3728.63 344.912   6
  -2  12  -3 3514.15 651.277   3
   2 -12   3 2995.84 700.684   5
   2 -12   3 3039.17 323.752   6
   2 -12   2 9378.55 614.124   6
   2 -12   2 9093.79 1245.69   5
   2 -12   1 8034.71 1202.63   5
   2 -12   1 6839.84 584.181   6
   2 -12   0 7812.32 1217.32   5
   2 -12   0 8282.58 691.759   6
   2 -12  -1 3564.57 824.208   5
   2 -12  -2 3098.02 797.395   5
   2 -12  -3 22684.4 1310.19   6
   2 -12  -3 26031.1 2304.30   5
   2 -12  -4 251.327 262.816   5
   2 -12  -4 235.813 132.569   6
   2 -12  -5 6517.82 1207.30   5
   2 -12  -5 6800.59 610.378   4
   2 -12  -5 6131.45 709.474   6
   2 -12  -6 1431.95 289.475   4
   2 -12  -6 1493.63 539.573   5
   2 -12  -6 1264.67 342.487   6
   2 -12  -7 797.336 426.367   5
   2 -12  -7 195.539 183.945   6
   2 -12  -7 462.738 165.236   4
   2 -12  -8 2203.72 374.401   4
   2 -12  -8 1585.95 616.041   5
   2 -12  -9-109.622 174.423   5
   2 -12  -9 169.662 126.310   4
   2 -12 -10 424.879 173.004   4
   2 -12 -10 289.601 185.598   5
   2 -12 -11-356.600 374.810   5
   2 -12 -11-37.8502 54.5203   4
   2 -12 -12-330.368 338.719   5
   2 -12 -12 305.247 145.805   4
   2 -12 -13 827.828 485.756   5
   2 -12 -13 1522.99 364.745   4
  -2  13 -24-102.323 119.917   1
  -2  13 -23-247.572 193.022   1
  -2  13 -22-239.647 176.064   1
  -2  13 -22-21.9224 145.871   3
  -2  13 -21 23.1847 144.285   1
  -2  13 -21 250.063 178.638   3
  -2  13 -20 140.743 206.355   3
  -2  13 -20 294.475 193.028   1
  -2  13 -19 255.073 190.557   3
  -2  13 -19 27.0275 120.408   1
  -2  13 -18 147.479 172.794   1
  -2  13 -18-157.082 199.621   3
  -2  13 -17 148.594 240.030   3
  -2  13 -17 50.6972 76.8379   1
  -2  13 -16-126.035 195.402   3
  -2  13 -16-73.3867 216.108   1
  -2  13 -15-138.437 226.393   1
  -2  13 -15 9.54469 119.641   3
  -2  13 -14 459.155 311.188   3
  -2  13 -14-164.759 236.004   1
  -2  13 -13 320.162 321.786   3
   2 -13  13 90.7418 159.134   5
   2 -13  12-26.5562 151.028   5
  -2  13 -12 45.2151 248.907   3
  -2  13 -12-33.0654 77.8031   6
  -2  13 -11 29.5633 233.909   3
   2 -13  11-147.178 198.920   5
  -2  13 -11-102.073 155.216   6
   2 -13  10 206.783 146.404   5
  -2  13 -10 99.5118 233.182   3
  -2  13 -10-8.99216 85.4869   6
  -2  13  -9 56.3524 152.475   3
   2 -13   9-8.33311 163.596   5
  -2  13  -9 94.0363 92.8228   6
   2 -13   9 69.4465 89.0232   6
  -2  13  -8 70.7979 96.6700   6
   2 -13   8 56.5305 48.2373   6
  -2  13  -8-46.1571 129.052   3
   2 -13   7-55.8909 77.1401   6
  -2  13  -7 234.865 247.148   3
   2 -13   7 187.371 348.725   5
   2 -13   6-48.7523 69.4528   6
   2 -13   6-321.535 298.753   5
  -2  13  -6 0.50764 123.770   3
  -2  13  -5 334.065 261.247   3
   2 -13   5-42.4708 49.7971   6
   2 -13   5 157.304 240.009   5
   2 -13   4-6.48028 37.3755   6
   2 -13   4-126.887 326.194   5
  -2  13  -4-22.3102 175.906   3
   2 -13   3-91.5884 84.0421   6
   2 -13   3-330.565 279.977   5
   2 -13   2-53.8363 93.1022   6
   2 -13   2-328.841 304.361   5
   2 -13   1-66.7553 197.527   5
   2 -13   1-2.30741 75.5194   6
   2 -13   0 181.333 284.476   5
   2 -13  -1 97.9935 273.764   5
   2 -13  -2 88.0035 73.2221   6
   2 -13  -2-229.381 279.054   5
   2 -13  -3 68.4204 217.173   5
   2 -13  -3 71.5233 142.679   6
   2 -13  -4-164.896 134.752   6
   2 -13  -4-127.325 248.840   5
   2 -13  -5-282.556 397.592   5
   2 -13  -5-18.0533 96.2790   6
   2 -13  -6 88.9877 262.904   5
   2 -13  -6 84.2033 123.169   6
   2 -13  -7 18.5652 163.125   5
   2 -13  -7 8.36040 77.5875   4
   2 -13  -8 12.8966 47.9212   4
   2 -13  -8 185.943 251.420   5
   2 -13  -9 34.0297 49.0810   4
   2 -13  -9-638.673 434.767   5
   2 -13 -10-937.126 523.877   5
   2 -13 -10-76.3397 71.9878   4
   2 -13 -11-437.495 368.829   5
   2 -13 -11 64.9166 138.985   4
   2 -13 -12-233.838 178.312   4
  -2  14 -24 192.629 85.6703   1
  -2  14 -23 1153.45 335.466   1
  -2  14 -22 686.777 352.636   3
  -2  14 -22 839.156 316.542   1
  -2  14 -21 4128.80 664.048   1
  -2  14 -21 3093.20 703.835   3
  -2  14 -20-43.8585 133.505   1
  -2  14 -20-3.45852 114.890   3
  -2  14 -19 2363.46 598.270   3
  -2  14 -19 2880.69 568.840   1
  -2  14 -18 270.687 264.574   3
  -2  14 -18-15.6989 138.380   1
  -2  14 -17 2131.18 560.489   3
  -2  14 -17 2150.08 467.754   1
  -2  14 -16 133.108 247.639   3
  -2  14 -16-215.176 237.101   1
  -2  14 -15 208.702 111.922   1
  -2  14 -15 444.430 321.319   3
  -2  14 -14 4460.81 824.227   3
  -2  14 -13 3193.52 712.726   3
   2 -14  13 2968.71 716.236   5
  -2  14 -12 5479.36 938.465   3
   2 -14  12 5032.55 888.334   5
  -2  14 -11 10537.5 1284.16   3
   2 -14  11 9728.99 1275.57   5
  -2  14 -10 6163.24 1005.84   3
   2 -14  10 5441.69 978.881   5
  -2  14  -9 12269.7 1373.11   3
   2 -14   9 11857.6 1437.14   5
  -2  14  -8 6125.54 948.687   3
   2 -14   8 6584.25 1102.66   5
   2 -14   8 6065.85 482.506   6
  -2  14  -7 2657.05 639.049   3
   2 -14   7 2314.81 685.946   5
   2 -14   7 2076.69 266.974   6
  -2  14  -6 1717.95 505.939   3
   2 -14   6 1291.15 208.268   6
   2 -14   6 1521.60 602.310   5
  -2  14  -5 636.857 323.313   3
   2 -14   5 956.779 184.693   6
   2 -14   5 694.629 381.262   5
   2 -14   4-66.4104 257.900   5
   2 -14   4-9.08759 62.7390   6
   2 -14   3 2736.04 714.746   5
   2 -14   3 2143.91 292.816   6
   2 -14   2 300.304 293.288   5
   2 -14   2-75.6008 94.2806   6
   2 -14   1 10634.4 1550.72   5
   2 -14   0-462.288 446.427   5
   2 -14  -1 5876.19 1166.48   5
   2 -14  -2 677.016 228.875   6
   2 -14  -2 532.193 233.926   5
   2 -14  -3 3385.69 913.477   5
   2 -14  -4 1737.35 664.159   5
   2 -14  -5 625.366 336.334   5
   2 -14  -6 1468.74 645.413   5
   2 -14  -7 31.6331 231.298   5
   2 -14  -8 1553.96 601.233   5
   2 -14  -9 377.805 328.105   5
   2 -14 -10 702.996 238.364   4
   2 -14 -10 799.883 564.208   5
  -2  15 -24-278.495 248.148   1
  -2  15 -23 142.361 140.062   1
  -2  15 -22 163.016 170.179   3
  -2  15 -22 89.4779 145.004   1
  -2  15 -21-28.2735 98.6692   3
  -2  15 -21-35.1933 97.0108   1
  -2  15 -20 334.304 293.057   3
  -2  15 -20-149.454 165.591   1
  -2  15 -19-154.128 191.838   1
  -2  15 -19 88.1527 218.290   3
  -2  15 -18-63.6658 120.102   3
  -2  15 -18-199.280 220.309   1
  -2  15 -17-309.696 269.175   1
  -2  15 -17-22.2442 190.491   3
  -2  15 -16-287.830 311.970   3
  -2  15 -16-136.758 298.357   1
  -2  15 -15-158.157 200.784   1
  -2  15 -15-5.71197 131.149   3
  -2  15 -14 190.216 165.482   3
   2 -15  13 216.017 288.077   5
  -2  15 -13 374.305 309.093   3
   2 -15  12-156.514 140.268   5
  -2  15 -12 13.7693 361.327   3
   2 -15  11 95.6759 189.804   5
  -2  15 -11 3.28316 217.145   3
  -2  15 -10 16.4098 224.537   3
   2 -15  10-62.7316 256.792   5
  -2  15  -9 209.857 348.187   3
   2 -15   9-37.5224 214.080   5
   2 -15   8 49.9089 59.6093   6
   2 -15   8 89.0669 122.500   5
   2 -15   7-36.8534 60.0376   6
  -2  15  -7 214.769 106.699   3
  -2  15  -6-38.8088 186.439   3
   2 -15   6 27.5159 40.4153   6
   2 -15   6-152.611 172.673   5
   2 -15   5-140.348 246.397   5
   2 -15   4 50.7193 214.520   5
   2 -15   3-245.217 297.617   5
   2 -15   2 49.9690 225.929   5
   2 -15   1-33.7290 205.766   5
   2 -15   0-310.092 195.642   5
   2 -15  -1 128.839 175.683   5
   2 -15  -2-328.536 388.892   5
   2 -15  -3 229.368 155.370   5
   2 -15  -4-457.361 510.270   5
   2 -15  -5-177.388 327.184   5
   2 -15  -6 125.588 319.327   5
   2 -15  -7-242.278 311.111   5
   2 -15  -8 121.707 152.971   5
  -2  16 -23 645.652 308.203   1
  -2  16 -22 899.487 395.715   3
  -2  16 -22 986.081 389.793   1
  -2  16 -21 460.028 286.207   3
  -2  16 -21 157.051 205.501   1
  -2  16 -20 73.7806 160.331   3
  -2  16 -20 91.4004 216.188   1
  -2  16 -19 156.301 151.287   3
  -2  16 -19 535.873 252.310   1
  -2  16 -18 55.6903 181.601   1
  -2  16 -18 32.6191 141.230   3
  -2  16 -17 3168.07 688.186   1
  -2  16 -17 2253.55 648.031   3
  -2  16 -16 119.570 289.177   3
  -2  16 -16-149.900 206.123   1
  -2  16 -15 2772.63 721.893   3
  -2  16 -14 2204.42 684.690   3
   2 -16  13 15855.7 1767.24   5
  -2  16 -13 16127.2 1754.00   3
  -2  16 -12 2197.79 694.909   3
   2 -16  12 1991.92 617.226   5
   2 -16  11 12962.2 1622.98   5
  -2  16 -11 14330.0 1643.22   3
  -2  16 -10 2859.01 777.428   3
   2 -16  10 1261.27 478.396   5
  -2  16  -9 3290.17 783.199   3
   2 -16   9 2985.41 810.737   5
   2 -16   8 121.834 291.042   5
  -2  16  -8-7.62322 145.460   3
   2 -16   7 767.214 414.311   5
   2 -16   6 598.446 308.708   5
   2 -16   5 339.358 352.397   5
   2 -16   4 976.648 449.889   5
   2 -16   3 840.224 390.690   5
   2 -16   2 1605.75 521.173   5
   2 -16   1 2210.09 841.628   5
   2 -16   0 3613.11 999.916   5
   2 -16  -1 1192.63 561.198   5
   2 -16  -2 421.430 369.310   5
   2 -16  -3 2399.58 906.817   5
   2 -16  -4 428.673 340.333   5
   2 -16  -5 3184.46 1017.37   5
  -2  17 -22-75.6956 114.755   3
  -2  17 -21 158.374 169.780   1
  -2  17 -21 215.573 309.743   3
  -2  17 -20-355.279 305.302   3
  -2  17 -20 229.641 292.814   1
  -2  17 -19-116.436 255.560   3
  -2  17 -19-303.519 296.603   1
  -2  17 -18 99.5453 141.316   3
  -2  17 -18-218.437 266.781   1
  -2  17 -17-314.764 293.901   1
  -2  17 -17 338.267 420.383   3
  -2  17 -16 147.774 285.343   3
  -2  17 -16-47.9212 222.404   1
  -2  17 -15 171.538 262.231   3
  -2  17 -14 352.215 356.867   3
   2 -17  13 30.8206 168.698   5
  -2  17 -13 62.3363 324.405   3
   2 -17  12 31.8027 214.139   5
  -2  17 -12 244.526 205.432   3
   2 -17  11 144.368 162.127   5
  -2  17 -11 117.341 158.845   3
  -2  17 -10 325.647 255.904   3
   2 -17  10 353.214 300.767   5
   2 -17   9 198.959 295.154   5
  -2  17  -9-101.535 227.797   3
   2 -17   8-166.236 215.753   5
   2 -17   7 99.6055 268.945   5
   2 -17   6 400.244 307.273   5
   2 -17   5 1.91972 419.278   5
   2 -17   4 52.8738 200.891   5
   2 -17   3-99.5176 218.560   5
   2 -17   2-378.284 363.556   5
   2 -17   1 114.745 275.095   5
   2 -17   0 148.533 256.931   5
   2 -17  -1 215.972 181.641   5
   2 -17  -2-6.95407 277.034   5
   2 -17  -3-760.526 507.927   5
  -2  18 -18 166.901 296.149   3
  -2  18 -18-549.911 338.276   1
  -2  18 -17 2221.72 720.433   3
  -2  18 -17 2668.54 667.408   1
  -2  18 -16-31.1657 135.965   3
  -2  18 -16-430.646 326.549   1
  -2  18 -15 2632.39 775.509   3
  -2  18 -14 408.350 419.454   3
  -2  18 -13 874.440 442.288   3
   2 -18  13 828.586 432.724   5
  -2  18 -12 440.831 360.831   3
   2 -18  12 891.996 520.243   5
  -2  18 -11 2700.06 773.972   3
   2 -18  11 1784.77 667.983   5
   2 -18  10 282.264 279.297   5
   2 -18   9 3308.93 932.485   5
   2 -18   8 256.241 288.737   5
   2 -18   7 1916.75 640.811   5
   2 -18   6 1394.09 562.691   5
   2 -18   5 4139.30 1050.71   5
   2 -18   4 5605.35 1240.71   5
   2 -18   3 935.060 472.074   5
   2 -18   2 588.580 393.066   5
   2 -18   1-40.3503 166.633   5
   2 -19  13 37.3442 247.138   5
   2 -19  12-132.572 145.289   5
   2 -19  11-147.003 265.460   5
   2 -19  10 68.4956 167.823   5
   2 -19   9 114.620 273.271   5
   2 -19   8 758.630 588.198   5
   2 -19   7 329.194 379.476   5
   2 -19   6-14.0597 153.577   5
   3  18  -5 1141.54 494.313   3
   3  18  -6 172.367 268.016   3
   3  18  -7 3268.01 874.919   3
  -3 -17   1 215.056 266.512   5
   3  17  -1 323.129 275.851   3
  -3 -17   2-10.2928 335.838   5
   3  17  -2 456.910 369.525   3
  -3 -17   3 306.941 387.608   5
   3  17  -3-125.390 170.580   3
  -3 -17   4 356.271 357.903   5
   3  17  -4-92.4296 150.844   3
   3  17  -5 42.0552 215.936   3
  -3 -17   5-61.5293 133.311   5
   3  17  -6-351.201 336.576   3
  -3 -17   6-77.1000 207.895   5
   3  17  -7-1.54217 134.918   3
   3  17  -8 215.152 349.813   3
   3  17  -9-158.290 304.925   3
   3  17 -10-212.203 256.020   3
   3  17 -11 157.342 260.724   3
   3  17 -12-90.8959 335.464   3
   3  17 -13-64.3454 254.769   3
   3  17 -14-196.402 153.402   3
   3  17 -15-26.5852 395.468   3
  -3 -16  -3-335.425 315.506   5
  -3 -16  -2 450.635 389.183   5
  -3 -16  -1 288.480 238.718   5
   3  16   0 1330.75 486.625   3
  -3 -16   0 848.076 372.208   5
  -3 -16   1 661.861 434.658   5
   3  16  -1 771.209 388.460   3
  -3 -16   2 550.432 327.610   5
   3  16  -2 773.059 343.509   3
   3  16  -3 3899.60 798.079   3
  -3 -16   3 4887.39 1061.87   5
  -3 -16   4 683.753 329.975   6
   3  16  -4 941.433 436.070   3
  -3 -16   4 594.882 435.570   5
   3  16  -5 4054.90 877.182   3
  -3 -16   5 3288.53 858.664   5
  -3 -16   5 3274.93 639.025   6
   3  16  -6-191.747 193.481   3
  -3 -16   6-299.420 289.668   5
  -3 -16   6-20.8560 114.862   6
   3  16  -7 3335.54 803.136   3
  -3 -16   7 3306.98 595.576   6
   3  16  -8-18.4187 194.227   3
  -3 -16   8-221.276 231.136   6
  -3 -16   9 1469.88 346.436   6
   3  16  -9 2118.91 681.547   3
  -3 -16  10 1072.93 298.448   6
   3  16 -10 571.475 383.565   3
  -3 -16  11 2325.87 453.546   6
   3  16 -11 2977.99 788.933   3
  -3 -16  12 585.813 200.410   6
   3  16 -12 284.006 256.284   3
  -3 -16  13 903.465 289.144   6
   3  16 -13 1730.96 653.843   3
  -3 -16  14 924.090 301.537   6
   3  16 -14 1101.19 521.987   3
  -3 -16  15 1220.60 367.331   6
   3  16 -15 1120.94 485.055   3
  -3 -16  16 83.2915 80.3368   6
   3  16 -16 543.784 374.825   3
   3  16 -17-58.9260 121.599   3
  -3 -16  17-140.991 160.072   6
   3  16 -18 376.955 270.173   3
  -3 -16  18 69.8328 138.084   6
  -3 -16  19 854.588 364.287   6
   3  16 -19 447.889 305.949   3
  -3 -16  20 352.064 183.888   6
   3  16 -20-212.450 345.319   1
   3  16 -21 1126.68 416.416   1
  -3 -15  -5-106.443 148.898   5
  -3 -15  -4 197.193 244.408   5
  -3 -15  -3-197.236 245.120   5
  -3 -15  -2-498.713 347.253   5
  -3 -15  -2-11.0070 200.940   6
  -3 -15  -1 149.936 185.143   6
  -3 -15  -1-320.495 353.527   5
  -3 -15   0 220.037 278.312   5
   3  15   0 12.5692 140.578   3
  -3 -15   0-110.889 130.126   6
   3  15  -1 406.426 303.464   3
  -3 -15   1 84.6223 216.983   5
  -3 -15   1 52.7199 112.181   6
  -3 -15   2-24.8411 139.562   5
  -3 -15   2-222.273 247.507   6
   3  15  -2 21.8831 182.602   3
   3  15  -3 112.227 237.710   3
  -3 -15   3 303.233 145.120   6
  -3 -15   3 308.095 277.027   5
   3  15  -4 56.0711 162.293   3
  -3 -15   4 262.714 230.621   5
  -3 -15   4-7.67223 84.9383   6
   3  15  -5-35.7007 117.034   3
  -3 -15   5 62.3717 264.972   5
  -3 -15   5 96.1464 74.3019   6
   3  15  -6 224.223 283.237   3
  -3 -15   6-241.545 273.396   5
  -3 -15   6 123.680 204.233   6
   3  15  -7-124.494 179.424   3
  -3 -15   7 21.0358 119.632   5
  -3 -15   7-169.428 93.1629   6
   3  15  -8 29.5868 274.734   3
  -3 -15   8-78.3394 108.711   6
   3  15  -9-130.056 213.062   3
  -3 -15   9-6.85024 80.5236   6
   3  15 -10-189.172 212.992   3
  -3 -15  10-29.9905 116.521   6
   3  15 -11 47.0128 243.343   3
  -3 -15  11-66.3322 119.741   6
  -3 -15  12 178.874 137.154   6
   3  15 -12-30.8662 110.035   3
   3  15 -13-75.5718 221.429   3
  -3 -15  13 274.050 198.942   6
  -3 -15  14-314.651 215.272   6
   3  15 -14 100.773 201.516   3
  -3 -15  15 5.77584 66.5620   6
   3  15 -15 51.2204 256.017   3
   3  15 -16-51.9954 151.035   3
  -3 -15  16-122.142 170.575   6
  -3 -15  17-172.060 136.620   6
   3  15 -17-301.425 265.024   3
  -3 -15  18-180.327 161.493   6
   3  15 -18 20.0641 200.212   3
  -3 -15  19 55.0540 231.507   6
   3  15 -19-94.1130 102.195   3
  -3 -15  20-27.3328 158.644   6
   3  15 -20 258.150 183.353   1
   3  15 -20 16.5830 179.127   3
   3  15 -21 11.8393 203.439   3
   3  15 -21-66.0342 240.738   1
  -3 -14  -6 1832.34 534.640   6
  -3 -14  -6-10.1712 207.010   5
  -3 -14  -5 404.271 248.423   6
  -3 -14  -5-80.9293 293.383   5
  -3 -14  -4 15.6881 219.283   5
  -3 -14  -4-162.415 215.235   6
  -3 -14  -3 1918.54 666.289   5
  -3 -14  -3 1754.44 482.653   6
  -3 -14  -2 338.293 252.011   6
   3  14   2 508.601 235.550   3
  -3 -14  -2 48.5381 250.756   5
   3  14   1 3427.80 682.212   3
  -3 -14  -1 3632.67 705.763   6
  -3 -14  -1 3323.46 853.845   5
  -3 -14   0 1144.39 506.103   5
   3  14   0 1795.99 512.246   3
  -3 -14   0 1724.57 481.875   6
   3  14  -1 543.142 228.202   3
  -3 -14   1 650.529 345.591   5
  -3 -14   1 353.444 219.611   6
  -3 -14   2 3609.33 865.572   5
  -3 -14   2 2163.06 534.038   6
   3  14  -2 2285.17 578.113   3
  -3 -14   3 918.277 421.281   5
   3  14  -3 898.305 409.310   3
  -3 -14   3 631.670 252.013   6
  -3 -14   4 2212.33 511.390   6
  -3 -14   4 1947.09 637.780   5
   3  14  -4 2401.40 627.503   3
   3  14  -5 586.954 314.085   3
  -3 -14   5 471.928 372.128   5
  -3 -14   5 204.600 175.849   6
   3  14  -6 1905.80 567.189   3
  -3 -14   6 1743.06 573.071   5
  -3 -14   6 1877.21 439.218   6
  -3 -14   7 4481.10 934.764   5
   3  14  -7 4852.40 935.883   3
  -3 -14   7 4915.93 704.368   6
  -3 -14   8 1004.71 315.339   6
   3  14  -8 900.286 411.313   3
   3  14  -9 3254.22 747.302   3
  -3 -14   9 3256.87 527.202   6
  -3 -14  10 653.281 245.722   6
   3  14 -10 643.558 355.920   3
  -3 -14  11 8106.10 862.644   6
   3  14 -11 7993.32 1222.11   3
  -3 -14  12 82.2285 94.6483   6
   3  14 -12 359.490 338.325   3
  -3 -14  13 2561.28 496.314   6
   3  14 -13 3359.19 800.612   3
  -3 -14  14-112.743 215.461   6
   3  14 -14 66.4140 109.077   3
   3  14 -15 603.503 248.890   3
  -3 -14  15 431.349 176.374   6
   3  14 -16-125.740 269.828   3
  -3 -14  16-230.017 177.412   6
   3  14 -17 595.879 280.006   3
  -3 -14  17 919.691 328.893   6
   3  14 -18 1161.65 446.699   3
  -3 -14  18 1151.26 384.207   6
   3  14 -19 1313.89 503.671   3
  -3 -14  19 1212.63 386.770   6
  -3 -14  20 2425.67 589.263   6
   3  14 -20 1641.29 509.366   3
   3  14 -20 1497.58 465.944   1
   3  14 -21 1690.25 580.791   3
   3  14 -21 2552.73 572.514   1
   3  14 -22 543.176 290.239   3
   3  14 -23 694.540 382.859   3
  -3 -13  -9-348.547 250.622   6
  -3 -13  -8 285.855 264.557   6
  -3 -13  -7 287.471 264.885   5
  -3 -13  -7-62.6651 203.526   6
  -3 -13  -6-71.1747 177.424   6
  -3 -13  -6-86.6736 187.340   5
  -3 -13  -5-270.350 307.921   5
  -3 -13  -5-400.700 263.151   6
  -3 -13  -4 245.503 326.102   5
  -3 -13  -4-134.171 204.225   6
   3  13   3 46.9871 131.668   3
  -3 -13  -3-221.025 211.188   5
  -3 -13  -3-39.4107 234.277   6
   3  13   2 282.916 177.691   3
  -3 -13  -2 304.303 291.901   5
  -3 -13  -2-94.3584 143.475   6
  -3 -13  -1 169.896 183.381   6
  -3 -13  -1 6.53926 191.733   5
   3  13   1 174.584 185.316   3
  -3 -13   0 116.942 171.794   5
  -3 -13   0 116.043 169.338   6
   3  13   0-23.3622 119.079   3
   3  13  -1 33.0643 103.420   3
  -3 -13   1 7.59670 101.391   5
   3  13  -2 104.599 100.322   3
  -3 -13   2-45.4314 74.4922   6
  -3 -13   3-22.6381 85.4281   6
   3  13  -3-133.591 207.965   3
  -3 -13   4-95.7082 147.121   5
  -3 -13   4 73.5465 98.9097   6
   3  13  -4-77.1720 126.181   3
  -3 -13   5 170.591 189.184   5
   3  13  -5-212.449 273.084   3
  -3 -13   5 38.0294 108.781   6
   3  13  -6 59.7737 194.333   3
  -3 -13   6 102.182 106.205   5
  -3 -13   6-266.433 224.155   6
  -3 -13   7-278.324 241.885   6
   3  13  -7-297.573 340.376   3
  -3 -13   7 271.418 259.198   5
  -3 -13   8 140.283 174.409   6
   3  13  -8-3.06960 184.842   3
  -3 -13   9 7.66345 94.2138   6
   3  13  -9-136.046 182.462   3
   3  13 -10-267.051 230.919   3
  -3 -13  10 17.5716 107.424   6
   3  13 -11-253.083 226.930   3
  -3 -13  11-46.6796 122.691   6
  -3 -13  12 105.949 64.9849   6
   3  13 -12-69.0745 204.645   3
  -3 -13  13-27.9044 71.3073   6
   3  13 -13 149.188 266.329   3
   3  13 -14-288.680 277.132   3
  -3 -13  14 96.9651 82.6885   6
  -3 -13  15-30.3931 114.749   6
   3  13 -15-218.781 150.646   4
   3  13 -15 92.8452 103.136   3
  -3 -13  16-34.5858 157.820   6
   3  13 -16 53.2285 124.337   3
   3  13 -16-65.5090 103.887   4
   3  13 -17-66.4222 214.617   3
  -3 -13  17 12.3787 129.419   6
   3  13 -17-71.3196 89.3831   4
   3  13 -18 67.9600 103.651   4
  -3 -13  18 91.7480 123.811   6
   3  13 -18-44.1557 170.280   3
  -3 -13  19 88.0829 167.217   6
   3  13 -19 41.3564 81.5796   4
   3  13 -19-195.119 270.307   3
   3  13 -19-138.212 182.107   1
  -3 -13  20-48.5370 160.038   6
   3  13 -20-332.385 262.143   1
   3  13 -20 8.83123 102.252   3
   3  13 -20-53.1598 132.260   4
   3  13 -21-221.809 204.239   1
   3  13 -21 340.009 184.816   3
   3  13 -22 92.9097 138.317   3
   3  13 -23-54.2786 206.986   3
   3  13 -24-159.864 117.747   3
  -3 -12 -11 15.8244 101.460   6
  -3 -12 -10 926.821 391.143   6
  -3 -12  -9 656.383 328.792   6
  -3 -12  -8 1476.46 474.196   6
  -3 -12  -8 1036.84 516.155   5
  -3 -12  -7 2524.26 593.098   6
  -3 -12  -7 2538.71 747.007   5
  -3 -12  -6 157.154 247.864   5
  -3 -12  -6 1217.52 421.642   6
  -3 -12  -5 3092.70 654.243   6
  -3 -12  -5 3074.85 797.789   5
  -3 -12  -4 371.684 150.836   5
  -3 -12  -4 660.865 300.732   6
  -3 -12  -3 3494.40 654.295   6
   3  12   3 4466.34 714.237   3
  -3 -12  -3 3181.30 774.845   5
  -3 -12  -2 6.12985 147.893   5
  -3 -12  -2 383.546 226.177   6
   3  12   2 440.032 213.317   3
   3  12   1 1572.38 420.455   3
  -3 -12  -1 1630.00 592.481   5
  -3 -12  -1 2033.75 472.512   6
   3  12   0 623.374 261.088   3
  -3 -12   0 297.643 237.067   5
  -3 -12   0 351.854 116.275   6
   3  12  -1 222.695 150.661   3
  -3 -12   1 71.3550 138.719   5
  -3 -12   1 324.086 224.625   6
  -3 -12   2 665.002 329.622   5
  -3 -12   2 1455.58 438.456   6
   3  12  -2 1302.34 410.653   3
   3  12  -3 370.857 217.242   3
  -3 -12   3 86.3328 120.960   5
  -3 -12   3 332.306 152.884   6
  -3 -12   4 3721.51 632.420   6
   3  12  -4 3065.21 651.115   3
  -3 -12   4 2895.71 685.461   5
   3  12  -5 1795.22 491.720   3
  -3 -12   5 2154.61 457.023   6
  -3 -12   5 1997.77 560.355   5
   3  12  -6 3627.68 730.325   3
  -3 -12   6 3833.71 594.411   6
  -3 -12   6 3963.94 772.943   5
   3  12  -6 3113.50 211.793   4
  -3 -12   7 9962.64 1245.59   5
   3  12  -7 8253.60 339.240   4
   3  12  -7 10019.0 1214.07   3
  -3 -12   7 10042.2 940.873   6
   3  12  -8 593.329 93.1393   4
  -3 -12   8 697.418 204.626   6
   3  12  -8 715.483 307.616   3
  -3 -12   9 4788.72 644.299   6
   3  12  -9 5798.36 955.438   3
   3  12 -10 3837.97 791.230   3
  -3 -12  10 3816.49 562.694   6
   3  12 -11 10059.0 1231.40   3
  -3 -12  11 9779.21 925.012   6
   3  12 -12 4473.41 812.416   3
  -3 -12  12 4712.08 649.623   6
   3  12 -13 6339.09 987.957   3
  -3 -12  13 7282.24 830.090   6
  -3 -12  14 3531.41 593.376   6
   3  12 -14 2575.23 588.875   3
  -3 -12  15 714.978 268.093   6
   3  12 -15 801.594 185.687   4
   3  12 -15 908.326 346.820   3
   3  12 -16 1734.97 512.230   3
  -3 -12  16 2380.82 520.862   6
   3  12 -16 2482.54 350.216   4
   3  12 -17 668.867 197.958   4
   3  12 -17 433.505 235.569   3
  -3 -12  17 445.365 240.425   6
  -3 -12  18 225.344 169.817   6
   3  12 -18 285.740 135.729   4
   3  12 -18 347.314 193.227   3
  -3 -12  19 1561.11 471.302   6
   3  12 -19 1443.51 310.012   4
   3  12 -19 1158.77 399.453   3
   3  12 -19 1577.83 428.340   1
   3  12 -20 138.766 125.414   3
  -3 -12  20 33.3896 112.026   6
   3  12 -20 4.51564 108.884   1
   3  12 -20-36.9293 104.105   4
   3  12 -21 1504.49 473.847   3
   3  12 -21 2449.52 484.595   1
   3  12 -21 2213.42 408.149   4
   3  12 -22 51.3982 93.4468   4
   3  12 -22 435.182 304.529   3
   3  12 -23 149.063 144.124   4
   3  12 -23 18.8323 135.192   3
   3  12 -24 476.665 213.302   4
   3  12 -24 131.735 176.442   3
  -3 -11 -12-41.5677 118.245   6
  -3 -11 -11-25.7219 88.2213   6
  -3 -11 -10-92.9016 123.351   6
  -3 -11  -9-18.6007 104.248   6
  -3 -11  -9 363.005 329.719   5
  -3 -11  -8-154.473 110.967   4
  -3 -11  -8-95.1491 219.508   5
  -3 -11  -7 157.691 165.098   5
  -3 -11  -7-147.568 100.221   6
  -3 -11  -7-117.282 89.0131   4
  -3 -11  -6-0.47782 200.986   6
  -3 -11  -6-86.0287 234.953   5
  -3 -11  -6 0.77571 35.8715   4
  -3 -11  -5-289.473 206.487   6
  -3 -11  -5-198.516 184.450   5
  -3 -11  -5-68.3597 90.0123   4
  -3 -11  -4 176.606 175.228   6
  -3 -11  -4 104.884 198.151   5
  -3 -11  -4-46.0343 27.3382   4
   3  11   4-30.3594 152.430   3
  -3 -11  -3-266.263 217.983   5
   3  11   3 346.697 256.886   3
  -3 -11  -3 267.077 183.111   6
   3  11   2 114.918 144.218   3
  -3 -11  -2 62.2091 106.637   5
  -3 -11  -2-130.480 183.662   6
  -3 -11  -1 98.3163 100.571   5
   3  11   1-18.8250 85.9197   3
  -3 -11  -1-86.0411 86.7240   6
  -3 -11   0-217.850 212.081   6
  -3 -11   0-84.3357 147.161   5
   3  11   0 1.66002 108.452   3
  -3 -11   1-184.601 306.770   5
   3  11  -1-84.4639 154.277   3
  -3 -11   1-178.116 204.589   6
   3  11  -2-185.621 239.255   3
   3  11  -2-28.4436 47.0500   4
  -3 -11   2-29.7423 76.0437   6
  -3 -11   2 23.6915 127.627   5
  -3 -11   3-196.191 146.639   6
  -3 -11   3 38.6247 188.196   5
   3  11  -3-32.6862 30.4352   4
   3  11  -3-238.922 204.621   3
   3  11  -4 8.13620 13.5527   4
   3  11  -4-46.8644 193.987   3
  -3 -11   4 173.816 174.042   5
  -3 -11   4-72.7552 82.4036   6
   3  11  -5-2.99004 13.8487   4
   3  11  -5-39.7974 196.657   3
  -3 -11   5-113.632 185.870   5
  -3 -11   5-68.8811 136.320   6
  -3 -11   6-28.6388 126.392   6
   3  11  -6-42.7394 321.315   3
  -3 -11   6-204.778 237.743   5
   3  11  -6-42.4069 17.0948   4
   3  11  -7 176.030 159.340   3
  -3 -11   7 54.0561 75.2114   6
   3  11  -7-12.0731 13.7062   4
   3  11  -8-31.5302 195.600   3
   3  11  -8-7.98061 23.4506   4
  -3 -11   8 91.1171 118.340   6
   3  11  -9-22.3274 137.863   3
  -3 -11   9 25.8585 84.1304   6
  -3 -11  10 106.832 126.373   6
  -3 -11  11 2.77809 64.7953   6
  -3 -11  12 64.4549 120.836   6
  -3 -11  13 108.052 116.853   6
  -3 -11  14-5.15220 103.878   6
   3  11 -15-47.6579 101.511   4
  -3 -11  15-16.0356 126.213   6
  -3 -11  16-105.833 154.433   6
   3  11 -16-161.813 182.633   3
   3  11 -16-141.564 119.097   4
  -3 -11  17 31.0837 127.845   6
   3  11 -17-230.863 144.871   4
   3  11 -17-238.279 264.853   3
   3  11 -18-84.6222 122.447   4
   3  11 -18 217.598 181.883   3
   3  11 -18-433.910 287.473   1
  -3 -11  18-316.975 235.492   6
  -3 -11  19 43.3605 94.2396   6
   3  11 -19-14.9658 169.128   3
   3  11 -19-113.120 146.723   4
   3  11 -19-338.590 224.682   1
   3  11 -20-57.5995 141.475   1
   3  11 -20 32.6031 104.662   4
   3  11 -21-246.718 165.022   4
   3  11 -21 7.22993 97.2615   3
   3  11 -21 117.634 110.276   1
   3  11 -22-68.7294 77.7539   4
   3  11 -22-101.195 151.599   3
   3  11 -23-242.580 138.060   4
   3  11 -23-111.784 185.861   3
   3  11 -24 72.1601 122.863   4
   3  11 -25-106.242 127.336   4
  -3 -10 -13 527.949 334.207   6
  -3 -10 -12 2634.37 675.651   6
  -3 -10 -11 38.7883 46.3086   4
  -3 -10 -11 248.643 268.312   6
  -3 -10 -10 3956.70 754.075   6
  -3 -10 -10 3110.41 425.413   4
  -3 -10  -9 573.051 302.497   6
  -3 -10  -9 45.9259 281.661   5
  -3 -10  -9 186.187 116.948   4
  -3 -10  -8 2424.71 676.120   5
  -3 -10  -8 1987.21 516.049   6
  -3 -10  -8 1607.64 283.696   4
  -3 -10  -7 112.136 90.8792   4
  -3 -10  -7 199.014 213.784   6
  -3 -10  -7 234.450 107.677   5
  -3 -10  -6 20.6216 58.4599   4
  -3 -10  -6-196.777 331.309   5
  -3 -10  -6 201.604 182.069   6
   3  10   5 4660.42 672.587   3
  -3 -10  -5 3296.94 627.361   6
  -3 -10  -5 3615.98 761.409   5
  -3 -10  -5 2949.55 323.140   4
   3  10   4 1142.75 345.176   3
  -3 -10  -4 1163.54 195.953   4
  -3 -10  -4 1289.21 476.662   5
  -3 -10  -4 980.701 327.945   6
   3  10   3 4532.07 654.940   3
  -3 -10  -3 4315.42 700.051   6
  -3 -10  -3 4098.94 343.916   4
  -3 -10  -3 4517.69 858.865   5
   3  10   2 2649.70 513.466   3
  -3 -10  -2 2963.90 663.579   5
  -3 -10  -2 2756.15 556.799   6
  -3 -10  -1 3885.81 661.458   6
   3  10   1 3847.35 623.244   3
  -3 -10  -1 3830.96 765.805   5
  -3 -10   0 1691.88 496.085   5
  -3 -10   0 1765.16 425.267   6
   3  10   0 1240.85 342.900   3
   3  10  -1 2338.96 495.647   3
  -3 -10   1 2624.59 536.418   6
  -3 -10   1 3320.43 681.409   5
   3  10  -1 3142.28 260.320   4
  -3 -10   2 7934.38 1037.59   5
   3  10  -2 7142.29 880.707   3
   3  10  -2 7140.00 352.895   4
  -3 -10   2 7553.65 871.207   6
  -3 -10   3 1345.77 359.419   6
   3  10  -3 1773.13 459.526   3
  -3 -10   3 1392.46 415.254   5
   3  10  -3 1686.52 154.708   4
   3  10  -4 1110.02 117.681   4
   3  10  -4 940.177 293.643   3
  -3 -10   4 976.955 354.124   5
  -3 -10   4 843.771 244.599   6
   3  10  -5 4431.12 739.607   3
   3  10  -5 3444.65 198.711   4
  -3 -10   5 3749.83 553.428   6
  -3 -10   5 3930.60 723.178   5
   3  10  -6 2101.14 154.597   4
  -3 -10   6 2519.82 446.166   6
   3  10  -7 8232.66 314.445   4
  -3 -10   7 11171.7 920.367   6
  -3 -10   8 9850.43 859.732   6
  -3 -10   9-77.2198 102.176   6
  -3 -10  10 19457.2 1223.12   6
  -3 -10  11 2150.67 414.296   6
  -3 -10  12 16918.1 1198.10   6
  -3 -10  13 10005.9 952.383   6
  -3 -10  14 649.801 246.625   6
   3  10 -14 839.863 186.904   4
  -3 -10  15 2678.77 524.412   6
   3  10 -15 2549.61 349.918   4
  -3 -10  16-48.7474 206.885   6
   3  10 -16 163.617 62.4182   4
  -3 -10  17 6283.15 856.394   6
   3  10 -17 6250.58 612.436   4
   3  10 -17 6511.94 740.523   1
  -3 -10  18 513.162 211.664   6
   3  10 -18 12.7404 104.723   1
   3  10 -18 327.609 159.611   4
  -3 -10  19 1341.05 405.434   6
   3  10 -19 847.464 218.232   1
   3  10 -19 988.781 365.780   3
   3  10 -19 1191.73 284.142   4
   3  10 -20-277.296 273.516   3
   3  10 -20 46.1096 90.1764   1
   3  10 -20-13.4487 72.8451   4
   3  10 -21 1318.61 318.561   4
   3  10 -21 565.415 256.332   3
   3  10 -22 1333.66 377.309   3
   3  10 -22 1846.15 400.800   4
   3  10 -23 1138.01 325.114   4
   3  10 -23 1060.13 379.739   3
   3  10 -24 2635.37 521.047   4
   3  10 -25 246.380 175.865   4
  -3  -9 -14 225.706 173.409   4
  -3  -9 -13 219.824 168.085   4
  -3  -9 -12 4.27350 119.392   4
  -3  -9 -11-13.9360 48.9191   4
  -3  -9 -10-366.966 331.540   5
  -3  -9 -10 124.163 83.2402   4
  -3  -9  -9-234.773 167.466   6
  -3  -9  -9-97.5507 49.6854   4
  -3  -9  -9-217.991 243.274   5
  -3  -9  -8-204.503 223.441   6
  -3  -9  -8-103.844 194.103   5
  -3  -9  -8-9.27904 70.6490   4
  -3  -9  -7 212.246 193.542   5
  -3  -9  -7 237.126 176.528   6
  -3  -9  -7-50.9530 51.3976   4
  -3  -9  -6-62.0773 195.522   5
  -3  -9  -6 173.315 208.397   6
  -3  -9  -6-46.1077 64.7424   4
  -3  -9  -5-64.9606 81.5119   4
   3   9   5-75.5289 77.6453   3
  -3  -9  -5 201.055 238.152   5
  -3  -9  -5 165.388 129.796   6
  -3  -9  -4 129.334 202.118   6
   3   9   4-23.0452 114.676   3
  -3  -9  -4 25.3081 57.7113   4
  -3  -9  -4 118.640 198.817   5
  -3  -9  -3-61.1497 66.7322   4
   3   9   3 102.029 142.710   3
  -3  -9  -3 132.040 119.736   6
  -3  -9  -3 94.1451 164.457   5
   3   9   2 178.426 105.989   3
  -3  -9  -2 173.185 167.399   5
  -3  -9  -2 13.7885 29.7463   4
  -3  -9  -2 63.0295 90.2261   6
  -3  -9  -1 26.3991 86.3462   6
  -3  -9  -1 351.957 291.037   5
   3   9   1 23.8636 169.492   3
  -3  -9   0-56.4283 166.628   6
   3   9   0-94.5093 173.035   3
  -3  -9   0-85.3863 178.361   5
  -3  -9   1 173.807 181.885   5
   3   9  -1-105.228 183.062   3
   3   9  -1-29.8249 42.3564   4
  -3  -9   1-134.533 227.121   6
  -3  -9   2 43.8397 185.266   6
   3   9  -2-407.006 311.530   3
   3   9  -2 2.99343 16.5874   4
  -3  -9   2-93.8039 162.933   5
   3   9  -3 0.75856 17.1257   4
   3   9  -3-85.4170 189.197   3
  -3  -9   3-9.31854 119.146   5
  -3  -9   3 121.753 154.241   6
   3   9  -4-37.8175 31.5561   4
  -3  -9   4-184.419 179.085   6
  -3  -9   4 0.82363 128.288   5
   3   9  -4-121.946 75.2871   6
   3   9  -5 21.5557 144.649   6
  -3  -9   5-128.045 133.180   6
   3   9  -5 33.1082 24.9778   4
  -3  -9   5-183.315 200.667   5
   3   9  -6-13.4006 13.3430   4
   3   9  -6-105.656 131.300   6
  -3  -9   6-104.614 139.969   6
  -3  -9   7 132.888 121.309   6
   3   9  -7-33.8966 84.5887   6
  -3  -9   8 5.03518 63.6648   6
  -3  -9   9-43.0774 58.1554   6
  -3  -9  10-106.934 103.889   6
  -3  -9  11 103.740 121.562   6
  -3  -9  12-84.9002 87.1147   6
  -3  -9  13-135.117 143.852   6
   3   9 -13-43.6531 108.285   4
  -3  -9  14 32.0387 64.2101   6
   3   9 -14-123.024 116.153   4
   3   9 -15-167.295 126.713   4
  -3  -9  15 14.2888 105.648   6
   3   9 -16-185.490 139.541   4
  -3  -9  16-190.089 164.079   6
   3   9 -17 32.8585 88.6400   1
  -3  -9  17-179.865 191.923   6
   3   9 -17-51.5846 106.342   4
   3   9 -18-95.4281 86.8270   4
  -3  -9  18-234.285 220.209   6
   3   9 -18-49.8871 110.353   1
   3   9 -19-43.3738 105.559   4
   3   9 -19-22.0835 44.8811   1
   3   9 -20-66.3759 135.052   4
   3   9 -20 114.784 103.481   1
   3   9 -21-145.152 165.266   4
   3   9 -21 9.75780 160.816   3
   3   9 -22-137.347 113.256   4
   3   9 -22-169.309 182.077   3
   3   9 -23-178.568 157.057   4
   3   9 -24 12.7055 82.3698   4
   3   9 -25-35.5835 73.2790   4
  -3  -8 -16 580.365 254.585   4
  -3  -8 -15 286.158 169.986   4
  -3  -8 -14 906.955 261.248   4
  -3  -8 -13 871.092 255.429   4
  -3  -8 -12 1163.16 270.709   4
  -3  -8 -11 120.625 87.0280   4
  -3  -8 -11 393.526 215.634   5
  -3  -8 -10 11.6772 157.274   5
  -3  -8 -10 179.361 93.2993   4
  -3  -8  -9-55.3705 105.278   4
  -3  -8  -9 281.520 190.800   5
  -3  -8  -8 1291.96 442.310   5
  -3  -8  -8 1287.78 254.236   4
  -3  -8  -7 51.2762 130.660   6
  -3  -8  -7 12.6119 66.1138   4
  -3  -8  -6 968.270 305.462   6
   3   8   6 1163.41 315.790   3
  -3  -8  -6 855.732 282.653   5
  -3  -8  -6 1094.86 205.059   4
   3   8   5 1583.82 339.149   3
  -3  -8  -5 1811.64 247.062   4
  -3  -8  -5 1927.85 429.194   6
  -3  -8  -5 2041.04 525.706   5
  -3  -8  -4 8444.96 881.270   6
  -3  -8  -4 10377.6 1146.60   5
   3   8   4 9476.30 844.931   3
  -3  -8  -4 9505.89 521.955   4
   3   8   3 13791.7 1024.91   3
  -3  -8  -3 13479.2 1089.12   6
  -3  -8  -3 14582.3 1352.30   5
  -3  -8  -3 14575.9 609.425   4
   3   8   2 42119.5 1779.20   3
  -3  -8  -2 39789.2 915.995   4
  -3  -8  -2 42999.3 1910.49   6
   3   8   1 15043.3 1091.74   3
  -3  -8  -1 15287.8 528.131   4
  -3  -8  -1 15920.8 1178.52   6
  -3  -8  -1 16994.6 1384.57   5
  -3  -8   0 8000.05 939.189   5
  -3  -8   0 7875.37 828.789   6
   3   8   0 8073.71 820.765   3
   3   8  -1 66.5811 76.9786   3
  -3  -8   1-122.943 180.677   6
  -3  -8   1 20.7290 137.096   5
   3   8  -1 17.3473 16.8854   4
   3   8  -2 3443.50 196.277   4
  -3  -8   2 4256.53 686.931   5
  -3  -8   2 3742.45 564.780   6
  -3  -8   3 4414.32 667.303   5
   3   8  -3 4495.33 610.047   6
   3   8  -3 4115.45 191.069   4
  -3  -8   4 342.380 173.560   5
   3   8  -4 186.316 38.4266   4
   3   8  -4 398.687 198.679   6
   3   8  -5 6519.98 747.362   6
   3   8  -5 4872.32 204.525   4
  -3  -8   5 6084.20 771.402   5
  -3  -8   6 4298.37 524.434   6
   3   8  -6 4344.45 606.472   6
  -3  -8   7-193.485 179.968   6
   3   8  -7-161.045 194.210   6
   3   8  -8 14192.9 1090.02   6
  -3  -8   8 13775.8 967.641   6
  -3  -8   9 3021.78 457.501   6
  -3  -8  10 12797.6 950.429   6
  -3  -8  11 2467.39 430.784   6
   3   8 -12 10306.3 623.673   4
  -3  -8  12 10027.7 895.348   6
   3   8 -13 9174.77 619.607   4
  -3  -8  13 9036.26 869.760   6
   3   8 -14 3861.19 417.272   4
  -3  -8  14 3125.15 522.078   6
   3   8 -15 4679.03 481.060   4
  -3  -8  15 4370.49 640.410   6
  -3  -8  16 3474.10 590.768   6
   3   8 -16 2881.08 420.014   1
   3   8 -16 3355.52 439.470   4
   3   8 -17 1022.72 233.994   1
  -3  -8  17 1158.54 357.441   6
   3   8 -17 1192.34 266.987   4
  -3  -8  18 5274.63 778.359   6
   3   8 -18 4333.61 523.450   4
   3   8 -18 4228.77 460.892   1
   3   8 -19 1264.21 242.242   1
   3   8 -19 1081.01 280.246   4
   3   8 -20 5112.83 615.089   4
   3   8 -20 4379.29 405.981   1
   3   8 -21 669.180 293.308   3
   3   8 -21 786.320 260.652   4
   3   8 -22 1538.49 371.674   4
   3   8 -22 976.467 330.034   3
   3   8 -23 91.3193 137.078   4
   3   8 -24 374.078 184.387   4
   3   8 -25 696.345 328.018   4
  -3  -7 -17-197.079 174.745   4
  -3  -7 -16-43.9989 65.4519   4
  -3  -7 -15 11.6122 101.847   4
  -3  -7 -14-5.67371 61.0196   4
  -3  -7 -13-133.611 105.947   4
  -3  -7 -12-108.749 197.999   5
  -3  -7 -12-89.1164 127.297   4
  -3  -7 -11-159.085 114.300   4
  -3  -7 -11 329.283 272.479   5
  -3  -7 -10-106.234 100.524   4
  -3  -7 -10-223.017 251.235   5
  -3  -7  -9-102.734 232.367   5
  -3  -7  -9-99.8626 99.8267   4
  -3  -7  -8-156.135 159.831   5
  -3  -7  -8-21.0787 47.9332   4
  -3  -7  -7-393.525 265.725   5
  -3  -7  -7 4.40384 52.7711   4
   3   7   6 231.679 149.779   5
   3   7   6 41.8332 99.6362   3
  -3  -7  -6-60.0621 66.4864   4
  -3  -7  -6-168.567 187.954   5
  -3  -7  -5-245.041 248.004   5
   3   7   5 228.743 200.476   5
  -3  -7  -5 85.2484 58.2310   4
   3   7   5 172.445 175.001   3
  -3  -7  -5 142.159 178.275   6
  -3  -7  -4 39.7624 62.3564   4
   3   7   4 57.3948 125.342   5
  -3  -7  -4 253.385 187.602   5
  -3  -7  -4-95.3330 110.242   6
   3   7   4-17.8145 115.436   3
  -3  -7  -3 299.606 163.768   5
  -3  -7  -3 81.7754 62.9075   4
  -3  -7  -3-3.48672 114.601   6
   3   7   3 51.2666 101.501   3
   3   7   3 139.775 136.393   5
  -3  -7  -2 217.627 156.362   6
   3   7   2-21.8307 162.585   5
   3   7   2 190.081 134.994   3
  -3  -7  -2-29.7844 41.6566   4
  -3  -7  -2-105.187 173.568   5
  -3  -7  -1 222.706 196.829   6
   3   7   1-40.5238 72.6282   3
   3   7   1-93.6851 144.233   5
  -3  -7  -1 7.46641 29.9837   4
  -3  -7  -1-96.4731 183.857   5
   3   7   0 263.860 221.970   5
  -3  -7   0 173.724 201.102   5
  -3  -7   1-125.575 137.628   5
   3   7  -1-31.6404 30.0784   4
   3   7  -1 99.1013 156.750   5
   3   7  -2-9.10202 116.588   5
   3   7  -2 29.0340 103.516   6
  -3  -7   2-62.9609 99.3294   5
   3   7  -2-8.63787 10.1542   4
   3   7  -3-175.798 161.502   5
   3   7  -3 65.8447 122.435   6
  -3  -7   3 139.212 195.208   5
   3   7  -3 30.6824 17.1194   4
   3   7  -4 13.6523 14.2706   4
   3   7  -4 71.0409 68.1064   5
  -3  -7   4 44.0989 72.7374   5
   3   7  -4 17.5776 84.9613   6
   3   7  -5-188.505 191.799   5
   3   7  -5 69.6392 123.267   6
   3   7  -6-3.21690 67.0950   5
   3   7  -6-56.5919 74.3593   6
   3   7  -7-28.2510 118.943   5
   3   7  -7-93.3056 130.835   6
  -3  -7   8-67.0320 70.3658   6
   3   7  -8-59.1591 57.5727   6
  -3  -7   9-73.8765 57.8742   6
   3   7  -9 17.7797 98.1757   6
  -3  -7  10 82.6851 112.510   6
   3   7 -11-105.069 91.4974   4
  -3  -7  11 26.9975 114.304   6
   3   7 -12-55.5110 83.7225   4
  -3  -7  12 74.5028 118.666   6
   3   7 -13-78.0027 99.1416   4
  -3  -7  13 108.582 101.390   6
  -3  -7  14-214.739 174.585   6
   3   7 -14-62.8336 107.149   4
  -3  -7  15-175.293 138.060   6
   3   7 -15-27.9045 61.8205   4
   3   7 -15-174.709 145.796   1
   3   7 -16 40.8532 48.8881   1
  -3  -7  16-56.0560 175.153   6
   3   7 -16-22.0805 114.649   4
   3   7 -17-99.3950 125.113   4
  -3  -7  17-268.222 166.100   6
   3   7 -17 140.022 105.225   1
   3   7 -18-94.2341 111.046   4
   3   7 -18 69.0751 96.0900   1
   3   7 -19 84.5897 68.4388   4
   3   7 -19-120.963 94.4670   1
   3   7 -20-124.464 80.7134   4
   3   7 -21 13.0336 106.076   4
   3   7 -22-22.6285 66.1957   4
   3   7 -23 74.1095 96.9195   4
   3   7 -24-0.71912 62.8504   4
  -3  -6 -18 553.622 263.963   4
  -3  -6 -17 569.997 218.662   4
  -3  -6 -16 750.173 253.471   4
  -3  -6 -15 2639.23 451.581   4
  -3  -6 -14 903.075 257.889   4
  -3  -6 -13 754.793 234.667   4
  -3  -6 -13 1207.42 422.274   5
  -3  -6 -12 1668.94 480.671   5
  -3  -6 -12 1926.81 338.481   4
  -3  -6 -11-266.076 194.613   5
  -3  -6 -11 105.168 83.5022   4
  -3  -6 -10 704.397 331.863   5
  -3  -6 -10 1180.23 240.887   4
  -3  -6  -9-70.8595 97.7013   4
  -3  -6  -9 102.618 143.992   5
  -3  -6  -8 3104.03 360.326   4
  -3  -6  -8 2932.67 557.521   5
   3   6   7 81.8750 109.601   5
  -3  -6  -7-47.9860 173.492   5
  -3  -6  -7-109.965 109.651   4
   3   6   6 15496.0 883.413   3
  -3  -6  -6 15004.5 1225.52   5
  -3  -6  -6 15927.9 733.038   4
   3   6   6 16121.6 1089.54   5
   3   6   5 6909.61 720.130   5
  -3  -6  -5 7009.34 462.037   4
  -3  -6  -5 6121.38 772.169   5
   3   6   5 7088.21 619.414   3
  -3  -6  -4 19604.3 1212.41   6
  -3  -6  -4 22710.4 764.104   4
   3   6   4 20066.3 1051.43   3
  -3  -6  -4 20168.2 1365.97   5
   3   6   4 22926.8 1360.83   5
   3   6   3 2454.36 379.722   3
  -3  -6  -3 2530.78 237.884   4
  -3  -6  -3 2184.24 397.168   6
   3   6   3 2216.42 436.604   5
  -3  -6  -3 2066.89 442.784   5
  -3  -6  -2 20491.7 1181.27   6
   3   6   2 20048.9 734.490   1
   3   6   2 22534.0 1413.20   5
   3   6   2 19210.6 1060.72   3
  -3  -6  -2 21809.8 1361.01   5
  -3  -6  -2 21225.3 608.413   4
  -3  -6  -1 2154.73 174.702   4
   3   6   1 2184.60 466.240   5
  -3  -6  -1 2138.77 420.258   5
   3   6   0 11873.8 1006.76   5
  -3  -6   0 10603.9 336.435   4
  -3  -6   0 11651.0 975.418   5
  -3  -6   1 852.579 237.971   5
   3   6  -1 1169.26 340.340   5
   3   6  -2 17730.4 1215.94   5
  -3  -6   2 17959.2 1166.74   5
   3   6  -2 18752.7 1111.60   6
   3   6  -3 559.487 228.418   5
   3   6  -3 503.176 208.352   6
   3   6  -4 368.390 150.993   6
   3   6  -4 369.659 152.430   5
   3   6  -4 202.291 30.3688   4
   3   6  -5 26486.8 1499.77   5
   3   6  -5 27370.6 1320.16   6
   3   6  -6 7835.33 711.972   6
   3   6  -6 7769.18 810.109   5
   3   6  -7 27975.4 1339.04   6
   3   6  -7 27125.9 1527.41   5
   3   6  -8 12748.6 1044.76   5
   3   6  -8 13224.3 936.380   6
   3   6  -9 9742.24 499.668   4
  -3  -6   9 8753.56 711.695   6
   3   6  -9 7448.39 802.971   5
   3   6  -9 8463.23 760.186   6
  -3  -6  10 17338.8 1036.87   6
   3   6 -10 17554.1 1122.49   6
   3   6 -10 17584.4 722.792   4
   3   6 -11 2792.23 310.477   4
  -3  -6  11 2702.28 434.525   6
  -3  -6  12 20717.2 1210.87   6
   3   6 -12 20780.9 888.399   4
   3   6 -13 358.474 117.580   4
  -3  -6  13 375.819 180.000   6
  -3  -6  14 4886.26 639.606   6
   3   6 -14 5077.30 478.964   1
   3   6 -14 5153.06 495.181   4
   3   6 -15 92.7881 58.6858   1
  -3  -6  15 233.717 158.706   6
   3   6 -15 253.766 116.814   4
  -3  -6  16 7902.39 856.910   6
   3   6 -16 7988.62 663.893   4
   3   6 -16 7624.48 524.883   1
   3   6 -17 1315.15 288.575   4
   3   6 -17 1266.34 196.305   1
   3   6 -18 5264.00 369.003   1
   3   6 -18 5837.33 623.013   4
   3   6 -19 4435.05 570.074   4
   3   6 -19 4042.96 300.391   1
   3   6 -20 2766.50 457.210   4
   3   6 -21 1530.05 365.403   4
   3   6 -22 1288.02 342.496   4
   3   6 -23 459.529 213.032   4
   3   6 -24 386.081 207.914   4
  -3  -5 -18-34.6404 56.8235   4
  -3  -5 -17 130.708 170.624   4
  -3  -5 -16-11.1853 88.9597   4
  -3  -5 -15-104.801 99.9659   4
  -3  -5 -14-69.7919 121.850   4
  -3  -5 -13-70.0539 126.841   4
  -3  -5 -13 181.428 222.991   5
  -3  -5 -12-130.077 137.411   5
  -3  -5 -12-236.917 145.569   4
  -3  -5 -11-90.0525 134.348   4
  -3  -5 -11-110.883 103.510   5
  -3  -5 -10-346.233 173.774   4
  -3  -5 -10 82.6972 147.191   5
  -3  -5  -9-4.53075 146.280   5
  -3  -5  -9-161.186 141.223   4
  -3  -5  -8 31.4335 116.750   5
  -3  -5  -8-203.005 142.946   4
  -3  -5  -7-165.446 130.444   4
   3   5   7 56.7570 108.102   5
  -3  -5  -7 12.5923 99.4373   5
   3   5   6 1.61200 82.2447   5
   3   5   6 88.8858 65.8732   3
  -3  -5  -6-53.9182 95.3194   5
  -3  -5  -6-144.151 92.3533   4
   3   5   5 98.8390 98.1572   5
   3   5   5 31.4293 37.1259   1
   3   5   5-165.602 93.0013   3
  -3  -5  -5 148.684 176.965   5
  -3  -5  -5-86.9286 71.8731   4
  -3  -5  -4 29.5581 150.681   5
   3   5   4 54.7547 42.4580   1
   3   5   4-9.64448 74.1034   5
  -3  -5  -4-17.9755 55.4815   4
   3   5   4 64.7193 98.6733   3
   3   5   3 49.2933 87.3985   3
  -3  -5  -3 70.3816 142.659   5
   3   5   3-90.4073 115.888   5
  -3  -5  -3-107.935 63.3149   4
   3   5   3-44.9227 41.2033   1
   3   5   2-67.6271 125.627   5
  -3  -5  -2 185.388 155.516   5
  -3  -5  -2-33.9334 24.4316   4
  -3  -5  -1 44.5063 79.3539   5
   3   5   1 23.0799 154.717   5
  -3  -5  -1 58.2140 45.7783   4
   3   5   0-21.3005 67.4581   5
  -3  -5   0-33.4478 65.1977   6
  -3  -5   0 9.22339 12.5331   4
  -3  -5   0 25.8758 82.3654   5
   3   5  -1-27.2885 88.9004   5
   3   5  -1-65.1076 69.5895   6
  -3  -5   1-74.0627 82.8517   6
  -3  -5   1 70.6594 103.431   5
   3   5  -2-14.0244 126.265   5
   3   5  -2 77.5513 105.350   6
  -3  -5   2-42.6532 96.5377   5
  -3  -5   2 77.8225 75.8651   6
   3   5  -3 62.7503 77.3734   6
   3   5  -3 82.7478 110.946   5
  -3  -5   3-50.0072 69.0170   6
   3   5  -4 35.3248 101.002   6
   3   5  -4-16.7508 15.8301   4
   3   5  -4 66.0916 99.1401   5
  -3  -5   4 74.1878 79.0540   6
   3   5  -5-30.9975 109.264   5
   3   5  -5-50.9656 31.3430   4
   3   5  -5 78.6198 113.391   6
  -3  -5   5-83.0548 108.341   6
   3   5  -6-6.10124 71.9846   6
   3   5  -6-74.7862 53.0353   4
   3   5  -6-25.9200 69.0471   5
   3   5  -7-19.9246 44.2501   4
   3   5  -7 48.9355 82.9786   5
   3   5  -7-28.3546 92.7579   6
   3   5  -8-70.9113 57.7288   4
   3   5  -8-14.6573 67.8393   5
   3   5  -8-37.9946 71.3789   6
  -3  -5   9-27.1384 61.0585   6
   3   5  -9 7.22778 62.8750   5
   3   5  -9-32.9125 62.8787   4
   3   5  -9-96.8989 99.3063   6
   3   5 -10 107.945 72.6363   6
   3   5 -10-90.2413 76.1992   4
  -3  -5  10-16.9842 59.0550   6
  -3  -5  11 78.4066 93.5506   6
   3   5 -11-73.6703 87.5582   4
  -3  -5  12-10.1166 59.3993   6
   3   5 -12-55.9685 89.5621   4
   3   5 -13-155.281 106.910   4
   3   5 -13-61.3882 114.223   1
  -3  -5  13-25.7413 117.941   6
  -3  -5  14 111.239 120.837   6
   3   5 -14-42.0004 70.7166   4
   3   5 -14 5.61244 44.8255   1
  -3  -5  15-85.9592 128.556   6
   3   5 -15-73.9735 98.6377   4
   3   5 -15 97.9778 66.7063   1
   3   5 -16-132.183 105.113   1
   3   5 -16 15.2866 89.9930   4
   3   5 -17-110.407 101.245   4
   3   5 -17-79.2364 59.1671   1
   3   5 -18 19.5319 51.6151   4
   3   5 -18 23.1835 39.2664   1
   3   5 -19 134.552 60.6166   1
   3   5 -19 142.839 144.491   4
   3   5 -20 259.612 170.859   4
   3   5 -21-19.3891 94.1681   4
   3   5 -22 68.4785 103.641   4
   3   5 -23 193.542 153.023   4
   3   5 -24-23.2594 93.8124   4
  -3  -4 -19 949.916 303.894   4
  -3  -4 -18 1552.61 362.718   4
  -3  -4 -17 1069.08 286.446   4
  -3  -4 -16 3803.03 533.476   4
  -3  -4 -15 146.761 125.072   4
  -3  -4 -14 5988.58 830.408   5
  -3  -4 -14 5043.45 563.188   4
  -3  -4 -13 152.294 100.830   4
  -3  -4 -13-39.1300 193.247   5
  -3  -4 -12 4697.15 502.546   4
  -3  -4 -12 5118.04 725.966   5
  -3  -4 -11 306.970 163.839   5
  -3  -4 -11 271.309 136.753   4
  -3  -4 -10 5527.65 707.478   5
  -3  -4 -10 5193.11 483.300   4
  -3  -4  -9 695.457 173.647   4
  -3  -4  -9 370.565 167.525   5
  -3  -4  -8 2276.92 291.865   4
  -3  -4  -8 2405.92 448.853   5
   3   4   7 6296.67 431.843   3
  -3  -4  -7 5693.72 657.299   5
   3   4   7 5707.69 359.144   1
  -3  -4  -7 6122.68 453.870   4
   3   4   7 6447.55 550.689   5
   3   4   6 7337.51 501.645   3
   3   4   6 8441.62 388.211   1
  -3  -4  -6 6943.46 687.855   5
   3   4   6 7773.37 634.762   5
  -3  -4  -6 8225.63 494.487   4
   3   4   5 5956.29 462.730   3
   3   4   5 6605.23 588.850   5
  -3  -4  -5 6408.52 657.057   5
   3   4   5 6746.63 335.914   1
  -3  -4  -5 6692.05 415.191   4
  -3  -4  -4 22.9202 73.6961   5
   3   4   4 145.766 114.262   5
  -3  -4  -4 337.762 88.0635   4
   3   4   3 5684.63 587.674   5
  -3  -4  -3 4574.55 529.783   5
  -3  -4  -3 5601.96 316.010   4
   3   4   2 28627.3 1321.27   5
  -3  -4  -2 27759.4 1266.78   5
  -3  -4  -2 28239.8 627.343   4
  -3  -4  -1 1277.95 267.863   6
   3   4   1 1052.12 276.685   5
  -3  -4  -1 1434.77 119.541   4
  -3  -4  -1 1226.42 268.739   5
  -3  -4   0 82810.0 2101.71   5
  -3  -4   0 78742.6 712.542   4
   3   4   0 78828.7 2169.93   5
  -3  -4   0 82629.9 2142.44   6
   3   4  -1 1113.98 252.489   5
  -3  -4   1 902.027 219.723   5
  -3  -4   1 1046.73 244.802   6
   3   4  -1 954.151 226.326   6
   3   4  -2 35791.7 1360.63   6
   3   4  -2 35040.8 1421.12   5
  -3  -4   2 35002.0 1340.00   6
   3   4  -3 14523.9 856.789   6
   3   4  -3 13923.7 892.206   5
  -3  -4   3 13717.3 822.718   6
   3   4  -4 29027.0 1296.55   5
   3   4  -4 29292.2 1203.31   6
  -3  -4   4 28764.4 1160.42   6
   3   4  -4 27309.7 398.126   4
   3   4  -5 52843.8 1613.96   6
   3   4  -5 52823.3 720.149   4
   3   4  -5 50311.8 1706.18   5
   3   4  -6 27952.8 1272.30   5
   3   4  -6 28774.3 1191.52   6
   3   4  -6 29399.9 643.878   4
   3   4  -7 118.481 67.6361   4
   3   4  -7 65.3008 69.6142   6
   3   4  -8 17111.3 953.587   6
   3   4  -8 17779.4 632.847   4
   3   4  -9 239.346 125.696   6
   3   4  -9-8.44050 31.5680   4
   3   4 -10 8087.40 702.923   6
   3   4 -10 7849.30 494.113   4
   3   4 -11 1189.38 205.367   4
   3   4 -12 6620.66 515.077   4
   3   4 -12 6442.28 435.477   1
  -3  -4  12 6831.42 666.866   6
   3   4 -13 160.516 87.9212   4
  -3  -4  13 408.515 185.420   6
   3   4 -13 200.066 67.1854   1
   3   4 -14 5543.78 519.387   4
   3   4 -14 6005.98 369.014   1
  -3  -4  14 5923.08 678.464   6
   3   4 -15 3641.63 435.817   4
   3   4 -15 3817.58 262.884   1
   3   4 -16 9487.89 725.628   4
   3   4 -16 9533.11 383.710   1
   3   4 -17 2410.37 177.004   1
   3   4 -17 2249.84 377.749   4
   3   4 -18 3629.54 502.295   4
   3   4 -18 3125.26 182.217   1
   3   4 -19 956.550 279.613   4
   3   4 -20 5603.03 643.881   4
   3   4 -21 83.0528 138.106   4
   3   4 -22 3088.07 528.036   4
   3   4 -23 62.6184 78.7231   4
   3   4 -24 791.110 262.971   4
  -3  -3 -20-62.5390 102.357   4
  -3  -3 -19-192.798 154.869   4
  -3  -3 -18-91.9718 120.120   4
  -3  -3 -17-58.5822 51.1769   4
  -3  -3 -16 63.7849 55.0625   4
  -3  -3 -15 75.4908 103.040   4
  -3  -3 -14 119.581 111.821   4
  -3  -3 -14 71.5939 133.751   5
  -3  -3 -14-20.5359 70.3004   1
  -3  -3 -13 171.896 127.052   5
  -3  -3 -13 90.8876 122.623   4
  -3  -3 -13-157.165 98.7724   1
  -3  -3 -12-123.201 112.509   4
  -3  -3 -12 48.3597 70.9460   5
  -3  -3 -12-135.270 108.548   1
  -3  -3 -11-81.8559 116.360   5
  -3  -3 -11 16.0073 52.1957   4
  -3  -3 -11-197.338 116.712   1
  -3  -3 -10 113.868 66.3027   4
  -3  -3 -10-141.658 91.2575   1
  -3  -3 -10 61.0803 115.986   5
  -3  -3  -9-76.5884 45.2438   1
  -3  -3  -9 122.426 112.402   5
   3   3   9-24.3639 41.7842   1
  -3  -3  -9 83.7617 54.8785   4
  -3  -3  -8 51.2658 63.4921   1
   3   3   8-28.7510 34.7713   1
  -3  -3  -8 48.0522 100.252   5
  -3  -3  -8-9.47240 43.6199   4
  -3  -3  -7-44.9499 56.6988   4
  -3  -3  -7-118.286 81.8045   1
  -3  -3  -7-35.9340 81.5303   5
   3   3   7-16.6695 41.2497   1
   3   3   7-14.2790 29.0732   3
  -3  -3  -6 11.8899 47.3288   4
   3   3   6-44.7219 52.9087   3
  -3  -3  -6-16.1483 75.1730   5
   3   3   6 37.6554 55.8172   5
  -3  -3  -6 41.0518 52.7457   1
  -3  -3  -5 79.4843 65.4154   1
  -3  -3  -5-29.8189 44.0318   4
  -3  -3  -5 13.8687 81.0170   5
   3   3   5 139.443 123.564   5
   3   3   4-25.0943 43.9387   5
  -3  -3  -4-65.1610 62.6299   5
  -3  -3  -4 31.5854 40.5589   4
  -3  -3  -4 21.7671 52.3135   1
  -3  -3  -3 40.5337 47.0890   1
   3   3   3 11.7824 80.5261   5
  -3  -3  -3 51.5244 94.8459   5
  -3  -3  -3-24.1290 25.9142   4
   3   3   2 83.8789 95.6879   5
  -3  -3  -2-5.65943 20.5608   4
  -3  -3  -2 52.1764 75.3919   5
  -3  -3  -2-54.8289 66.9599   1
  -3  -3  -1 90.6360 85.3519   5
  -3  -3  -1-7.98532 53.9908   6
  -3  -3  -1 14.7567 21.5056   4
   3   3   1 84.1980 80.3518   5
  -3  -3   0 33.2486 82.4040   5
   3   3   0-18.4542 91.3531   5
  -3  -3   0 4.83801 12.6938   4
  -3  -3   0 122.030 135.276   6
   3   3  -1 103.475 113.676   6
   3   3  -1-27.4224 61.9974   5
   3   3  -1 38.8693 30.3146   1
  -3  -3   1-21.8335 51.4954   6
   3   3  -2-62.8774 77.5548   6
   3   3  -2 14.9755 26.9918   1
   3   3  -2 31.6876 54.8249   5
  -3  -3   2-3.79990 46.7450   6
   3   3  -3-8.20617 61.2965   5
   3   3  -3-19.1867 53.6123   6
  -3  -3   3-1.04713 56.3195   6
   3   3  -4 8.43577 48.8111   6
  -3  -3   4-38.4771 70.3190   6
   3   3  -4 38.5550 23.7264   4
   3   3  -5 39.5641 68.9206   6
   3   3  -5-14.9982 23.0760   4
   3   3  -6 2.49892 26.9796   4
   3   3  -6-28.0903 78.5782   6
   3   3  -7-5.06986 21.8491   4
   3   3  -7-44.1436 79.9681   6
   3   3  -8-14.7926 25.7200   4
   3   3  -8 20.7071 80.3074   6
   3   3  -9 113.439 103.108   6
   3   3  -9 21.1956 31.6475   4
   3   3 -10-76.3610 74.9563   1
   3   3 -10-29.6783 55.9136   4
   3   3 -10 5.18107 67.5922   6
   3   3 -11 25.1163 38.1342   4
   3   3 -11 13.3658 29.8137   1
   3   3 -12 45.6977 50.2304   4
   3   3 -12 77.9902 49.2454   1
  -3  -3  12-91.0358 99.4640   6
   3   3 -13-25.2986 79.8342   4
  -3  -3  13 43.9955 70.3440   6
   3   3 -13-128.063 64.3849   1
   3   3 -14 17.7867 68.7180   4
   3   3 -14 73.7710 41.9972   1
   3   3 -15-174.274 133.307   4
   3   3 -15 99.5969 39.1095   1
   3   3 -16-31.5821 27.0251   1
   3   3 -16 1.87520 44.6515   4
   3   3 -17-24.2967 13.3535   1
   3   3 -17-62.4041 104.092   4
   3   3 -18-12.1321 13.1372   1
   3   3 -18 22.5124 109.542   4
   3   3 -19 32.3277 49.0980   4
   3   3 -20 375.799 190.839   4
   3   3 -21 144.268 102.114   4
   3   3 -22-152.741 161.766   4
   3   3 -23-149.639 183.318   4
  -3  -2 -20 1853.62 404.187   4
  -3  -2 -19 115.837 77.2309   4
  -3  -2 -18 632.902 232.556   4
  -3  -2 -17 846.274 267.222   4
  -3  -2 -17 470.741 149.051   1
  -3  -2 -16 2155.79 317.671   1
  -3  -2 -16 2287.79 396.064   4
  -3  -2 -15 184.657 109.195   1
  -3  -2 -15 310.812 220.443   5
  -3  -2 -15 191.021 117.006   4
  -3  -2 -14 12998.1 1010.84   5
  -3  -2 -14 11760.0 832.216   4
  -3  -2 -14 11142.7 672.979   1
  -3  -2 -13-0.84757 66.4271   1
  -3  -2 -13 10.9956 77.0707   4
  -3  -2 -12 5761.06 623.765   5
  -3  -2 -12 5598.18 443.229   1
  -3  -2 -12 5088.87 501.716   4
  -3  -2 -11 3334.64 461.003   5
  -3  -2 -11 3363.50 327.953   1
  -3  -2 -11 2947.88 364.402   4
  -3  -2 -10 11486.3 802.777   5
   3   2  10 11100.5 519.102   1
  -3  -2 -10 11942.2 593.132   1
  -3  -2 -10 11205.4 676.758   4
  -3  -2  -9 3311.65 355.100   4
  -3  -2  -9 3514.00 423.728   5
   3   2   9 3157.06 261.980   1
  -3  -2  -9 3436.43 302.819   1
  -3  -2  -8 506.422 157.382   5
  -3  -2  -8 742.048 143.823   1
  -3  -2  -8 637.646 149.832   4
  -3  -2  -7 3687.26 333.582   4
   3   2   7 2484.30 176.059   3
  -3  -2  -7 3920.74 413.762   5
  -3  -2  -7 3913.45 303.314   1
   3   2   6 290.349 69.2892   3
  -3  -2  -6 610.882 121.777   1
  -3  -2  -6 409.198 134.125   5
   3   2   6 577.688 129.076   5
  -3  -2  -6 348.768 94.2111   4
   3   2   5 5412.64 295.527   1
  -3  -2  -5 5040.41 436.616   5
  -3  -2  -5 6075.27 353.053   1
  -3  -2  -5 5640.20 355.909   4
   3   2   5 5830.84 407.803   5
   3   2   4 30179.7 631.205   1
   3   2   4 29485.9 963.409   5
  -3  -2  -4 29444.5 1004.26   5
  -3  -2  -4 31182.3 768.168   1
  -3  -2  -4 29062.9 750.092   4
   3   2   3 13228.3 674.998   5
  -3  -2  -3 13020.3 653.958   5
  -3  -2  -3 13146.1 488.367   1
   3   2   2 140666. 2284.46   5
  -3  -2  -2 136144. 2041.55   5
  -3  -2  -2 136742. 1547.55   1
  -3  -2  -1 17899.4 737.321   5
   3   2   1 16059.6 753.450   5
  -3  -2  -1 16616.2 525.478   1
   3   2   0 121491. 2032.76   5
   3   2   0 127532. 2257.98   6
  -3  -2   0 126194. 1426.10   1
  -3  -2   1 300.388 77.3594   1
   3   2  -1 178.716 80.6542   5
   3   2  -1 321.153 59.6337   1
   3   2  -1 128.796 95.3731   6
   3   2  -2 4931.43 235.948   1
   3   2  -2 5075.48 434.096   6
   3   2  -3 9276.73 243.721   4
  -3  -2   3 9211.07 253.663   4
   3   2  -3 9430.71 594.205   6
   3   2  -3 8483.29 308.046   1
   3   2  -4 2571.91 154.597   4
  -3  -2   4 2675.72 170.606   4
   3   2  -4 2652.15 312.928   6
   3   2  -5 861.676 107.977   4
   3   2  -5 882.615 181.208   6
   3   2  -6 33569.7 1138.13   6
   3   2  -6 33341.6 739.960   4
   3   2  -7 83.6165 64.4962   6
   3   2  -7 274.765 96.2744   4
   3   2  -8 96171.4 2103.98   6
   3   2  -8 97031.8 1540.63   4
   3   2  -9 15597.8 515.871   1
   3   2  -9 14850.6 661.949   4
   3   2  -9 14221.7 845.774   6
   3   2 -10 18106.1 1001.74   6
   3   2 -10 18148.1 497.612   1
   3   2 -10 17810.5 767.535   4
   3   2 -11 2106.58 299.301   4
   3   2 -11 2047.85 144.440   1
  -3  -2  12 7458.01 698.912   6
   3   2 -12 7771.29 565.345   4
   3   2 -12 8399.13 262.591   1
   3   2 -13 636.909 186.721   4
   3   2 -13 677.894 68.4713   1
   3   2 -14 2727.71 137.323   1
   3   2 -14 2475.48 351.548   4
   3   2 -15 224.648 40.8507   1
   3   2 -15 244.049 80.6271   2
   3   2 -15 101.694 75.6142   4
   3   2 -16 2842.69 397.629   4
   3   2 -16 2882.73 264.524   2
   3   2 -16 2212.01 120.378   1
   3   2 -17 691.364 206.386   4
   3   2 -17 571.082 65.8854   1
   3   2 -18 5984.74 618.610   4
   3   2 -19 408.557 165.496   4
   3   2 -20 4308.69 567.544   4
   3   2 -21-141.822 153.240   4
   3   2 -22 1649.81 386.199   4
   3   2 -23 132.649 80.9520   4
  -3  -1 -21 169.588 101.220   4
  -3  -1 -20-88.1814 125.920   4
  -3  -1 -19-45.8784 74.9203   1
  -3  -1 -19-23.6526 91.4926   4
  -3  -1 -18-8.35115 60.5886   4
  -3  -1 -18-16.1451 51.5688   1
  -3  -1 -17 53.9452 97.4999   4
  -3  -1 -17-117.652 68.0795   1
  -3  -1 -16 33.9322 73.5068   4
  -3  -1 -16-31.5704 43.7061   1
  -3  -1 -15-88.7444 81.1995   4
  -3  -1 -15-61.7282 59.5328   1
  -3  -1 -15-166.170 144.608   5
  -3  -1 -14 54.8862 64.5994   1
  -3  -1 -14-1.63412 57.2400   4
  -3  -1 -13 31.8616 39.4629   1
  -3  -1 -13-87.1860 109.349   4
  -3  -1 -12-285.627 148.462   5
  -3  -1 -12-69.8058 60.0765   1
  -3  -1 -12-67.6118 95.0174   4
  -3  -1 -11-76.9441 71.9233   4
  -3  -1 -11-66.0439 56.3695   1
  -3  -1 -11-154.047 122.933   5
   3   1  11-4.86245 39.8508   1
   3   1  10-9.02290 26.4008   1
  -3  -1 -10-93.9806 85.6404   4
  -3  -1 -10-239.361 153.281   5
  -3  -1 -10-86.8582 68.2862   1
  -3  -1  -9-114.776 107.349   4
  -3  -1  -9-138.818 114.969   5
  -3  -1  -9-11.4614 34.5832   1
  -3  -1  -8-66.6081 66.9998   4
  -3  -1  -8-63.7318 46.1807   1
  -3  -1  -7-66.9234 59.0855   5
  -3  -1  -7-14.0187 38.6845   1
  -3  -1  -6-68.1066 54.5299   1
  -3  -1  -6-48.5095 52.0385   5
   3   1   6 4.31276 11.7937   2
   3   1   6-33.0804 43.3663   1
   3   1   5 3.86390 22.3153   5
  -3  -1  -5-14.5939 43.5139   1
  -3  -1  -5-77.7519 56.7449   5
   3   1   5-28.2855 36.8918   1
   3   1   4 40.5759 44.4482   5
  -3  -1  -4-20.5272 40.3418   1
  -3  -1  -4-9.71041 39.0979   5
   3   1   4-38.4443 32.1036   1
   3   1   3 11.8442 51.8395   5
   3   1   3 6.58773 29.9145   1
  -3  -1  -3-7.15669 34.9773   1
  -3  -1  -3-59.3338 38.7962   5
  -3  -1  -2-19.3206 28.6182   1
   3   1   2 21.8342 32.1017   5
  -3  -1  -1 23.5437 27.1755   1
   3   1   1-86.6267 76.1335   5
  -3  -1   0 9.51700 27.4130   1
   3   1   0 36.9443 80.5942   6
   3   1   0-9.55320 14.0049   1
   3   1  -1-28.0470 27.5438   1
  -3  -1   1-3.66794 30.6872   1
  -3  -1   1 10.2147 16.7090   4
   3   1  -1 3.61399 65.8058   6
  -3  -1   2 17.2145 31.7932   1
  -3  -1   2 14.1761 12.2373   4
   3   1  -2-37.5484 23.0283   1
   3   1  -2 18.1777 20.8843   4
  -3  -1   3 53.5588 32.0390   4
   3   1  -3-36.4331 70.6015   6
   3   1  -3 18.2193 17.5713   1
   3   1  -3 31.0064 36.1649   4
   3   1  -4-11.1565 19.6652   1
  -3  -1   4 1.72961 25.2892   4
   3   1  -4-27.5415 24.5952   4
   3   1  -4-43.0507 58.8918   6
  -3  -1   5 42.3079 33.6849   4
   3   1  -5 19.8126 17.3566   1
   3   1  -5-40.9619 45.6558   4
   3   1  -5 12.1914 47.5304   6
  -3  -1   6 20.0434 17.8928   4
   3   1  -6-2.15429 32.2778   6
   3   1  -6-17.4963 38.7797   4
   3   1  -7-42.7407 75.2096   6
   3   1  -7-2.86132 41.5215   4
  -3  -1   7-27.9715 52.7070   4
   3   1  -8 41.9087 28.7597   1
   3   1  -8 72.9014 74.8424   4
   3   1  -8 44.7983 82.3916   6
   3   1  -9-12.2173 72.6883   4
   3   1  -9-6.34348 8.27221   1
   3   1  -9 10.3017 66.3136   6
   3   1 -10 10.5459 67.3569   6
   3   1 -10-33.5149 15.5797   1
   3   1 -11 4.81429 10.2050   1
   3   1 -11 84.5998 77.0790   4
   3   1 -12 109.994 74.3575   2
   3   1 -12 67.3296 64.0172   4
   3   1 -12-3.41284 10.7095   1
   3   1 -13-39.1989 63.8484   4
   3   1 -13 23.3640 15.1753   1
   3   1 -13 71.5459 65.3267   2
   3   1 -14-32.4863 74.8407   4
   3   1 -14 10.1030 9.16926   1
   3   1 -14 40.0046 36.4206   2
   3   1 -15-32.7730 97.8453   4
   3   1 -15 4.45784 8.26622   1
   3   1 -15 51.2399 51.9905   2
   3   1 -16-16.0710 107.371   4
   3   1 -16-32.4218 20.7480   1
   3   1 -16-85.9847 51.7721   2
   3   1 -17-56.3375 64.2262   4
   3   1 -18-110.052 116.158   4
   3   1 -19-83.7370 115.360   4
   3   1 -20-16.1393 91.9524   4
   3   1 -21-72.5711 89.6831   4
   3   1 -22 206.634 196.080   5
   3   1 -22-49.9981 123.036   4
  -3   0 -21-18.7570 98.7918   4
  -3   0 -20 199.017 171.885   4
  -3   0 -19-35.9894 70.3803   1
  -3   0 -19-42.9513 100.003   4
  -3   0 -18 782.797 173.160   1
  -3   0 -18 911.133 266.481   4
  -3   0 -17-58.3007 50.7569   4
  -3   0 -17 22.1723 53.9575   1
  -3   0 -16 4946.34 562.329   4
  -3   0 -16 4657.92 524.158   5
  -3   0 -16 4794.61 400.447   1
  -3   0 -15 39.3674 103.475   4
  -3   0 -15-33.1504 40.6307   1
  -3   0 -15 50.7802 62.9888   5
  -3   0 -14 13356.3 819.002   5
  -3   0 -14 14355.3 869.388   4
  -3   0 -13 242.784 142.086   4
  -3   0 -13 182.007 103.416   5
  -3   0 -13 238.027 101.255   1
  -3   0 -12 6521.09 515.150   5
  -3   0 -12 6919.98 376.225   1
  -3   0 -12 7400.05 573.961   4
   3   0  12 6839.31 517.175   1
  -3   0 -11-4.57348 62.7563   4
  -3   0 -11-72.6761 50.0795   1
   3   0  11 44.1185 35.0856   1
  -3   0 -11-19.1722 67.1885   5
  -3   0 -10 6844.75 337.796   1
  -3   0 -10 6009.09 424.466   5
  -3   0  -9-13.8643 43.6399   5
  -3   0  -9 39.0131 34.4504   1
  -3   0  -8 16508.7 473.739   1
  -3   0  -8 11905.2 505.675   5
  -3   0  -7 49.2420 36.3117   5
  -3   0  -7 24.0944 40.4609   1
   3   0   7 2.16966 25.3369   1
   3   0   6 71673.4 1052.99   1
  -3   0  -6 74419.4 944.822   1
  -3   0  -5 66.3812 50.2417   1
   3   0   5 60.6574 44.4630   1
  -3   0  -4 41560.6 652.395   1
   3   0   4 42278.7 561.921   2
  -3   0  -3 81.9587 40.9705   1
   3   0   3 21.7826 27.0654   2
   3   0   2 48720.4 623.841   2
  -3   0  -2 55911.1 668.852   1
  -3   0  -1 17.4474 31.9420   1
  -3   0  -1-109.266 57.6707   6
   3   0   0 20899.5 366.189   1
   3   0   0 21374.8 786.215   6
  -3   0   0 21543.5 352.187   1
  -3   0   0 20858.1 769.343   6
  -3   0   1 10.4360 17.9445   1
   3   0  -1-36.1539 68.5545   6
  -3   0   1 3.75161 18.0616   4
   3   0  -1 17.3450 22.1050   1
  -3   0   1 52.7144 80.2501   6
   3   0  -2 54203.6 501.634   1
  -3   0   2 50926.5 1123.77   6
   3   0  -2 55472.6 722.857   4
   3   0  -2 51700.8 1173.85   6
  -3   0   2 53539.1 718.948   4
  -3   0   2 52566.7 511.851   1
  -3   0   3 8.84805 47.2143   6
   3   0  -3 93.0156 54.7633   4
   3   0  -3 65.3179 27.2349   1
  -3   0   3 0.83779 14.1810   1
  -3   0   3-15.1493 37.0628   4
   3   0  -4 41518.3 757.039   4
  -3   0   4 40939.6 788.026   4
  -3   0   4 40978.5 1030.23   6
   3   0  -4 39591.4 321.469   1
   3   0  -4 40292.3 1059.51   6
  -3   0   5-38.0375 68.4995   6
   3   0  -5-32.5159 31.3331   4
   3   0  -5 9.53539 35.0198   6
  -3   0   5 12.0238 21.8624   4
   3   0  -6 136701. 1655.94   4
  -3   0   6 139769. 2172.51   6
   3   0  -6 143238. 2229.98   6
  -3   0   6 139175. 1753.62   4
   3   0  -7 39.7242 78.4270   6
   3   0  -7 52.7036 41.7739   2
  -3   0   7-16.4422 42.7969   4
   3   0  -7 26.8271 57.5359   4
   3   0  -8 166860. 1616.61   2
   3   0  -8 169761. 2127.12   4
   3   0  -8 173532. 2774.26   6
   3   0  -9-4.44133 59.6602   6
   3   0  -9 80.1402 63.2448   2
   3   0  -9 42.8034 92.9945   4
   3   0 -10 4706.21 404.717   4
   3   0 -10 4896.42 300.916   2
   3   0 -10 3592.16 475.922   6
   3   0 -11-30.5076 80.5306   4
   3   0 -11 63.0892 57.1066   2
   3   0 -12 1328.88 237.582   4
   3   0 -12 1166.66 156.313   2
   3   0 -13-86.7480 109.873   4
   3   0 -13 86.6560 45.6761   2
   3   0 -14 3907.81 319.251   2
   3   0 -14 4138.45 452.293   4
   3   0 -15-172.031 121.161   2
   3   0 -15-169.040 138.112   4
   3   0 -16 3148.57 428.835   4
   3   0 -17 114.157 70.6986   4
   3   0 -18 5928.48 623.493   4
   3   0 -19-11.4295 97.5222   4
   3   0 -20 3740.05 630.253   5
   3   0 -20 4420.00 582.126   4
   3   0 -21 225.857 134.138   5
   3   0 -21 56.2019 66.0169   4
   3   0 -22 417.401 177.948   4
  -3   1 -22-229.672 179.886   4
  -3   1 -21-96.1905 135.634   4
  -3   1 -20-77.6880 86.9445   1
  -3   1 -20-145.080 127.841   4
  -3   1 -19 70.6659 45.0259   1
  -3   1 -19-12.7936 100.142   4
  -3   1 -18-136.701 133.001   4
  -3   1 -18-99.9638 65.1013   1
  -3   1 -17-67.6517 50.9114   4
  -3   1 -17 23.2975 30.1041   1
  -3   1 -16-21.2083 129.651   4
  -3   1 -16 53.3692 81.3689   5
  -3   1 -16-45.0573 65.1626   1
  -3   1 -15 22.6407 56.3906   4
  -3   1 -15 70.0124 91.9236   5
  -3   1 -15 61.6717 51.9494   1
  -3   1 -14 25.6761 75.7524   4
  -3   1 -14-5.87442 29.8549   1
  -3   1 -14 14.4664 83.8116   5
   3  -1  13 72.1485 45.0727   1
  -3   1 -13 64.5464 71.7214   5
  -3   1 -13-50.0356 47.6818   1
  -3   1 -13-50.2746 72.9739   4
  -3   1 -12-35.2801 42.1449   1
  -3   1 -12 22.3522 43.8232   5
   3  -1  11-167.019 125.460   1
  -3   1 -11-28.9156 43.8171   5
  -3   1 -11-60.0824 50.4275   1
  -3   1 -10-65.4195 55.5854   1
  -3   1 -10 50.6505 34.6918   5
  -3   1  -9-77.8695 46.6604   1
  -3   1  -9 2.49849 31.6882   5
  -3   1  -8 3.24023 20.7246   5
   3  -1   8-26.3003 66.5796   1
  -3   1  -8-3.89945 29.5166   1
  -3   1  -7-28.3873 29.2471   1
   3  -1   7-10.7869 20.2213   3
   3  -1   7-28.9074 47.0675   1
  -3   1  -6-2.47327 15.2778   1
   3  -1   6 11.7124 26.1120   1
  -3   1  -6-2.12729 12.6104   2
   3  -1   5 22.8073 28.1819   1
  -3   1  -5 1.79557 17.9063   1
  -3   1  -5 40.4965 21.7465   2
   3  -1   4-12.6036 23.6588   1
  -3   1  -4 38.8920 25.2057   2
  -3   1  -4-21.7422 27.0966   1
  -3   1  -3 21.0522 22.0086   2
  -3   1  -3-23.1103 22.6033   1
  -3   1  -2 57.8591 53.6811   2
   3  -1   2-64.0670 57.9145   2
  -3   1  -1 2.03859 40.8572   6
   3  -1   1-17.2266 36.5738   2
  -3   1  -1 51.4099 29.7212   2
   3  -1   1 14.6278 17.8893   1
  -3   1  -1 85.3964 38.4505   1
   3  -1   0 60.1757 80.3487   6
  -3   1   0 55.5517 29.0752   1
   3  -1   0-16.9101 13.7956   1
  -3   1   0 19.4816 40.6146   2
  -3   1   0-51.1561 61.0078   6
  -3   1   1 32.9284 23.2585   1
  -3   1   1-10.4916 25.0354   4
   3  -1  -1-20.7863 20.4211   1
  -3   1   1-64.6519 52.2014   6
  -3   1   1 8.77772 39.2739   2
   3  -1  -2-39.7238 29.1523   1
  -3   1   2 24.2972 53.0596   6
  -3   1   2 55.7813 56.9260   4
  -3   1   2 65.7434 40.8594   2
  -3   1   2 2.20444 11.3176   1
   3  -1  -2-48.8021 57.8240   6
   3  -1  -2 66.6283 37.8377   4
  -3   1   3 10.6149 28.1200   6
   3  -1  -3 27.9072 28.1453   4
  -3   1   3 0.05525 36.2379   4
  -3   1   3-1.00815 5.30715   1
   3  -1  -3 18.3281 32.1269   2
   3  -1  -3 10.5005 28.8575   6
   3  -1  -3-0.29659 18.1128   1
  -3   1   4 96.8072 72.2846   6
   3  -1  -4 47.0628 43.7578   4
   3  -1  -4 23.4001 67.4660   6
  -3   1   4 6.55918 41.1103   4
   3  -1  -4-17.3784 25.7661   2
   3  -1  -5-12.0019 44.5829   6
  -3   1   5-31.5997 26.2921   4
  -3   1   5-15.9304 56.8198   6
   3  -1  -5-28.7364 39.0764   4
   3  -1  -5 22.5518 24.1103   2
  -3   1   6-10.3167 53.4436   6
   3  -1  -6-24.4866 41.1150   2
   3  -1  -6-9.07928 33.6833   4
   3  -1  -6-35.7241 44.9336   6
   3  -1  -7 2.83866 58.1081   6
  -3   1   7 76.4432 50.5156   6
   3  -1  -7-23.4002 49.7806   2
   3  -1  -7-53.3753 70.1464   4
   3  -1  -8-137.807 66.8919   4
   3  -1  -8-60.2364 47.8175   2
   3  -1  -9-9.86871 34.6397   6
   3  -1  -9-13.5221 49.9699   4
   3  -1  -9-51.7332 51.1500   2
   3  -1 -10-48.8535 96.2230   4
   3  -1 -10-23.5075 68.8315   6
   3  -1 -10-75.1638 58.4418   2
   3  -1 -11-99.3452 78.6195   2
   3  -1 -11-113.999 112.314   4
   3  -1 -12-176.446 111.848   4
   3  -1 -13 13.0971 79.6788   4
   3  -1 -14-157.544 112.943   4
   3  -1 -15-82.8704 112.325   4
   3  -1 -16-116.007 110.375   4
   3  -1 -17-124.785 145.341   4
   3  -1 -18-112.532 79.6609   4
   3  -1 -18 25.8809 155.207   5
   3  -1 -19-160.581 151.585   5
   3  -1 -19-55.0173 52.2783   4
   3  -1 -20-318.274 228.692   5
   3  -1 -20-57.7329 114.432   4
   3  -1 -21 61.7145 91.3142   5
   3  -1 -21-43.0046 107.703   4
  -3   2 -22 822.702 289.207   4
  -3   2 -21 664.426 237.280   4
  -3   2 -20 1684.84 371.534   4
  -3   2 -20 1842.85 250.173   1
  -3   2 -19 536.335 132.076   1
  -3   2 -19 483.885 202.967   4
  -3   2 -18 5542.00 387.441   1
  -3   2 -18 6267.09 660.504   4
  -3   2 -17 759.572 223.195   4
  -3   2 -17 478.958 137.627   5
  -3   2 -17 603.649 123.046   1
  -3   2 -16 8170.05 697.983   4
  -3   2 -16 7745.04 409.877   1
  -3   2 -15 3413.18 275.209   1
  -3   2 -15 3395.21 439.732   4
  -3   2 -15 2813.92 307.641   5
  -3   2 -14 1194.09 190.288   5
  -3   2 -14 929.910 135.597   1
  -3   2 -13 1721.10 185.480   1
   3  -2  13 1531.55 282.524   1
  -3   2 -13 1688.01 210.666   5
  -3   2 -12 3000.65 231.323   1
   3  -2  12 2818.16 359.745   1
  -3   2 -11 4957.29 368.800   5
  -3   2 -11 6473.61 316.123   1
  -3   2 -10 12900.6 555.936   5
  -3   2 -10 10575.8 265.977   2
  -3   2  -9 1728.56 157.821   1
  -3   2  -9 1228.46 161.483   5
   3  -2   8 39597.3 1066.10   1
  -3   2  -8 40322.7 737.673   1
   3  -2   7 601.975 138.582   1
  -3   2  -7 570.362 96.3453   1
   3  -2   7 555.375 113.852   3
  -3   2  -7 369.770 75.0497   5
   3  -2   6 92951.1 1468.81   3
   3  -2   6 92897.0 1464.67   1
  -3   2  -6 96412.0 1116.43   1
   3  -2   5 11603.9 490.332   1
  -3   2  -5 11942.6 392.208   1
  -3   2  -4 9748.29 356.878   1
  -3   2  -4 8424.90 293.860   5
   3  -2   4 8927.63 366.769   5
   3  -2   3 21885.3 600.539   5
  -3   2  -3 20872.8 518.938   1
   3  -2   2 1985.47 181.617   5
  -3   2  -2 1725.16 141.946   1
  -3   2  -1 3094.93 187.079   1
   3  -2   1 3311.25 247.656   5
   3  -2   1 2945.67 209.071   1
  -3   2  -1 3222.18 210.341   2
  -3   2  -1 3027.48 225.720   6
   3  -2   0 106583. 1332.78   6
   3  -2   0 105145. 1248.76   1
  -3   2   0 112850. 1137.06   1
  -3   2   0 111900. 1300.52   2
  -3   2   0 107464. 1256.77   6
  -3   2   1 1579.39 146.456   2
  -3   2   1 1590.45 134.074   1
  -3   2   1 1307.76 139.011   6
   3  -2  -1 1459.75 151.082   4
   3  -2  -1 1376.69 154.097   6
   3  -2  -1 1458.91 143.846   1
   3  -2  -2 383.832 78.6451   4
  -3   2   2 361.366 77.9539   2
  -3   2   2 440.416 70.6796   1
  -3   2   2 373.794 73.1137   6
   3  -2  -2 380.052 81.3504   6
   3  -2  -3 26634.1 743.401   6
  -3   2   3 29775.6 623.927   2
  -3   2   3 27453.0 762.012   6
  -3   2   3 29068.4 517.940   1
   3  -2  -3 28050.5 674.079   4
  -3   2   4 75649.5 1409.70   6
  -3   2   4 78029.3 994.668   2
   3  -2  -4 70055.3 1180.94   2
   3  -2  -4 73183.3 1354.27   6
   3  -2  -4 72658.3 1156.83   4
   3  -2  -5 25669.3 893.214   6
  -3   2   5 29812.3 622.035   2
  -3   2   5 27500.2 935.901   6
   3  -2  -5 27113.1 754.020   4
   3  -2  -6 34622.8 1118.39   6
   3  -2  -6 32826.6 881.331   4
  -3   2   7 1752.72 67.9803   1
   3  -2  -7 2448.12 257.918   4
   3  -2  -7 2455.44 321.761   6
   3  -2  -8 14744.6 693.873   4
   3  -2  -8 16769.4 888.372   6
  -3   2   9 62.3370 22.9691   1
   3  -2  -9 145.049 110.323   6
   3  -2  -9 87.6998 51.3037   4
   3  -2 -10 10468.1 625.741   4
   3  -2 -10 9640.52 753.527   6
   3  -2 -11 2357.81 323.516   4
  -3   2  11 1627.65 138.374   1
  -3   2  12 2308.97 177.872   1
   3  -2 -12 2935.75 381.668   4
  -3   2  13 3.42047 34.4901   1
   3  -2 -13 6.04194 65.4883   4
   3  -2 -14 7296.54 734.209   5
   3  -2 -14 8951.95 688.555   4
   3  -2 -15 1327.25 271.320   4
   3  -2 -15 1446.51 359.488   5
   3  -2 -16 8878.94 894.548   5
   3  -2 -16 10968.8 816.361   4
   3  -2 -17 311.852 154.921   5
   3  -2 -17 398.846 183.242   4
   3  -2 -18 2668.66 548.474   5
   3  -2 -18 3053.59 459.518   4
   3  -2 -19 23.7269 97.6243   4
   3  -2 -19-26.0506 105.319   5
   3  -2 -20 234.461 166.848   5
   3  -2 -20 183.764 127.921   4
   3  -2 -21 439.591 187.550   4
  -3   3 -22-64.9111 75.7455   4
  -3   3 -21 94.2484 66.6047   1
  -3   3 -21-78.1451 126.819   4
  -3   3 -20-154.291 161.475   4
  -3   3 -20-66.2368 47.8464   1
  -3   3 -19-105.266 126.651   4
  -3   3 -19-81.7027 29.4267   1
  -3   3 -18-74.1115 50.7205   1
  -3   3 -18-19.9228 88.2367   4
  -3   3 -17-106.430 134.100   4
  -3   3 -17-108.997 65.0200   1
  -3   3 -17-25.9095 50.5543   5
  -3   3 -16-128.366 122.105   4
  -3   3 -16-85.2177 77.7318   5
  -3   3 -16-92.2293 72.8340   1
  -3   3 -15-77.0755 108.136   5
  -3   3 -15-58.3071 51.7141   1
  -3   3 -14-35.8515 36.8977   1
  -3   3 -14-15.0436 14.4577   2
  -3   3 -13-53.7646 48.8907   1
  -3   3 -13 36.0121 47.9159   5
  -3   3 -12-27.2520 48.3629   5
   3  -3  12-114.468 114.035   1
  -3   3 -12-41.1257 38.2947   1
  -3   3 -11 58.1555 38.7941   5
  -3   3 -11 124.236 63.6879   1
  -3   3 -10-1.37992 38.1974   1
  -3   3 -10-21.1518 60.7729   5
  -3   3  -9-7.83659 25.1170   1
  -3   3  -9 75.0316 57.8947   5
  -3   3  -8-27.8124 32.8098   1
   3  -3   8 32.8521 71.7542   3
  -3   3  -8-13.5050 68.9704   5
   3  -3   8 7.42821 51.9965   1
   3  -3   7-5.45697 54.9658   3
  -3   3  -7-38.4290 41.2024   1
  -3   3  -7 7.82094 41.6506   5
   3  -3   7 86.3598 73.5201   1
   3  -3   6 65.5011 55.0675   3
  -3   3  -6 63.6307 51.3754   5
   3  -3   6-51.3796 54.2473   5
  -3   3  -6-67.8482 53.2984   1
  -3   3  -5-79.6805 79.7041   1
   3  -3   5 10.0896 47.3720   1
  -3   3  -5 10.0658 40.1965   5
   3  -3   5-36.5294 54.2713   5
   3  -3   5-10.3746 44.1437   3
  -3   3  -4-12.2455 53.7052   1
  -3   3  -4 12.2101 44.5408   5
   3  -3   4-6.36343 47.9878   5
  -3   3  -3 48.7394 50.8656   5
  -3   3  -3 7.86765 35.2246   1
   3  -3   2-61.0868 63.3268   1
   3  -3   2 45.4820 71.0555   5
  -3   3  -2-17.4753 38.6723   5
  -3   3  -2-9.41132 46.1680   1
  -3   3  -1 61.7726 67.8291   5
  -3   3  -1-9.47870 41.9584   1
   3  -3   1 122.449 102.101   5
  -3   3  -1-42.6045 48.5781   6
  -3   3   0 29.5848 57.3320   1
   3  -3   0 30.9460 30.4855   6
   3  -3   0-20.4417 84.7231   5
  -3   3   0 13.2987 19.0937   6
  -3   3   1-2.34623 21.7168   6
   3  -3  -1 0.23968 23.7908   4
   3  -3  -1 47.7547 40.3482   6
   3  -3  -2 14.8005 28.5736   6
  -3   3   2-18.1350 39.2485   6
   3  -3  -2-18.2327 20.9540   4
  -3   3   2 3.18368 58.4462   2
   3  -3  -3 54.1094 36.9647   6
   3  -3  -3-32.3778 44.0726   4
  -3   3   3-66.3802 72.3328   2
   3  -3  -4-21.4795 29.8932   6
   3  -3  -4-32.5209 30.3439   4
  -3   3   4-8.25414 46.7735   2
   3  -3  -5-0.15331 52.1270   5
  -3   3   5-9.80377 42.5243   2
   3  -3  -5-31.2514 40.1352   6
   3  -3  -5-30.7277 49.5183   4
   3  -3  -6 34.6726 35.9112   6
  -3   3   6 37.8174 39.7438   2
   3  -3  -6 42.1849 58.5387   4
  -3   3   6 0.97601 10.1660   1
  -3   3   7-1.73309 9.82114   1
   3  -3  -7 6.99004 46.4431   6
  -3   3   7 23.2864 31.9686   2
   3  -3  -7 1.82954 45.0266   4
   3  -3  -7 77.7924 102.142   5
   3  -3  -8 42.4877 112.130   5
   3  -3  -8-5.55988 48.4730   6
  -3   3   8 13.6245 11.9818   1
   3  -3  -8-36.4857 75.1029   4
   3  -3  -9-24.8802 39.3116   6
  -3   3   9 24.1353 8.56749   1
   3  -3  -9-52.9003 70.1024   4
   3  -3 -10-67.6856 82.3910   4
  -3   3  10 30.7069 22.1745   1
   3  -3 -10 36.5286 104.868   5
   3  -3 -11 135.539 133.714   5
   3  -3 -11-9.07050 76.4187   4
  -3   3  11-22.4260 32.3141   1
   3  -3 -12 35.1394 100.724   5
  -3   3  12-143.716 68.4252   1
   3  -3 -12 7.05511 54.3101   4
   3  -3 -13 166.325 166.117   5
  -3   3  13-12.8724 32.7753   1
   3  -3 -13-2.67531 86.8462   4
  -3   3  14-124.540 55.2117   1
   3  -3 -14-24.5278 83.4311   4
   3  -3 -15 36.2026 137.459   5
   3  -3 -15-112.134 127.090   4
   3  -3 -16 163.957 102.918   5
   3  -3 -16 48.8391 87.1548   4
   3  -3 -17-82.6320 169.755   5
   3  -3 -17-55.2237 72.7638   4
   3  -3 -18-166.272 129.821   5
   3  -3 -18-0.26749 79.0506   4
   3  -3 -19 90.3951 101.302   4
   3  -3 -19-312.915 255.419   5
   3  -3 -20 212.457 170.042   5
   3  -3 -20-137.495 136.965   4
  -3   4 -23 255.184 164.981   4
  -3   4 -22 2830.08 520.548   4
  -3   4 -21 103.483 60.6649   1
  -3   4 -21 193.790 147.321   4
  -3   4 -20 3088.00 518.147   4
  -3   4 -20 2801.84 268.702   1
  -3   4 -19-50.1136 82.6755   4
  -3   4 -19-73.7154 61.6785   1
  -3   4 -18 1247.78 178.065   1
  -3   4 -18 1165.11 297.320   4
  -3   4 -17 115.776 49.8488   1
  -3   4 -16 2087.90 212.069   1
  -3   4 -16 1731.33 315.399   5
  -3   4 -15 4958.19 522.743   5
  -3   4 -15 5700.39 350.514   1
  -3   4 -14 2114.30 325.147   5
  -3   4 -14 2673.83 248.156   1
  -3   4 -13 208.926 79.4333   1
  -3   4 -13 189.845 109.241   5
   3  -4  13 169.614 132.208   1
  -3   4 -12 3278.23 275.913   1
  -3   4 -12 3114.89 394.806   5
   3  -4  12 3359.46 442.496   1
  -3   4 -11 191.995 91.4962   1
  -3   4 -11 136.865 88.9724   5
  -3   4 -11 56.1551 74.8906   6
  -3   4 -10 19434.3 919.071   5
  -3   4 -10 19462.3 699.111   1
  -3   4  -9 456.656 115.253   1
  -3   4  -9 473.928 146.956   5
   3  -4   8 79385.7 1803.74   1
  -3   4  -8 78635.6 1464.91   1
  -3   4  -8 78055.9 1734.19   5
   3  -4   8 78311.8 1788.88   3
   3  -4   7 788.990 174.742   3
  -3   4  -7 773.293 159.342   1
   3  -4   7 644.249 137.808   5
  -3   4  -7 791.673 175.447   5
  -3   4  -6 20307.7 768.282   1
   3  -4   6 21092.7 873.572   5
  -3   4  -6 19704.6 827.394   5
   3  -4   6 20967.3 928.979   3
  -3   4  -5 18473.9 803.582   5
   3  -4   5 19297.3 867.410   5
  -3   4  -5 18690.5 737.934   1
   3  -4   5 18067.6 845.856   3
   3  -4   4 58967.3 1537.68   5
   3  -4   4 58606.2 1526.67   3
  -3   4  -4 58113.1 1303.37   1
  -3   4  -4 58466.7 1421.41   5
  -3   4  -3 8590.29 548.465   5
   3  -4   3 8631.44 589.234   5
  -3   4  -3 8545.79 486.741   1
   3  -4   3 9504.99 620.602   3
  -3   4  -2 37781.3 1161.45   5
  -3   4  -2 39254.8 1045.30   1
   3  -4   2 39269.1 1299.95   5
   3  -4   1 35863.8 1246.53   5
  -3   4  -1 35063.8 1120.56   5
  -3   4   0 30963.8 1055.70   5
   3  -4  -1 60.7896 46.8346   4
   3  -4  -1 23.8618 19.6938   6
  -3   4   1 33.8893 61.8755   5
   3  -4  -2 11668.1 442.746   6
   3  -4  -2 11957.3 480.690   4
   3  -4  -3 960.252 141.745   4
   3  -4  -3 1052.97 158.872   6
   3  -4  -4 9529.20 522.801   6
  -3   4   4 9642.25 496.177   2
   3  -4  -4 9731.94 473.682   4
   3  -4  -5 2300.50 282.444   6
   3  -4  -5 2342.45 245.204   4
   3  -4  -5 2114.30 340.755   5
  -3   4   5 1907.38 214.310   2
   3  -4  -6 17678.6 844.983   6
  -3   4   6 16758.3 441.419   1
  -3   4   6 17201.8 593.590   2
   3  -4  -6 16300.7 676.423   4
   3  -4  -6 16733.0 993.085   5
  -3   4   7 2718.88 226.875   2
   3  -4  -7 2543.76 289.968   4
   3  -4  -7 2466.07 402.040   5
   3  -4  -7 2740.87 358.517   6
  -3   4   7 2831.68 161.286   1
   3  -4  -8 22337.9 1216.07   5
   3  -4  -8 22639.5 895.737   4
  -3   4   8 23481.0 643.940   2
  -3   4   8 23622.7 422.729   1
   3  -4  -8 23454.0 1112.45   6
  -3   4   9 18737.2 404.519   1
   3  -4  -9 18606.2 1066.39   6
   3  -4  -9 17632.7 1127.26   5
   3  -4  -9 17711.3 835.662   4
   3  -4 -10 9083.81 838.314   5
  -3   4  10 9591.27 276.976   1
   3  -4 -10 9612.62 647.145   4
   3  -4 -11 2046.22 432.118   5
   3  -4 -11 2448.75 340.391   4
  -3   4  11 2145.45 147.400   1
   3  -4 -12 7422.45 815.880   5
   3  -4 -12 8665.53 653.927   4
  -3   4  12 6742.22 292.253   1
  -3   4  13 63.9815 21.9652   1
   3  -4 -13 229.128 80.6916   3
   3  -4 -13 288.248 124.754   4
   3  -4 -13 108.599 96.5271   5
   3  -4 -14 10109.8 756.838   4
   3  -4 -14 7957.92 904.103   5
   3  -4 -15-71.9787 150.694   5
   3  -4 -15 197.451 119.681   4
   3  -4 -16 1557.82 452.389   5
   3  -4 -16 1708.47 327.979   4
   3  -4 -17 159.079 89.9221   4
   3  -4 -17 161.281 147.363   5
   3  -4 -18 945.087 276.711   4
   3  -4 -18 477.038 298.151   5
   3  -4 -19 658.956 339.665   5
   3  -4 -19 575.756 221.027   4
   3  -4 -20 132.109 86.4469   4
  -3   5 -23-22.1440 136.850   4
  -3   5 -22-41.5611 181.683   4
  -3   5 -22-46.9584 65.2476   1
  -3   5 -21-153.103 86.2432   1
  -3   5 -21-69.9540 105.681   4
  -3   5 -20-20.9314 80.4719   4
  -3   5 -20-112.414 61.0112   1
  -3   5 -19-44.1989 47.5729   1
  -3   5 -19-132.772 157.670   4
  -3   5 -18-123.130 77.3444   1
  -3   5 -17 11.1704 32.1475   1
  -3   5 -16-105.389 105.629   5
  -3   5 -16 94.8777 68.5672   1
  -3   5 -15 81.9568 58.9611   1
  -3   5 -15-44.0501 86.3765   5
  -3   5 -14 119.567 83.4754   5
  -3   5 -14-28.9796 43.1398   1
  -3   5 -13-96.8115 130.202   5
  -3   5 -13-9.74228 40.3274   1
  -3   5 -12-239.717 190.542   5
  -3   5 -12-121.959 82.0423   1
  -3   5 -11 77.3376 94.6080   6
  -3   5 -11-127.374 108.744   1
  -3   5 -11-135.582 139.339   5
  -3   5 -10-47.3117 86.5748   6
  -3   5 -10-142.218 115.069   1
  -3   5 -10 76.6079 70.4849   5
  -3   5  -9-22.1282 41.9481   6
  -3   5  -9 142.750 105.801   5
  -3   5  -9-3.22572 75.6313   1
  -3   5  -8-23.6237 55.2019   6
  -3   5  -8 50.3426 70.3883   5
   3  -5   8-47.6859 66.2868   3
   3  -5   8 48.7801 41.3657   5
  -3   5  -8-69.1205 64.7170   1
  -3   5  -7 30.1009 72.4415   1
  -3   5  -7 47.4623 73.8264   5
   3  -5   7-7.37017 95.1479   3
   3  -5   7-17.1236 62.3117   5
  -3   5  -7-25.2876 44.3922   6
   3  -5   6-33.3675 45.2267   3
  -3   5  -6-33.0853 46.6682   1
   3  -5   6-47.7635 54.0185   5
  -3   5  -6-29.6401 52.3205   6
  -3   5  -6-80.7891 103.845   5
  -3   5  -5-141.477 146.138   5
   3  -5   5-41.4055 92.4751   5
  -3   5  -5-25.5918 28.5628   6
  -3   5  -5-47.9686 104.343   1
   3  -5   5-42.4936 56.6446   3
   3  -5   4 104.729 125.054   5
  -3   5  -4-81.0829 89.8205   1
  -3   5  -4-111.906 107.179   5
   3  -5   4 11.5581 76.0800   3
  -3   5  -4 13.6425 36.1328   6
  -3   5  -3-4.52441 15.3606   6
  -3   5  -3 64.4908 78.9007   5
   3  -5   3 153.607 149.695   5
  -3   5  -2 12.8898 48.8865   5
   3  -5   2-75.6024 96.5416   5
  -3   5  -1 32.4948 60.4584   5
   3  -5   1 54.3425 109.609   5
  -3   5  -1 28.2878 36.4040   4
  -3   5   0 151.015 132.164   5
  -3   5   1-5.71766 48.5661   5
   3  -5  -1-7.84731 26.2204   6
   3  -5  -1-9.01417 30.1776   4
  -3   5   2 65.1584 83.6875   5
   3  -5  -2-6.05516 26.1306   4
   3  -5  -2 49.0725 47.8525   6
   3  -5  -3 27.4651 25.0979   6
   3  -5  -3 6.48150 41.4074   4
   3  -5  -4 0.92517 41.9570   6
   3  -5  -4-60.6253 53.6588   4
   3  -5  -5-154.150 174.270   5
   3  -5  -5 0.41552 35.3681   6
   3  -5  -5-14.4094 53.9761   4
   3  -5  -6-195.728 136.745   5
  -3   5   6-84.5370 71.6227   4
   3  -5  -6 39.3347 66.3233   6
   3  -5  -6-6.86164 37.8670   4
  -3   5   6-47.5533 43.9921   1
  -3   5   6-47.7932 72.1243   2
   3  -5  -7 100.213 92.1286   6
   3  -5  -7-45.2434 114.916   5
   3  -5  -7-4.60362 62.6125   4
  -3   5   7-42.2104 20.4819   1
  -3   5   7-43.0917 52.2166   2
   3  -5  -8 43.8378 120.057   6
  -3   5   8 17.0216 28.0493   1
  -3   5   8-4.94146 38.0078   2
   3  -5  -8-198.428 147.847   5
   3  -5  -8 24.5409 64.0469   4
  -3   5   9 83.4933 51.5835   2
   3  -5  -9 239.109 115.132   5
   3  -5  -9-33.0025 59.1823   4
  -3   5   9-32.8902 32.3064   1
   3  -5  -9 205.384 120.539   3
   3  -5 -10-93.8543 91.8085   3
   3  -5 -10-52.3050 54.0635   4
  -3   5  10-87.9660 47.0637   1
   3  -5 -10-95.1331 173.187   5
   3  -5 -11-189.469 158.102   5
   3  -5 -11-51.3399 52.7327   3
  -3   5  11-40.3371 27.5967   1
   3  -5 -11-12.2008 72.2373   4
  -3   5  12 82.4936 44.5910   1
   3  -5 -12 87.4345 73.1981   3
   3  -5 -12-95.0768 88.6623   4
   3  -5 -13 427.215 257.934   5
   3  -5 -13-10.6453 51.2014   4
   3  -5 -14 13.0222 42.9537   4
   3  -5 -14 273.655 243.008   5
   3  -5 -15-57.8406 177.327   5
   3  -5 -15-1.46066 77.2232   4
   3  -5 -16-81.6057 194.334   5
   3  -5 -16 48.0222 58.3768   4
   3  -5 -17 86.6617 163.569   5
   3  -5 -17 114.847 111.668   4
   3  -5 -18-220.035 273.946   5
   3  -5 -18-95.8292 119.444   4
   3  -5 -19-128.322 116.726   4
  -3   6 -23 268.458 170.550   4
  -3   6 -22 1542.18 415.487   4
  -3   6 -22 883.196 164.703   1
  -3   6 -21-33.3788 55.4947   1
  -3   6 -21-74.9467 119.976   4
  -3   6 -20 1999.64 455.537   4
  -3   6 -20 1831.07 221.974   1
  -3   6 -19 594.450 126.749   1
  -3   6 -18 4163.62 339.725   1
  -3   6 -17 597.534 210.575   5
  -3   6 -17 997.927 184.369   1
  -3   6 -16 9982.05 895.548   5
  -3   6 -16 11527.4 599.529   1
  -3   6 -15 466.127 131.132   1
  -3   6 -15 134.035 83.0462   5
  -3   6 -14 9352.71 861.014   5
  -3   6 -14 9782.37 602.745   1
  -3   6 -13 20.0117 53.2966   1
  -3   6 -13-150.093 186.859   5
  -3   6 -12 10127.7 825.835   6
  -3   6 -12 9074.15 612.133   1
  -3   6 -12 9401.61 844.311   5
  -3   6 -11 2341.27 383.204   6
  -3   6 -11 2210.54 315.662   1
  -3   6 -11 2123.30 371.806   5
  -3   6 -11 2876.38 468.308   3
  -3   6 -10 1665.09 357.910   3
  -3   6 -10 1216.24 240.689   1
  -3   6 -10 1184.38 246.680   6
  -3   6 -10 1213.49 281.595   5
  -3   6  -9 10341.4 675.801   6
  -3   6  -9 10770.0 838.466   5
   3  -6   9 10563.8 767.164   5
  -3   6  -9 10309.7 669.037   1
  -3   6  -9 11577.5 878.699   3
  -3   6  -8 7554.12 704.981   3
  -3   6  -8 6992.48 513.377   6
  -3   6  -8 6675.89 634.909   5
   3  -6   8 6622.10 638.049   3
   3  -6   8 6236.84 609.368   5
  -3   6  -8 6136.53 513.567   1
  -3   6  -7 37168.1 1071.25   6
   3  -6   7 35573.6 1460.74   3
  -3   6  -7 40297.2 1582.08   3
  -3   6  -7 34475.9 1439.82   5
   3  -6   7 36634.4 1520.94   5
  -3   6  -7 34660.8 1223.84   1
  -3   6  -6 19434.9 687.950   6
  -3   6  -6 18073.4 1042.18   5
   3  -6   6 19071.5 1052.63   3
   3  -6   6 19424.0 1116.30   5
  -3   6  -6 18176.9 886.995   1
  -3   6  -5 61022.0 1045.43   6
  -3   6  -5 59999.0 1592.55   1
  -3   6  -5 61796.3 1921.66   5
   3  -6   5 62926.7 2055.87   5
   3  -6   4 107365. 2696.93   5
  -3   6  -4 102022. 1129.25   6
  -3   6  -3 656.203 206.897   5
   3  -6   3 768.492 262.774   5
  -3   6  -2 24545.8 1214.25   5
  -3   6  -1 205.134 141.665   5
  -3   6  -1 166.715 66.7983   4
  -3   6   0 12841.6 554.445   4
  -3   6   0 12006.3 843.325   5
   3  -6   0 12117.7 338.728   6
  -3   6   1 1256.84 283.006   5
   3  -6  -1 1144.95 268.776   3
   3  -6  -1 1504.78 196.281   4
  -3   6   1 1425.08 189.145   4
   3  -6  -1 1401.67 147.009   6
   3  -6  -2 34477.7 864.617   6
  -3   6   2 33888.5 1410.70   5
   3  -6  -2 36266.1 1517.73   3
  -3   6   2 35386.1 997.891   4
   3  -6  -2 36146.4 952.389   4
   3  -6  -3 234.906 88.7343   4
  -3   6   3 329.996 177.434   5
   3  -6  -3 256.590 93.7256   6
   3  -6  -3 297.898 156.476   3
  -3   6   3 250.740 92.9251   4
   3  -6  -4 13971.8 694.018   6
   3  -6  -4 14645.3 1122.59   5
   3  -6  -4 15383.5 1006.62   3
  -3   6   4 15174.4 734.225   4
   3  -6  -4 15334.9 675.902   4
  -3   6   5 6816.66 521.055   4
   3  -6  -5 6846.41 806.135   5
   3  -6  -5 6961.61 685.812   3
   3  -6  -5 7147.12 475.355   4
   3  -6  -5 6801.95 527.998   6
   3  -6  -6 19995.5 1386.33   5
   3  -6  -6 19999.3 1154.72   3
   3  -6  -6 20052.0 815.999   4
   3  -6  -6 20785.5 990.544   6
  -3   6   6 19363.9 648.697   1
   3  -6  -7 14771.9 892.234   6
   3  -6  -7 14068.0 1207.17   5
   3  -6  -7 14317.7 981.433   3
  -3   6   7 14965.1 685.639   2
   3  -6  -7 14539.5 725.992   4
  -3   6   7 14027.7 515.318   1
   3  -6  -8 2374.47 405.019   3
   3  -6  -8 2213.80 367.120   6
  -3   6   8 2219.45 243.489   2
  -3   6   8 2305.21 193.830   1
   3  -6  -8 3063.80 603.042   5
   3  -6  -8 2055.02 283.514   4
   3  -6  -9 4632.98 737.265   5
   3  -6  -9 4373.67 541.122   3
  -3   6   9 5053.47 263.849   1
   3  -6  -9 4667.22 453.187   4
  -3   6   9 5216.19 358.010   2
   3  -6 -10 1085.45 227.899   4
   3  -6 -10 1153.76 279.301   3
  -3   6  10 1239.25 132.138   1
   3  -6 -10 1496.66 430.911   5
  -3   6  10 1596.98 200.039   2
   3  -6 -11 1092.56 248.502   4
   3  -6 -11 1097.83 267.016   3
   3  -6 -11 1010.38 384.619   5
  -3   6  11 1174.80 131.286   1
   3  -6 -12 3568.01 707.139   5
   3  -6 -12 3714.37 455.334   4
   3  -6 -13 288.844 211.980   5
   3  -6 -13 791.142 222.435   4
   3  -6 -14 3475.58 471.412   4
   3  -6 -14 2708.80 603.180   5
   3  -6 -15 313.889 164.306   4
   3  -6 -15 408.029 225.386   5
   3  -6 -16 1720.59 511.405   5
   3  -6 -16 2504.73 434.774   4
   3  -6 -17 384.953 295.413   5
   3  -6 -17 448.290 197.500   4
   3  -6 -18 2453.41 674.557   5
   3  -6 -18 2785.09 469.509   4
  -3   7 -24-1.95097 139.878   4
  -3   7 -23 48.0115 70.3430   4
  -3   7 -22-125.759 76.7850   1
  -3   7 -22-156.497 197.878   4
  -3   7 -21-68.7901 155.743   4
  -3   7 -21-66.6223 47.4317   1
  -3   7 -20 92.4251 75.5782   1
  -3   7 -19 123.854 81.8358   1
  -3   7 -18 53.2584 81.0254   1
  -3   7 -17 115.156 81.8899   1
  -3   7 -17-252.262 176.161   5
  -3   7 -16-326.191 227.640   5
  -3   7 -16-123.608 84.3206   1
  -3   7 -15-164.678 137.860   1
  -3   7 -15-47.6263 210.132   5
  -3   7 -14-124.036 216.459   5
  -3   7 -14-189.921 173.275   1
  -3   7 -13 166.950 195.008   3
  -3   7 -13 117.322 109.300   5
  -3   7 -13-217.942 166.220   1
  -3   7 -12-159.582 94.8017   1
  -3   7 -12 325.570 239.300   5
  -3   7 -12 174.269 177.707   3
  -3   7 -12 82.2392 96.1321   6
  -3   7 -11 38.2266 160.485   5
  -3   7 -11-36.2955 75.4360   6
  -3   7 -11-17.0001 84.8170   3
  -3   7 -11-65.7779 106.811   1
  -3   7 -10 76.1150 144.257   3
  -3   7 -10-59.1373 52.6496   1
  -3   7 -10 114.708 108.557   5
   3  -7  10-142.431 131.255   5
  -3   7 -10-22.5668 44.4366   6
  -3   7  -9 109.270 140.002   3
  -3   7  -9-15.7354 95.2766   5
  -3   7  -9 15.0411 57.9753   1
   3  -7   9-59.0952 107.595   5
  -3   7  -9-106.449 90.1830   6
  -3   7  -8 18.5154 64.0963   6
  -3   7  -8-35.2957 107.166   5
  -3   7  -8 79.4219 96.3933   3
   3  -7   8 38.8377 114.826   5
  -3   7  -8-25.4254 113.245   1
  -3   7  -7 97.2414 165.876   3
  -3   7  -7-120.539 139.782   5
   3  -7   7-62.8890 66.0421   5
  -3   7  -7-51.5944 77.9741   1
  -3   7  -7 74.6895 46.3672   6
  -3   7  -6-10.3032 161.222   3
  -3   7  -6 13.5585 30.0894   6
  -3   7  -6 102.281 104.369   5
   3  -7   6-160.933 148.232   5
   3  -7   5 43.1419 101.213   5
  -3   7  -5 6.63754 93.6890   5
  -3   7  -5 12.7986 34.6507   6
  -3   7  -4 1.53045 26.6106   6
  -3   7  -4-47.4611 113.159   5
  -3   7  -3-60.0312 88.2905   5
  -3   7  -2 16.8343 51.8098   4
  -3   7  -2 71.4056 144.689   5
  -3   7  -1 113.291 146.125   5
  -3   7  -1 5.68858 27.1967   4
  -3   7   0 21.8840 34.0343   4
  -3   7   0-94.6423 94.3538   5
   3  -7   0 4.05490 24.7486   6
   3  -7   0-16.6211 113.858   3
  -3   7   1 29.8036 128.042   5
   3  -7  -1 70.9926 77.1421   3
  -3   7   1 58.3682 35.1236   4
  -3   7   2-9.03840 68.9676   5
   3  -7  -2 44.9443 124.526   3
   3  -7  -2-85.8627 85.4857   4
  -3   7   2-28.5398 49.7689   4
  -3   7   3 47.7570 129.168   5
   3  -7  -3-21.0324 121.946   5
   3  -7  -3-61.7873 76.6783   3
   3  -7  -3 96.1938 51.8838   4
  -3   7   3 11.9018 31.4186   4
   3  -7  -4 98.6293 104.512   5
   3  -7  -4 122.220 145.909   3
  -3   7   4-28.0107 75.3843   4
   3  -7  -4-44.7039 65.9051   4
   3  -7  -5-124.113 98.5794   4
   3  -7  -5-128.543 126.021   5
   3  -7  -5 31.4120 163.233   3
   3  -7  -5 10.9947 63.3056   6
   3  -7  -6-48.1368 77.7992   6
   3  -7  -6-113.759 74.6748   4
   3  -7  -6 84.1888 166.011   3
  -3   7   6 24.3990 30.5012   1
   3  -7  -7-129.559 105.152   4
   3  -7  -7-9.35827 160.654   5
   3  -7  -7 255.915 203.588   3
  -3   7   7-147.265 145.243   2
   3  -7  -7-200.654 135.873   6
   3  -7  -8 27.0017 214.157   5
   3  -7  -8-142.918 143.325   3
  -3   7   8-147.365 113.333   2
   3  -7  -8-123.611 80.8007   4
   3  -7  -9-10.6000 76.3297   4
   3  -7  -9-212.160 192.483   5
  -3   7   9 54.0916 61.9424   2
   3  -7  -9 254.326 187.523   3
   3  -7 -10 32.0795 176.512   5
   3  -7 -10-6.19751 48.1152   4
   3  -7 -10-174.405 147.376   3
  -3   7  10 73.3636 56.7026   2
  -3   7  11-29.2198 55.7440   2
   3  -7 -11-78.0962 75.4083   4
   3  -7 -11-263.628 242.905   5
   3  -7 -12-33.1838 106.458   5
   3  -7 -12-29.1491 44.8793   4
   3  -7 -13-216.072 207.403   5
   3  -7 -13-116.343 112.117   4
   3  -7 -14 88.2004 150.895   5
   3  -7 -14 54.3122 69.7606   4
   3  -7 -15-776.189 466.124   5
   3  -7 -15 276.352 174.279   4
   3  -7 -16-235.608 289.521   5
   3  -7 -16 71.6602 118.666   4
   3  -7 -17-594.249 354.093   5
   3  -7 -17 421.744 231.215   4
  -3   8 -24 237.612 88.9115   4
  -3   8 -23 250.664 201.133   4
  -3   8 -23 13.2769 38.6272   1
  -3   8 -22 729.301 149.794   1
  -3   8 -22 744.930 291.052   4
  -3   8 -21 1270.54 208.866   1
  -3   8 -20 5008.74 424.290   1
  -3   8 -19 6741.95 517.195   1
  -3   8 -18 15050.0 808.843   1
  -3   8 -17 3047.18 376.247   1
  -3   8 -16 3240.20 390.886   1
  -3   8 -16 4054.49 675.021   5
  -3   8 -15 177.403 166.600   5
  -3   8 -15-62.2717 183.594   1
  -3   8 -15 457.882 268.809   3
  -3   8 -14 1275.79 385.431   3
  -3   8 -14 890.928 227.948   1
  -3   8 -14 1074.10 369.852   5
  -3   8 -13 4200.38 651.941   3
  -3   8 -13 3089.57 437.347   1
  -3   8 -13 3633.80 642.404   5
  -3   8 -12 782.533 219.652   6
  -3   8 -12 288.914 160.622   5
  -3   8 -12 562.166 268.689   3
  -3   8 -12 490.231 181.236   1
  -3   8 -11 105.194 113.847   6
  -3   8 -11 110.120 194.186   3
  -3   8 -11 17.7880 88.3053   1
  -3   8 -11 104.339 157.875   5
  -3   8 -10 145.575 195.407   5
  -3   8 -10 94.0040 140.224   3
  -3   8 -10 31.1044 84.6608   1
  -3   8 -10 20.7218 77.8976   6
  -3   8  -9 3875.14 585.639   3
  -3   8  -9 3297.91 552.732   5
  -3   8  -9 3268.83 427.228   1
  -3   8  -9 2971.29 345.999   6
  -3   8  -8 35945.5 1750.27   5
  -3   8  -8 35508.2 1441.37   1
  -3   8  -8 38914.4 1806.70   3
  -3   8  -8 35884.9 1128.90   6
  -3   8  -7 20353.7 1293.93   3
  -3   8  -7 18587.6 1249.79   5
  -3   8  -7 19377.5 780.246   6
   3  -8   7 19567.3 1252.60   3
  -3   8  -6 31060.6 922.287   6
  -3   8  -6 30678.1 1607.30   5
  -3   8  -6 31370.7 1581.63   3
  -3   8  -5 8289.13 819.810   5
  -3   8  -5 8122.28 427.352   6
  -3   8  -5 8684.84 814.722   3
  -3   8  -4 20770.3 544.011   6
  -3   8  -4 22560.9 1373.20   5
  -3   8  -3 1569.54 390.206   5
  -3   8  -2 11594.5 976.518   5
   3  -8   2 9467.05 291.603   6
  -3   8  -2 11161.8 542.980   4
   3  -8   1 18568.5 1242.25   3
   3  -8   1 14963.6 481.253   6
  -3   8  -1 18012.9 717.635   4
  -3   8  -1 16904.6 1180.39   5
   3  -8   0 4829.91 647.489   3
  -3   8   0 4965.25 376.736   4
  -3   8   0 4802.89 622.374   5
   3  -8   0 4587.65 341.247   6
  -3   8   1 10315.8 922.479   5
   3  -8  -1 11500.8 1003.25   3
  -3   8   1 10688.7 587.809   4
   3  -8  -2 31332.6 1913.45   5
   3  -8  -2 32847.6 1692.85   3
  -3   8   2 30325.6 1041.88   4
   3  -8  -2 32970.3 1035.26   4
   3  -8  -3 16193.9 1189.99   3
  -3   8   3 14907.8 770.127   4
   3  -8  -3 15982.9 730.192   4
   3  -8  -3 15686.3 1380.60   5
   3  -8  -4 11965.6 1228.69   5
   3  -8  -4 11583.3 633.844   4
   3  -8  -4 12610.5 1055.47   3
   3  -8  -5-51.5778 117.767   3
   3  -8  -5 9.21203 76.9224   4
   3  -8  -5 110.731 189.506   5
   3  -8  -6 6406.67 944.863   5
   3  -8  -6 6804.82 783.045   3
   3  -8  -6 6506.29 601.882   6
   3  -8  -6 6383.34 511.801   4
  -3   8   7 36.4473 54.6396   1
   3  -8  -7-192.031 228.264   5
   3  -8  -7 79.8955 83.9639   6
   3  -8  -7 214.458 129.585   3
   3  -8  -7-42.6031 90.2025   4
   3  -8  -8 960.271 279.588   3
  -3   8   8 1155.51 219.212   2
   3  -8  -8 1344.02 416.594   5
  -3   8   8 1186.62 173.221   1
   3  -8  -8 1115.79 235.176   4
   3  -8  -9 5096.05 883.520   5
   3  -8  -9 4275.51 616.253   3
   3  -8  -9 4971.22 507.553   4
  -3   8   9 6023.75 461.474   2
  -3   8   9 5721.35 352.666   1
  -3   8  10 682.288 153.575   2
   3  -8 -10 442.740 238.651   5
   3  -8 -10 395.511 131.568   4
   3  -8 -11 285.387 125.898   5
   3  -8 -11 410.742 151.375   4
   3  -8 -12 114.654 117.141   5
   3  -8 -12 350.774 158.665   4
   3  -8 -13 226.294 223.706   5
   3  -8 -13 515.583 198.055   4
   3  -8 -14 3035.90 757.295   5
   3  -8 -14 4532.70 571.809   4
   3  -8 -15 757.727 414.277   5
   3  -8 -15 1364.11 330.021   4
   3  -8 -16 3230.27 814.619   5
   3  -8 -16 3991.64 574.432   4
  -3   9 -24-597.354 340.089   4
  -3   9 -23 189.055 91.0550   1
  -3   9 -23-1016.09 384.031   4
  -3   9 -22 52.6151 74.0918   1
  -3   9 -21-18.4121 46.3217   1
  -3   9 -20-126.744 106.854   1
  -3   9 -19-43.3905 66.0125   1
  -3   9 -18-280.019 156.422   1
  -3   9 -17-248.836 200.667   1
  -3   9 -16-410.024 236.229   1
  -3   9 -16-151.344 167.364   3
  -3   9 -15 21.6926 54.0419   1
  -3   9 -15-10.6122 197.484   3
  -3   9 -14 161.754 121.936   3
  -3   9 -14 85.1735 72.8120   1
  -3   9 -13 222.682 246.252   3
  -3   9 -13 69.3547 141.549   5
  -3   9 -13-31.2346 62.4180   1
  -3   9 -12 93.6274 67.1061   6
  -3   9 -12 65.5105 177.918   3
  -3   9 -12-126.737 136.309   5
  -3   9 -12-61.4204 121.327   1
  -3   9 -11 35.3161 49.6018   6
  -3   9 -11-106.394 130.592   5
  -3   9 -11-37.7918 142.394   3
   3  -9  11-130.160 154.744   5
  -3   9 -11 10.0562 65.6557   1
  -3   9 -10-3.46236 68.9947   6
  -3   9 -10 162.796 193.018   5
   3  -9  10-20.6487 88.1277   5
  -3   9 -10 148.504 189.715   3
  -3   9 -10 87.6689 127.591   1
  -3   9  -9 129.926 106.438   6
  -3   9  -9-124.435 92.7426   3
  -3   9  -9-75.2629 107.270   1
  -3   9  -9 179.899 251.012   5
   3  -9   9-145.997 133.002   5
  -3   9  -8 48.8130 52.7459   6
  -3   9  -8 120.413 205.313   3
   3  -9   8 115.837 155.148   5
  -3   9  -8-109.135 187.788   5
  -3   9  -7 111.911 178.195   3
  -3   9  -7 76.5057 101.530   5
   3  -9   7 161.654 179.514   3
   3  -9   7-214.104 188.207   5
  -3   9  -7-27.4202 44.3640   6
  -3   9  -6 95.6361 179.628   3
   3  -9   6-159.950 174.462   5
  -3   9  -6-42.5564 117.376   5
  -3   9  -6 18.4378 58.2732   6
  -3   9  -5-11.2970 33.9365   6
  -3   9  -5 1.40934 118.309   5
   3  -9   5-7.47231 31.1912   6
  -3   9  -5 94.2676 148.774   3
   3  -9   5-219.149 242.643   5
   3  -9   4-0.22017 15.0379   6
  -3   9  -4-48.9136 118.209   5
   3  -9   3-2.10700 21.2982   6
  -3   9  -3 38.9043 37.0874   4
  -3   9  -3 2.08361 89.4061   5
   3  -9   2-12.2317 29.0968   6
  -3   9  -2-25.4954 45.1744   4
   3  -9   2-79.2587 108.463   3
  -3   9  -1-15.5963 27.5715   4
   3  -9   1 99.7208 205.249   3
   3  -9   1-26.7871 25.6758   6
   3  -9   0 184.097 255.137   5
  -3   9   0 11.3539 48.1769   4
   3  -9   0 66.2827 47.0083   6
   3  -9   0 82.1916 198.110   3
  -3   9   1 90.6900 89.8159   4
   3  -9  -1 75.7809 94.7629   6
   3  -9  -1 231.953 247.004   5
   3  -9  -1 47.4248 168.806   3
   3  -9  -2-281.708 292.610   5
   3  -9  -2 242.098 166.818   3
   3  -9  -3-192.139 243.555   5
   3  -9  -3 118.633 84.3038   4
   3  -9  -4-317.715 290.307   5
   3  -9  -4 35.9430 70.3508   4
   3  -9  -5 36.8398 64.7901   4
   3  -9  -5-302.250 315.207   5
   3  -9  -6-91.7638 119.355   6
   3  -9  -6-46.6830 74.0767   4
  -3   9   6-39.1131 39.4614   1
   3  -9  -6-76.8908 209.766   5
   3  -9  -7 214.514 164.702   5
   3  -9  -7-86.5506 123.630   4
  -3   9   8-36.5595 90.4696   2
   3  -9  -8-120.853 248.693   5
   3  -9  -8-89.3463 90.1367   4
  -3   9   9-9.67008 87.9413   2
   3  -9  -9-152.092 201.643   5
   3  -9  -9-102.474 128.167   4
   3  -9 -10-39.7789 85.4101   4
  -3   9  10 65.8771 47.4352   2
  -3   9  11 19.5641 30.3914   2
   3  -9 -11-124.735 127.422   5
   3  -9 -11-213.587 157.637   4
   3  -9 -12 13.3762 154.836   5
   3  -9 -12-192.588 174.852   4
   3  -9 -13-171.827 185.675   4
   3  -9 -13-476.669 262.175   5
   3  -9 -14-131.646 120.660   4
   3  -9 -14-473.586 358.025   5
   3  -9 -15-370.575 411.375   5
   3  -9 -15-118.661 125.525   4
   3  -9 -16-1266.53 542.283   5
   3  -9 -16-130.002 163.097   4
  -3  10 -24-299.518 355.940   4
  -3  10 -23 929.813 195.417   1
  -3  10 -22 506.739 159.641   1
  -3  10 -21 3390.94 409.568   1
  -3  10 -20 2501.34 363.654   1
  -3  10 -19 758.573 190.117   1
  -3  10 -18 4366.35 514.387   1
  -3  10 -17 5066.69 823.218   3
  -3  10 -17 4184.21 526.742   1
  -3  10 -16 119.393 118.368   3
  -3  10 -16 299.903 162.490   1
  -3  10 -15 2597.87 437.371   1
  -3  10 -15 3054.25 602.328   3
  -3  10 -14 9.79257 114.162   1
  -3  10 -14 191.595 118.807   3
  -3  10 -13 447.763 275.172   3
  -3  10 -13 156.196 143.147   1
  -3  10 -13 179.218 103.869   6
   3 -10  12 22845.4 1584.16   5
  -3  10 -12 22486.5 1178.29   6
  -3  10 -12 22921.7 1620.03   3
  -3  10 -12 20673.6 1231.83   1
  -3  10 -11 82.5384 82.8808   6
  -3  10 -11 372.787 259.165   3
  -3  10 -11 63.2277 100.763   1
   3 -10  11 470.340 197.803   5
   3 -10  10 50138.5 2353.92   5
  -3  10 -10 47737.6 1900.04   1
  -3  10 -10 50821.5 2355.19   3
  -3  10 -10 49169.3 1606.68   6
   3 -10   9 9568.33 1049.97   5
  -3  10  -9 10972.0 1070.46   3
  -3  10  -9 9681.01 688.755   6
  -3  10  -8 11324.7 702.707   6
   3 -10   8 11067.9 1127.11   5
  -3  10  -8 11057.6 1066.68   3
  -3  10  -7 9049.64 970.534   3
   3 -10   7 9951.25 1068.95   5
  -3  10  -7 9428.00 599.482   6
   3 -10   6 141.535 43.6787   6
  -3  10  -6 132.502 80.8527   6
   3 -10   6-53.0047 228.579   5
  -3  10  -6 140.503 153.900   3
  -3  10  -5 22295.9 1465.82   3
   3 -10   5 22155.7 1642.74   5
   3 -10   5 20901.3 583.996   6
[truncated: 1,298,439 more chars]
