# Supplementary material for: Crystal structures and Hirshfeld surface analyses of bis­[N,N-bis­(2-meth­oxy­eth­yl)di­thio­carbamato-κ2 S,S′]di-n-butyl­tin(IV) and [N-(2-meth­oxy­eth­yl)-N-methyl­dithio­carbamato-κ2 S,S′]tri­phenyl­tin(IV)
Source: Acta Crystallogr E Crystallogr Commun. 2018 Feb 7;74(Pt 3):302–8. doi: 10.1107/S2056989018001901 (PMC5947791; doi:10.1107/S2056989018001901)
Supplement: Supplementary file 2 [file e-74-00302-Isup2.hkl]

data_I                                                                          
_shelx_title ' 10''                                                             
_shelx_refln_list_code          4                                               
_shelx_F_calc_maximum      440.14                                               
_exptl_crystal_F_000      1352.00                                               
_reflns_d_resolution_high  0.6776                                               
                                                                                
loop_                                                                           
 _space_group_symop_operation_xyz                                               
 'x, y, z'                                                                      
 '-x, y, -z+1/2'                                                                
 'x+1/2, y+1/2, z'                                                              
 '-x+1/2, y+1/2, -z+1/2'                                                        
 '-x, -y, -z'                                                                   
 'x, -y, z-1/2'                                                                 
 '-x+1/2, -y+1/2, -z'                                                           
 'x+1/2, -y+1/2, z-1/2'                                                         
                                                                                
_cell_length_a    25.8819                                                       
_cell_length_b     7.1272                                                       
_cell_length_c    16.4146                                                       
_cell_angle_alpha  90.000                                                       
_cell_angle_beta   97.282                                                       
_cell_angle_gamma  90.000                                                       
                                                                                
_shelx_F_squared_multiplier     1.000                                           
                                                                                
loop_                                                                           
 _refln_index_h                                                                 
 _refln_index_k                                                                 
 _refln_index_l                                                                 
 _refln_F_squared_calc                                                          
 _refln_F_squared_meas                                                          
 _refln_F_squared_sigma                                                         
 _refln_observed_status                                                         
   6   0   0      15391.19      14714.62       159.84 o                         
   8   0   0       3113.35       3172.36        85.58 o                         
  10   0   0      13401.43      14675.29       207.99 o                         
  12   0   0      28608.99      29269.19       378.65 o                         
  14   0   0       3323.41       3486.01       124.08 o                         
  16   0   0      13669.87      12949.47       230.00 o                         
  18   0   0      16687.38      16280.94       293.98 o                         
  20   0   0      15384.62      15712.55       467.25 o                         
  22   0   0       1156.36       1052.20       145.64 o                         
  24   0   0        690.87        396.17        62.98 o                         
  26   0   0       1526.29       1839.31       196.21 o                         
  28   0   0       1359.86       1476.69       187.89 o                         
  30   0   0       6454.73       6817.64       427.96 o                         
  32   0   0       3418.91       4059.24       349.08 o                         
  34   0   0       1047.01       1100.26       196.83 o                         
  36   0   0        195.74         48.73        50.06 o                         
   3   1   0      10863.29      11369.55       242.86 o                         
   5   1   0       1971.80       2131.83        60.03 o                         
   7   1   0        180.61        205.87        18.13 o                         
   9   1   0      17908.91      17921.94       234.82 o                         
  11   1   0        562.11        851.41        39.90 o                         
  13   1   0       3099.30       3145.97        78.17 o                         
  15   1   0      13939.22      12202.79       377.22 o                         
  17   1   0       5127.54       4212.44       102.08 o                         
  19   1   0       1163.94        937.32        77.85 o                         
  21   1   0        984.07        922.59        61.23 o                         
  23   1   0        454.26        350.13        62.68 o                         
  25   1   0          1.08         -8.39        29.16 o                         
  27   1   0        180.28        242.50        59.66 o                         
  29   1   0         87.60         23.33        35.99 o                         
  31   1   0         18.70        -37.07        37.07 o                         
  33   1   0         94.21        171.28        65.10 o                         
  35   1   0         52.55         73.92        69.76 o                         
  37   1   0         12.07       -114.94       114.94 o                         
   0   2   0      63276.39      70235.91       633.59 o                         
   2   2   0        272.25        231.34        28.36 o                         
   4   2   0      25823.05      26120.31       331.48 o                         
   6   2   0      46674.36      45991.51       485.80 o                         
   8   2   0      25471.61      25175.44       309.46 o                         
  10   2   0      44929.11      48479.57       581.51 o                         
  12   2   0      11908.03      11830.13       185.90 o                         
  14   2   0       3564.09       3890.08       108.70 o                         
  16   2   0       3663.03       4006.19       118.16 o                         
  18   2   0       2525.04       2945.43       156.70 o                         
  20   2   0       6059.16       4699.89      1160.99 o                         
  22   2   0       7693.35       5666.91      1058.08 o                         
  24   2   0       3386.59       3342.22       203.04 o                         
  26   2   0       3865.71       3899.13       209.28 o                         
  28   2   0        774.42        861.30       102.94 o                         
  30   2   0        740.93        707.52        99.64 o                         
  32   2   0         69.15         68.52        80.75 o                         
  34   2   0        212.39        136.23       110.41 o                         
  36   2   0        363.05        387.18       103.26 o                         
   1   3   0          3.27         85.12         9.52 o                         
   3   3   0        393.00        434.20        50.95 o                         
   5   3   0      24309.24      23881.36       433.46 o                         
   7   3   0      19383.71      17593.84       385.68 o                         
   9   3   0        230.19        252.22        51.38 o                         
  11   3   0       5684.47       6463.08       205.56 o                         
  13   3   0          8.32         19.23        18.46 o                         
  15   3   0       3159.03       3809.68       170.96 o                         
  17   3   0        570.94        674.57        70.62 o                         
  19   3   0         16.55         -6.99        54.07 o                         
  21   3   0        113.78         62.03        46.01 o                         
  23   3   0       2763.13       2767.65       173.76 o                         
  25   3   0       2802.84       2920.91       191.62 o                         
  27   3   0       1439.18       1521.59       140.09 o                         
  29   3   0         40.76        -20.08        33.93 o                         
  31   3   0        168.53        192.46       123.69 o                         
  33   3   0          0.89         65.31        40.17 o                         
  35   3   0        177.79        416.55       129.68 o                         
   0   4   0         14.77         69.98        16.23 o                         
   2   4   0      15300.86      15188.74       282.05 o                         
   4   4   0      20722.79      21162.37       329.36 o                         
   6   4   0      17153.13      17466.69       413.94 o                         
   8   4   0       2589.02       2926.80       121.13 o                         
  10   4   0        121.07        145.13        31.84 o                         
  12   4   0       2327.03       2147.09       135.72 o                         
  14   4   0      22032.66      20879.95       407.68 o                         
  16   4   0       9029.97       8747.69       269.33 o                         
  18   4   0       3009.67       3653.60       175.84 o                         
  20   4   0        374.66        416.64        70.71 o                         
  22   4   0        695.54        578.84        70.16 o                         
  24   4   0       1512.21       1562.85       137.10 o                         
  26   4   0       1955.80       1749.35       154.55 o                         
  28   4   0        450.45        440.11        83.25 o                         
  30   4   0        242.89        243.64       128.84 o                         
  32   4   0        515.65        764.84       137.72 o                         
  34   4   0        668.66        830.94       170.42 o                         
   1   5   0      14226.64      14553.09       245.61 o                         
   3   5   0       5202.30       5613.45       188.25 o                         
   5   5   0       1085.64       1290.05        91.20 o                         
   7   5   0        436.68        545.46        63.30 o                         
   9   5   0        323.16        274.48        34.91 o                         
  11   5   0       2586.09       2577.24       148.78 o                         
  13   5   0       5907.46       5705.41       350.39 o                         
  15   5   0       4741.15       4327.95       183.49 o                         
  17   5   0       4646.95       4663.26       216.99 o                         
  19   5   0       2955.30       3064.62       170.08 o                         
  21   5   0       2222.87       2199.30       144.86 o                         
  23   5   0        135.26        149.60        97.00 o                         
  25   5   0         14.59        127.06        59.57 o                         
  27   5   0         17.29        -17.76        77.49 o                         
  29   5   0        464.08        616.49       177.10 o                         
  31   5   0        575.69        702.46       162.16 o                         
   0   6   0         50.18         93.85        50.87 o                         
   2   6   0        693.31        942.02        90.50 o                         
   4   6   0       3579.14       3379.40       174.49 o                         
   6   6   0       4710.84       4388.73       204.70 o                         
   8   6   0       5871.42       5868.62       200.80 o                         
  10   6   0        713.47        778.79        72.31 o                         
  12   6   0       2703.49       2341.13       121.28 o                         
  14   6   0       3358.84       3545.52       272.88 o                         
  16   6   0        729.72        502.25        73.19 o                         
  18   6   0        652.29        533.08        96.41 o                         
  20   6   0        188.92        218.63        99.81 o                         
  22   6   0        932.98       1108.44       136.66 o                         
  24   6   0       1012.18       1139.71       137.60 o                         
  26   6   0       1226.10       1155.11       134.50 o                         
  28   6   0        184.91        205.64       115.95 o                         
  30   6   0          1.04        -55.51        55.51 o                         
   1   7   0       6237.78       5308.34       286.32 o                         
   3   7   0       1535.05       1510.25       148.89 o                         
   5   7   0        452.86        433.82       108.99 o                         
   7   7   0       4210.49       4869.55       282.58 o                         
   9   7   0       4624.23       5259.53       305.95 o                         
  11   7   0       4525.19       4533.27       295.14 o                         
  13   7   0       3418.58       3541.33       267.73 o                         
  15   7   0        126.99         73.38        54.41 o                         
  17   7   0        195.91         36.88        58.16 o                         
  19   7   0       1974.33       1995.50       186.10 o                         
  21   7   0       2475.27       2266.51       198.52 o                         
  23   7   0        299.48        244.68        66.25 o                         
  25   7   0        281.36        120.55       105.41 o                         
   0   8   0       1501.40       2146.76       582.00 o                         
   2   8   0        259.23        242.17       168.17 o                         
   4   8   0         57.29         18.65        65.39 o                         
   6   8   0        396.20        584.93       116.02 o                         
   8   8   0       1265.16       1293.60       195.99 o                         
  10   8   0       1301.16       1685.04       178.27 o                         
  12   8   0        902.26       1145.94       157.50 o                         
  14   8   0         43.34        -44.71        93.70 o                         
  16   8   0        181.95        102.74       101.42 o                         
  18   8   0        940.35        973.65       129.98 o                         
  20   8   0        367.65        406.18        92.94 o                         
  22   8   0        576.43        508.14       160.26 o                         
  24   8   0          0.42       -147.45       147.45 o                         
   1   9   0       1619.96       1536.45       354.60 o                         
   3   9   0       1992.72       1882.71       287.38 o                         
   5   9   0       1915.14       2066.66       314.79 o                         
   7   9   0       3646.15       4120.93       386.86 o                         
   9   9   0       1845.31       1843.18       278.19 o                         
  11   9   0       1705.45       1832.32       297.13 o                         
  13   9   0         73.49        140.85       143.74 o                         
  15   9   0        282.77        504.05       178.21 o                         
  17   9   0        288.05        123.97       267.77 o                         
  19   9   0        470.90        736.30       494.91 o                         
 -37   1   1        292.03        159.78       130.40 o                         
 -35   1   1        208.98        202.12        77.22 o                         
 -33   1   1        574.47        530.27       114.72 o                         
 -31   1   1       2271.72       2532.54       227.12 o                         
 -29   1   1        515.17        444.46        78.39 o                         
 -27   1   1       3234.27       3158.09       185.52 o                         
 -25   1   1        716.58        798.17        96.33 o                         
 -23   1   1       7326.04       7467.12       198.13 o                         
 -21   1   1      13288.99      13741.44       231.49 o                         
 -19   1   1       6925.81       7733.55       164.51 o                         
 -17   1   1       3155.59       2887.24        95.41 o                         
 -15   1   1       1187.25        961.74        41.66 o                         
 -13   1   1       3268.19       2897.70        71.89 o                         
 -11   1   1      45775.57      44432.98       369.47 o                         
  -9   1   1      36989.91      38112.63       388.35 o                         
  -7   1   1       3145.89       3543.38        75.98 o                         
  -5   1   1      72877.93      75401.93       902.38 o                         
  -3   1   1      28329.84      29109.79       604.02 o                         
   1   1   1      40726.02      44667.24       755.08 o                         
   3   1   1       9575.64       9919.15       147.21 o                         
   5   1   1       1453.42       1289.12        60.58 o                         
   7   1   1      84993.84      85560.15       485.07 o                         
   9   1   1      59260.71      59868.23       570.03 o                         
  11   1   1      27783.14      27017.09       265.14 o                         
  13   1   1       8481.38       8204.91       171.43 o                         
  15   1   1       2203.47       2239.05        92.19 o                         
  17   1   1       7362.13       7578.14       174.78 o                         
  19   1   1       9021.28       9347.74       237.83 o                         
  21   1   1       4297.63       4365.08       138.99 o                         
  23   1   1       1961.80       1705.41        95.02 o                         
  25   1   1        919.04        872.02        93.10 o                         
  27   1   1       2820.90       3393.06       195.52 o                         
  29   1   1       3003.70       3147.11       200.63 o                         
  31   1   1        684.90        572.23        87.69 o                         
  33   1   1        447.81        487.94       110.33 o                         
  35   1   1        266.10        244.05       123.27 o                         
 -36   2   1        150.31        256.01        91.39 o                         
 -34   2   1         17.50        -42.71        50.14 o                         
 -32   2   1        125.09         95.06        47.09 o                         
 -30   2   1         60.37        -32.90        32.90 o                         
 -28   2   1        507.70        431.42        97.44 o                         
 -26   2   1       3190.91       3274.87       207.74 o                         
 -24   2   1        157.91         33.24        26.52 o                         
 -22   2   1         86.45         29.41        22.66 o                         
 -20   2   1        567.55        543.53        69.12 o                         
 -18   2   1         37.48         22.33        45.02 o                         
 -16   2   1      11020.26      11282.13       213.99 o                         
 -14   2   1        298.50        242.95        28.96 o                         
 -12   2   1         73.17         41.53        16.64 o                         
 -10   2   1       2895.93       3054.92        92.59 o                         
  -8   2   1       8958.20      10505.31       218.55 o                         
  -6   2   1       7254.57       8169.49       225.87 o                         
  -4   2   1      22559.71      23697.72       343.03 o                         
  -2   2   1      26778.32      30056.81       387.19 o                         
   0   2   1       1441.55       1255.39        41.80 o                         
   2   2   1       1011.34       1084.74        40.69 o                         
   4   2   1       4919.27       5907.70       109.02 o                         
   6   2   1      18813.35      20079.34       419.85 o                         
   8   2   1        625.97        733.57        53.05 o                         
  10   2   1       1135.84       1243.46        72.24 o                         
  12   2   1       1030.59        750.45        54.72 o                         
  14   2   1       2232.23       2480.14        86.99 o                         
  16   2   1       1091.28       1557.33        85.65 o                         
  18   2   1        245.12        246.21        59.77 o                         
  20   2   1         22.47         15.83        10.91 o                         
  22   2   1       1079.61        753.89       131.22 o                         
  24   2   1       2188.95       2154.07       152.22 o                         
  26   2   1       1286.28       1301.37       123.73 o                         
  28   2   1        126.71         74.56        65.89 o                         
  30   2   1        225.14        252.69        51.99 o                         
  32   2   1          0.19         -4.30        51.52 o                         
  34   2   1        483.64        399.06       129.77 o                         
  36   2   1        117.94       -191.30       191.30 o                         
 -35   3   1        396.84        606.05       154.10 o                         
 -33   3   1        673.25        948.57       136.74 o                         
 -31   3   1       1316.72       1405.57       142.85 o                         
 -29   3   1       1263.49       1320.48       132.05 o                         
 -27   3   1       1598.66       1692.08       147.36 o                         
 -25   3   1       1524.03       1493.91       133.18 o                         
 -23   3   1       1945.18       2104.97       150.16 o                         
 -21   3   1        518.51        535.69       102.53 o                         
 -19   3   1       2285.50       2063.02       120.32 o                         
 -17   3   1      24609.26      23380.86       393.43 o                         
 -15   3   1       6961.23       6877.39       197.71 o                         
 -13   3   1      10970.85      11571.03       219.31 o                         
 -11   3   1       4057.35       4881.27       154.54 o                         
  -9   3   1        292.92        176.86        33.12 o                         
  -7   3   1       7534.75       7006.68       209.32 o                         
  -5   3   1      28296.04      28136.65       453.63 o                         
  -3   3   1      15040.68      16429.98       333.64 o                         
  -1   3   1      16917.98      19289.38       235.28 o                         
   1   3   1      34506.45      38929.58       332.77 o                         
   3   3   1      64511.25      68991.82       778.19 o                         
   5   3   1      24724.98      25400.71       243.38 o                         
   7   3   1       1233.73       1128.80        60.17 o                         
   9   3   1      10934.46      12387.20       245.66 o                         
  11   3   1       1125.63       1272.96        83.52 o                         
  13   3   1      19830.05      19810.55       326.44 o                         
  15   3   1      14705.13      13552.62       307.91 o                         
  17   3   1       7614.62       7192.29       236.02 o                         
  19   3   1        278.23        277.63        51.65 o                         
  21   3   1       2740.42       2824.12       169.40 o                         
  23   3   1       1270.58       1374.75       128.01 o                         
  25   3   1       1277.47       1169.07       122.18 o                         
  27   3   1        769.93        860.79       116.66 o                         
  29   3   1       1500.26       1532.85       148.46 o                         
  31   3   1        593.94        790.17       120.92 o                         
  33   3   1        744.57        954.85       147.82 o                         
  35   3   1        842.56       1441.21       243.11 o                         
 -34   4   1        187.19        149.47        72.82 o                         
 -32   4   1        185.68        126.66        96.43 o                         
 -30   4   1        208.30        144.94        95.69 o                         
 -28   4   1          8.93        -96.09       125.34 o                         
 -26   4   1         75.41         28.80        68.66 o                         
 -24   4   1        141.04        144.33        33.17 o                         
 -22   4   1        195.33        133.82        47.15 o                         
 -20   4   1        907.00        902.82        85.86 o                         
 -18   4   1       3422.49       3384.47       169.73 o                         
 -16   4   1      14967.23      14866.36       345.93 o                         
 -14   4   1       1666.51       1707.78       117.31 o                         
 -12   4   1       2214.55       2274.90       133.64 o                         
 -10   4   1       4390.86       3761.13       377.50 o                         
  -8   4   1          5.03         23.96        21.10 o                         
  -6   4   1      10566.19      11899.03       355.95 o                         
  -4   4   1      24873.81      26869.58       481.52 o                         
  -2   4   1       1035.46       1066.18        87.14 o                         
   0   4   1       2922.91       2755.84        91.64 o                         
   2   4   1       5103.84       5596.71       147.48 o                         
   4   4   1         89.78         78.50        23.43 o                         
   6   4   1        253.23        222.53        22.04 o                         
   8   4   1         33.25         50.01        13.99 o                         
  10   4   1       3035.09       2959.28        98.97 o                         
  12   4   1       2710.80       2462.72       154.16 o                         
  14   4   1      14610.59      14800.55       386.44 o                         
  16   4   1       9156.00       9051.09       276.36 o                         
  18   4   1        386.74        378.48        66.41 o                         
  20   4   1        769.58        786.28        85.31 o                         
  22   4   1        415.33        291.12        47.41 o                         
  24   4   1        432.91        391.91        73.19 o                         
  26   4   1        384.56        456.28        81.35 o                         
  28   4   1        734.76        790.84       110.06 o                         
  30   4   1        378.28        336.34        88.84 o                         
  32   4   1         93.66        184.21        83.28 o                         
 -33   5   1         48.18        155.32        72.47 o                         
 -31   5   1         13.24        -44.42        55.53 o                         
 -29   5   1         24.21        -26.29       110.60 o                         
 -27   5   1       1305.19       1599.98       172.35 o                         
 -25   5   1       2903.53       3119.99       200.43 o                         
 -23   5   1        958.18       1197.08       126.96 o                         
 -21   5   1         42.24        100.89        43.17 o                         
 -19   5   1        245.17        122.51        37.09 o                         
 -17   5   1       3154.27       2966.59       152.31 o                         
 -15   5   1       3014.00       2553.20       340.49 o                         
 -13   5   1      11515.51      12190.44       505.10 o                         
 -11   5   1       1593.38       1569.82       143.37 o                         
  -9   5   1       7443.28       6942.17       258.46 o                         
  -7   5   1      29167.86      27890.23       915.09 o                         
  -5   5   1       8605.79       7930.56       301.56 o                         
  -3   5   1          7.37         18.44        22.35 o                         
  -1   5   1         97.41         34.58        17.02 o                         
   1   5   1        133.57         86.46        17.53 o                         
   3   5   1       8945.90       7799.31       261.30 o                         
   5   5   1      28858.38      28067.02       541.22 o                         
   7   5   1       3154.23       2689.74       145.42 o                         
   9   5   1       1218.23       1486.09        96.85 o                         
  11   5   1        547.66        563.80        53.87 o                         
  13   5   1       5953.47       5251.99       368.82 o                         
  15   5   1       1405.54       1205.72       101.99 o                         
  17   5   1       2322.51       1981.05       136.76 o                         
  19   5   1        667.17        609.47        75.18 o                         
  21   5   1       3848.09       4168.16       203.22 o                         
  23   5   1       4449.84       5289.34       263.13 o                         
  25   5   1       3716.61       4365.82       239.39 o                         
  27   5   1         24.99         67.78        58.18 o                         
  29   5   1         31.72          3.15        26.01 o                         
  31   5   1          1.71        -57.39        57.39 o                         
 -30   6   1        204.15        184.49        73.27 o                         
 -28   6   1        125.22        163.48       150.01 o                         
 -26   6   1        811.62        971.00       125.91 o                         
 -24   6   1       2681.56       2957.13       214.27 o                         
 -22   6   1       3988.09       3915.32       249.86 o                         
 -20   6   1       2297.28       1968.63       178.37 o                         
 -18   6   1         80.04        -64.30        64.30 o                         
 -16   6   1        310.00        115.67        36.97 o                         
 -14   6   1        126.48        225.01        74.68 o                         
 -12   6   1       6420.52       6307.55       389.59 o                         
 -10   6   1       8679.59       8574.35       368.95 o                         
  -8   6   1       3384.26       2857.80       170.68 o                         
  -6   6   1       9977.02       9093.15       309.94 o                         
  -4   6   1        319.84        264.72        42.68 o                         
  -2   6   1       4457.47       5044.32       222.35 o                         
   0   6   1       2954.94       3311.19       127.43 o                         
   2   6   1       1386.13       1510.58       109.81 o                         
   4   6   1       2009.74       1857.72       130.21 o                         
   6   6   1      10327.75       9068.69       421.88 o                         
   8   6   1       8875.11       8779.23       302.51 o                         
  10   6   1      15092.61      15887.89       422.91 o                         
  12   6   1       1153.87       1444.78       156.55 o                         
  14   6   1          9.78         47.72        40.27 o                         
  16   6   1         35.69         -1.80        60.76 o                         
  18   6   1        353.61        190.72        74.00 o                         
  20   6   1       4131.63       3910.93       256.90 o                         
  22   6   1       1198.03       1428.02       159.40 o                         
  24   6   1       1394.69       1717.11       202.75 o                         
  26   6   1        130.59         73.06        35.52 o                         
  28   6   1        535.61        467.23       111.35 o                         
 -27   7   1          6.02        -39.00        84.67 o                         
 -25   7   1          9.49         52.76        66.69 o                         
 -23   7   1         57.97         62.88        53.64 o                         
 -21   7   1        236.00        393.40        92.08 o                         
 -19   7   1       1646.34       1661.97       165.91 o                         
 -17   7   1       1552.38       1285.51       146.36 o                         
 -15   7   1       1902.47       1986.65       220.71 o                         
 -13   7   1        845.46        727.48       133.76 o                         
 -11   7   1         87.56         90.52        49.97 o                         
  -9   7   1        204.74        191.09        64.26 o                         
  -7   7   1        348.14        223.41        40.38 o                         
  -5   7   1        787.10        714.29       174.66 o                         
  -3   7   1       3948.25       4236.84       259.50 o                         
  -1   7   1       5716.10       6206.11       495.12 o                         
   1   7   1       4100.04       3825.08       213.82 o                         
   3   7   1       1101.49        981.06       119.62 o                         
   5   7   1        174.54         64.82        95.13 o                         
   7   7   1        113.91        108.82        47.50 o                         
   9   7   1         95.60        179.82        60.55 o                         
  11   7   1       1167.91       1217.73       152.49 o                         
  13   7   1       1387.18       1438.19       169.18 o                         
  15   7   1       2110.38       2176.69       223.17 o                         
  17   7   1       1521.52       1403.77       148.08 o                         
  19   7   1        214.77        192.07        75.42 o                         
  21   7   1         84.36        133.44        52.47 o                         
  23   7   1         15.57         31.00        47.22 o                         
  25   7   1          5.73        -48.79        48.79 o                         
 -24   8   1         65.21         60.13       104.02 o                         
 -22   8   1        322.71         95.86        77.01 o                         
 -20   8   1       1649.50       1415.34       162.30 o                         
 -18   8   1       2292.46       2224.78       211.70 o                         
 -16   8   1       2476.24       2656.00       230.46 o                         
 -14   8   1       1432.52       1466.22       198.30 o                         
 -12   8   1       3354.21       3145.53       274.95 o                         
 -10   8   1       1204.33       1088.24       143.68 o                         
  -8   8   1          7.97        -11.44        50.75 o                         
  -6   8   1        486.47        539.84       126.85 o                         
  -4   8   1       1983.10       2242.78       325.27 o                         
  -2   8   1       7295.34       7145.33       740.83 o                         
   0   8   1       9922.67       9784.97       864.64 o                         
   2   8   1       4928.61       5243.79       635.41 o                         
   4   8   1        360.75        542.34       151.14 o                         
   6   8   1        516.71        323.76       136.25 o                         
   8   8   1        576.70        739.05       156.34 o                         
  10   8   1       2310.23       1897.14       191.32 o                         
  12   8   1       1067.17       1118.05       148.15 o                         
  14   8   1       2014.52       2521.57       258.04 o                         
  16   8   1       2760.06       2844.55       276.24 o                         
  18   8   1       1931.85       2099.17       209.69 o                         
  20   8   1       1230.04       1059.72       146.63 o                         
  22   8   1         90.14        241.71       144.47 o                         
  24   8   1         20.26        -38.53       170.27 o                         
 -19   9   1         25.91        -80.97       284.28 o                         
 -17   9   1        644.56        811.08       478.86 o                         
 -15   9   1        101.01        346.28       161.30 o                         
 -13   9   1        111.29        135.45       125.66 o                         
 -11   9   1       1740.13       2479.75       309.95 o                         
  -9   9   1       3433.28       3918.58       378.87 o                         
  -7   9   1         19.71        -67.29        67.29 o                         
  -5   9   1         61.62         -6.60       109.59 o                         
  -3   9   1          7.50        -35.82       164.39 o                         
  -1   9   1          0.33          0.39        93.75 o                         
   1   9   1          0.74        207.79       151.77 o                         
   3   9   1         69.49          1.53        89.79 o                         
   5   9   1         68.06         -6.58        87.20 o                         
   7   9   1       1882.04       2296.02       282.44 o                         
   9   9   1       1437.29       2045.85       271.55 o                         
  11   9   1        324.49        468.57       112.78 o                         
  13   9   1        536.99        754.61       159.34 o                         
  15   9   1        379.83        787.33       548.62 o                         
  17   9   1          2.98       -145.73       240.03 o                         
 -36   0   2        205.11         86.41        64.59 o                         
 -34   0   2        908.70       1032.23       181.19 o                         
 -32   0   2       3161.44       3354.23       320.58 o                         
 -30   0   2       2457.01       2428.58       253.39 o                         
 -28   0   2       1524.45       1462.19       179.65 o                         
 -26   0   2        464.50        539.31       103.78 o                         
 -24   0   2       2682.17       2876.20       170.79 o                         
 -22   0   2      10672.22      10228.61       406.28 o                         
 -20   0   2      24122.05      23936.96       575.45 o                         
 -18   0   2       2256.30       2311.58       108.20 o                         
 -16   0   2       7054.70       6779.21       160.53 o                         
 -14   0   2      25960.01      26853.17       297.10 o                         
 -12   0   2       9137.18       9941.36       160.57 o                         
 -10   0   2      18548.29      18397.79       406.34 o                         
  -8   0   2       5656.40       5378.64       116.38 o                         
  -6   0   2      34971.16      37110.09       414.64 o                         
  -4   0   2      41843.79      42466.72       351.87 o                         
   4   0   2      46274.13      43878.16      1263.09 o                         
   6   0   2      36885.73      36280.31      2493.47 o                         
   8   0   2      81454.39      87195.33      1450.16 o                         
  10   0   2      38183.25      42144.80       459.18 o                         
  12   0   2      16861.09      17410.70       361.54 o                         
  14   0   2       4026.61       3285.98       136.46 o                         
  16   0   2      12732.55      12102.17       277.88 o                         
  18   0   2      25216.39      24083.35       438.56 o                         
  20   0   2        272.47        204.50       120.30 o                         
  22   0   2         29.96         90.76        49.67 o                         
  24   0   2        656.55        803.77       122.89 o                         
  26   0   2        750.25        679.98       117.77 o                         
  28   0   2       3350.63       3743.99       411.38 o                         
  30   0   2       4760.97       5557.31       392.19 o                         
  32   0   2         57.35         53.33        86.16 o                         
  34   0   2        634.80        969.56       240.65 o                         
 -37   1   2        171.98        165.99        78.54 o                         
 -35   1   2        317.86        298.10        89.29 o                         
 -33   1   2         90.81         46.83        53.47 o                         
 -31   1   2         33.22         17.82        32.74 o                         
 -29   1   2          5.34          2.98        44.80 o                         
 -27   1   2         10.25        -17.91        64.79 o                         
 -25   1   2       1275.05       1199.65       108.24 o                         
 -23   1   2       1620.23       1550.39        90.50 o                         
 -21   1   2         31.63        -26.75        30.24 o                         
 -19   1   2       4072.24       3427.46        91.60 o                         
 -17   1   2       3961.77       3312.30        95.82 o                         
 -15   1   2       4963.83       4714.18       100.89 o                         
 -13   1   2          0.86         47.73        16.65 o                         
 -11   1   2      10361.44       9549.96       119.52 o                         
  -9   1   2       1617.99       1950.78        52.48 o                         
  -7   1   2       6479.56       6433.90        74.13 o                         
  -5   1   2        934.17        997.15        33.20 o                         
  -3   1   2      32409.72      33708.46       469.61 o                         
  -1   1   2      19351.79      21340.45       357.75 o                         
   1   1   2       3201.73       3271.84        53.39 o                         
   3   1   2       4256.84       4325.78        74.42 o                         
   5   1   2      14559.73      14707.45       154.01 o                         
   7   1   2      11688.11      11247.42       215.10 o                         
   9   1   2      12848.73      12253.79       180.91 o                         
  11   1   2       1880.55       1975.41        78.25 o                         
  13   1   2       9503.58       7867.36       397.28 o                         
  15   1   2       5870.73       4702.05       138.34 o                         
  17   1   2       1988.03       1653.66        89.72 o                         
  19   1   2         62.07        179.40        33.29 o                         
  21   1   2       2038.41       1869.72       114.80 o                         
  23   1   2        647.95        740.77        61.13 o                         
  25   1   2        245.35        214.83        79.94 o                         
  27   1   2         11.81         38.21        27.24 o                         
  29   1   2        496.62        524.72        83.15 o                         
  31   1   2        150.52        159.05        48.04 o                         
  33   1   2        195.48        211.98        74.00 o                         
  35   1   2          4.61         57.16        41.63 o                         
 -36   2   2        253.49        126.37        74.50 o                         
 -34   2   2         57.24         -1.43        62.64 o                         
 -32   2   2        524.60        589.88        95.58 o                         
 -30   2   2       1087.68       1429.52       153.95 o                         
 -28   2   2       2325.33       2640.67       235.21 o                         
 -26   2   2       3565.05       3405.35       209.97 o                         
 -24   2   2       5490.30       4556.73       661.56 o                         
 -22   2   2       5321.02       3904.47       886.79 o                         
 -20   2   2       1332.12       1288.15       107.43 o                         
 -18   2   2       1143.27       1216.26        86.75 o                         
 -16   2   2       1740.14       1822.00        72.16 o                         
 -14   2   2      10515.90      11183.85       191.95 o                         
 -12   2   2      19151.73      20408.64       239.40 o                         
 -10   2   2      68820.74      69191.02       781.10 o                         
  -8   2   2      21776.78      20064.60       267.45 o                         
  -6   2   2      16606.94      15804.82       193.93 o                         
  -4   2   2      19120.58      20890.62       352.97 o                         
  -2   2   2       2425.57       2942.28        88.23 o                         
   0   2   2       4794.69       5576.86        95.59 o                         
   2   2   2      22056.26      24130.80       184.92 o                         
   4   2   2      40621.46      40243.34       265.88 o                         
   6   2   2      31994.85      31428.39       279.94 o                         
   8   2   2      53637.18      55564.30       654.04 o                         
  10   2   2      10663.69      10589.12       281.70 o                         
  12   2   2       3407.71       3408.69        90.03 o                         
  14   2   2        958.90       1108.95        52.78 o                         
  16   2   2       3638.44       3687.30       101.79 o                         
  18   2   2       6179.79       6588.79       217.14 o                         
  20   2   2       9297.80       9760.24       360.61 o                         
  22   2   2       6830.08       5782.25       375.64 o                         
  24   2   2       4865.22       4600.77       221.81 o                         
  26   2   2       1431.21       1647.28       137.67 o                         
  28   2   2        655.68        780.35       101.08 o                         
  30   2   2        440.34        335.99        79.88 o                         
  32   2   2          8.89        -60.93       110.98 o                         
  34   2   2        573.97        680.58       128.57 o                         
  36   2   2        387.22        641.21       273.31 o                         
 -35   3   2          0.58         12.89        49.30 o                         
 -33   3   2         97.65         65.10       128.09 o                         
 -31   3   2          2.33        -30.61        30.61 o                         
 -29   3   2        305.79        299.41        64.05 o                         
 -27   3   2       3111.14       3379.12       206.21 o                         
 -25   3   2       1352.30       1456.43       132.38 o                         
 -23   3   2        207.85        107.58        76.93 o                         
 -21   3   2          9.16          9.17        36.80 o                         
 -19   3   2        167.61        142.90        47.12 o                         
 -17   3   2       1568.54       1991.34       177.49 o                         
 -15   3   2        584.61        786.22        76.23 o                         
 -13   3   2       1927.68       2085.78        88.93 o                         
 -11   3   2       3141.01       3342.77       141.48 o                         
  -9   3   2      19611.71      19109.57       332.33 o                         
  -7   3   2      21450.45      21661.26       454.52 o                         
  -5   3   2        811.01        923.86        91.68 o                         
  -3   3   2          1.33         52.33        18.38 o                         
  -1   3   2       6222.27       6142.01       128.10 o                         
   1   3   2        762.34       1010.54        48.56 o                         
   3   3   2      40486.39      41660.00       351.99 o                         
   5   3   2       5342.24       4944.06       117.79 o                         
   7   3   2      14590.56      14686.28       230.22 o                         
   9   3   2        658.03        789.92        77.32 o                         
  11   3   2        166.50        233.18        35.22 o                         
  13   3   2       2741.17       3302.16       142.58 o                         
  15   3   2        177.85        198.05        39.87 o                         
  17   3   2          1.09         -1.40        33.62 o                         
  19   3   2        485.53        409.18        58.13 o                         
  21   3   2        498.87        443.49        73.49 o                         
  23   3   2       8470.21       8601.50       376.91 o                         
  25   3   2       1127.80       1126.92       121.40 o                         
  27   3   2          5.04        -40.26        40.26 o                         
  29   3   2          0.47        -20.34        43.07 o                         
  31   3   2        151.41        180.45        65.52 o                         
  33   3   2        348.55        347.63       313.43 o                         
 -34   4   2        653.19        869.55       166.06 o                         
 -32   4   2        305.37        458.31       104.46 o                         
 -30   4   2        191.00        327.54        77.31 o                         
 -28   4   2        901.87        868.11       111.19 o                         
 -26   4   2        776.87        747.29        96.88 o                         
 -24   4   2        154.54         35.99        42.46 o                         
 -22   4   2       1802.33       1948.08       129.52 o                         
 -20   4   2        777.99       1140.50        94.83 o                         
 -18   4   2      16666.07      16955.21       369.42 o                         
 -16   4   2      16370.61      15709.69       351.18 o                         
 -14   4   2       4867.06       4848.70       185.02 o                         
 -12   4   2       1466.94       1125.80        87.18 o                         
 -10   4   2       2670.35       3090.08       196.15 o                         
  -8   4   2       1115.73       1307.73       118.05 o                         
  -6   4   2      38426.59      40852.05       501.99 o                         
  -4   4   2      14289.56      14654.89       299.07 o                         
  -2   4   2       7793.44       7287.65       274.56 o                         
   0   4   2      16932.03      17459.18       242.53 o                         
   2   4   2      19776.99      20766.96       339.02 o                         
   4   4   2      15030.81      15815.63       243.10 o                         
   6   4   2         77.35        131.00        21.68 o                         
   8   4   2        344.84        254.18        31.31 o                         
  10   4   2       2689.88       2419.41        95.87 o                         
  12   4   2      23501.79      21871.75       676.67 o                         
  14   4   2      16675.35      15944.93       508.09 o                         
  16   4   2      10125.81      10267.60       316.17 o                         
  18   4   2         15.74         74.14        27.42 o                         
  20   4   2       1174.57       1279.80       106.92 o                         
  22   4   2        411.16        366.21        81.86 o                         
  24   4   2       1546.37       1494.12       140.72 o                         
  26   4   2        589.19        639.24        97.81 o                         
  28   4   2        272.54        430.83        89.01 o                         
  30   4   2       1058.53       1479.91       199.04 o                         
  32   4   2       1129.39       1804.91       243.67 o                         
 -33   5   2        746.66        908.78       173.36 o                         
 -31   5   2        207.64        186.67        76.34 o                         
 -29   5   2        135.45         79.86        54.51 o                         
 -27   5   2        164.05        241.77        67.78 o                         
 -25   5   2        112.14        165.80        54.88 o                         
 -23   5   2       1393.61       1403.35       130.80 o                         
 -21   5   2       2076.34       2242.91       142.34 o                         
 -19   5   2         44.92         64.33        44.03 o                         
 -17   5   2       5612.52       4832.77       284.77 o                         
 -15   5   2       2199.68       2114.28       170.31 o                         
 -13   5   2       3076.82       3261.66       259.69 o                         
 -11   5   2       7192.36       6431.49       836.44 o                         
  -9   5   2       1040.16       1125.77       121.85 o                         
  -7   5   2       4276.91       5424.60       275.76 o                         
  -5   5   2       3899.38       3865.04       209.20 o                         
  -3   5   2      12155.98      12589.14       299.80 o                         
  -1   5   2       4187.88       4221.20       127.90 o                         
   1   5   2       6392.00       6449.56       182.68 o                         
   3   5   2       2954.00       3350.16       145.61 o                         
   5   5   2       1578.50       1859.23       119.41 o                         
   7   5   2        908.63        914.87        68.00 o                         
   9   5   2       5573.06       4941.68       233.13 o                         
  11   5   2       1236.86       1070.63        58.87 o                         
  13   5   2       3584.27       3223.77       153.56 o                         
  15   5   2       1007.58       1028.06        97.57 o                         
  17   5   2       2304.99       2394.09       161.13 o                         
  19   5   2       3066.48       2976.38       173.54 o                         
  21   5   2        444.18        427.72        78.87 o                         
  23   5   2       1026.54       1087.77       132.39 o                         
  25   5   2         91.33        126.29        66.98 o                         
  27   5   2        383.45        483.15       109.68 o                         
  29   5   2       1052.05       1210.48       181.50 o                         
  31   5   2        321.09        304.63       111.35 o                         
 -30   6   2         99.11          8.16        47.29 o                         
 -28   6   2        629.34        713.85       121.11 o                         
 -26   6   2        755.83        857.76       114.91 o                         
 -24   6   2        352.75        437.19       109.03 o                         
 -22   6   2        271.42        383.48        82.69 o                         
 -20   6   2         57.22         29.75        61.08 o                         
 -18   6   2        995.24        710.86       104.94 o                         
 -16   6   2       1859.11       1773.73       174.29 o                         
 -14   6   2       2542.05       2446.58       222.77 o                         
 -12   6   2        538.89        480.28        57.20 o                         
 -10   6   2       4254.06       4114.01       241.15 o                         
  -8   6   2       5537.55       5511.22       202.50 o                         
  -6   6   2       5847.97       5825.91       361.48 o                         
  -4   6   2       1678.30       1453.22       164.13 o                         
  -2   6   2        411.23        490.08        72.63 o                         
   0   6   2       1166.44       1349.45       120.70 o                         
   2   6   2       2485.59       2359.06       120.76 o                         
   4   6   2       5845.88       5096.18       237.30 o                         
   6   6   2       2329.81       2538.18       160.00 o                         
   8   6   2        446.22        397.86        52.53 o                         
  10   6   2        833.72        783.72        76.77 o                         
  12   6   2       2650.77       2626.81       210.68 o                         
  14   6   2        743.71        625.64        99.10 o                         
  16   6   2        930.02        679.15       100.02 o                         
  18   6   2        151.89         64.95        62.15 o                         
  20   6   2       1174.67       1245.49       134.70 o                         
  22   6   2       1381.97       1650.44       163.72 o                         
  24   6   2       1528.78       1757.00       176.31 o                         
  26   6   2        550.28        397.03        91.91 o                         
  28   6   2          2.71        -74.48       114.39 o                         
 -27   7   2        279.07        258.02        83.66 o                         
 -25   7   2        233.52        287.85        74.15 o                         
 -23   7   2       1973.19       1996.10       176.75 o                         
 -21   7   2       2876.74       2771.07       212.27 o                         
 -19   7   2         26.32        -62.65        62.65 o                         
 -17   7   2        939.17        744.66       101.96 o                         
 -15   7   2       1419.33       1443.09       188.56 o                         
 -13   7   2       2744.21       2563.46       238.12 o                         
 -11   7   2       7753.54       8315.02       396.18 o                         
  -9   7   2       2340.40       2740.37       220.44 o                         
  -7   7   2       1086.21       1404.62       152.73 o                         
  -5   7   2        795.48       1001.29       205.86 o                         
  -3   7   2       8133.19       8190.72       574.19 o                         
  -1   7   2       4397.85       4951.80       436.83 o                         
   1   7   2       2807.20       2357.67       181.33 o                         
   3   7   2        569.05        614.21        97.09 o                         
   5   7   2       3596.13       4200.89       333.51 o                         
   7   7   2       3476.66       3478.08       239.51 o                         
   9   7   2       8112.44       7515.24       367.25 o                         
  11   7   2       2094.87       1998.73       197.52 o                         
  13   7   2        436.61        330.36        86.41 o                         
  15   7   2         73.23         40.61        73.52 o                         
  17   7   2       1917.88       1959.57       187.84 o                         
  19   7   2       3306.05       3037.90       231.89 o                         
  21   7   2        379.61        383.96        73.50 o                         
  23   7   2        533.65        489.62        90.65 o                         
  25   7   2        367.15        246.76        62.48 o                         
 -24   8   2        266.43         37.48        61.74 o                         
 -22   8   2         59.25        102.21        82.10 o                         
 -20   8   2        525.11        544.55       112.72 o                         
 -18   8   2         40.12        -43.56        60.74 o                         
 -16   8   2        153.18         34.09        84.77 o                         
 -14   8   2        481.20        658.46       130.64 o                         
 -12   8   2       2270.03       2836.80       267.63 o                         
 -10   8   2        672.42        659.19       114.66 o                         
  -8   8   2        313.66         82.74        70.81 o                         
  -6   8   2         14.60        115.54        72.25 o                         
  -4   8   2       1208.21       1355.59       263.98 o                         
  -2   8   2       1722.10       2136.05       406.61 o                         
   0   8   2        995.60       1124.17       288.51 o                         
   2   8   2          4.20         17.62       137.39 o                         
   4   8   2        158.96        284.47        76.35 o                         
   6   8   2        152.86        149.51        77.66 o                         
   8   8   2       1599.35       2056.09       257.23 o                         
  10   8   2        153.44        265.38        75.95 o                         
  12   8   2         96.03        -38.73        71.44 o                         
  14   8   2          1.18        -40.12        51.35 o                         
  16   8   2        512.99        622.50       138.71 o                         
  18   8   2        742.77        972.82       148.24 o                         
  20   8   2        541.54        422.16        89.79 o                         
  22   8   2        206.29       -108.74       161.22 o                         
  24   8   2         29.90       -262.00       262.00 o                         
 -17   9   2       1193.14       1471.46       313.53 o                         
 -15   9   2        348.65        558.71       199.63 o                         
 -13   9   2        297.96        342.61       157.66 o                         
 -11   9   2        996.64        655.11       195.03 o                         
  -9   9   2        946.90        882.12       188.32 o                         
  -7   9   2        513.77        433.92       127.51 o                         
  -5   9   2       1320.34       1474.10       228.23 o                         
  -3   9   2       2735.11       2571.40       475.70 o                         
  -1   9   2       1333.84        982.96       279.68 o                         
   1   9   2       2542.23       2398.58       326.03 o                         
   3   9   2       2407.64       2415.62       334.11 o                         
   5   9   2       1403.76       1503.40       247.77 o                         
   7   9   2       2416.02       2492.79       346.81 o                         
   9   9   2       1973.06       1872.88       264.39 o                         
  11   9   2        910.78       1069.63       194.88 o                         
  13   9   2        915.69       1357.85       221.09 o                         
  15   9   2       1748.61       1973.38       399.70 o                         
  17   9   2        693.44         75.26       135.93 o                         
 -37   1   3        111.31        242.54        84.81 o                         
 -35   1   3        445.00        570.29       116.06 o                         
 -33   1   3       1385.26       1703.33       195.70 o                         
 -31   1   3       1462.32       1678.73       181.72 o                         
 -29   1   3       1216.11       1247.10       149.53 o                         
 -27   1   3       1923.40       1932.14       170.10 o                         
 -25   1   3       1249.47       1274.78       132.81 o                         
 -23   1   3      10398.40      10714.58       269.20 o                         
 -21   1   3       5907.93       6091.11       169.87 o                         
 -19   1   3       5124.63       5300.97       246.64 o                         
 -17   1   3       3398.89       3333.22       100.57 o                         
 -15   1   3      10321.97       9431.95       149.31 o                         
 -13   1   3      54234.41      54393.61       631.96 o                         
 -11   1   3      14672.54      15251.30       145.80 o                         
  -9   1   3       7791.49       7932.63       111.19 o                         
  -7   1   3       1926.71       1801.96        41.23 o                         
  -5   1   3        450.21        274.22        19.74 o                         
  -3   1   3      62653.73      62263.68       872.81 o                         
  -1   1   3     105068.56     110913.12      2303.65 o                         
   1   1   3         77.71         34.82         9.15 o                         
   3   1   3      80209.80      82239.06       489.55 o                         
   5   1   3       6459.95       6523.14       118.53 o                         
   7   1   3      91223.82      92307.40      1109.01 o                         
   9   1   3      12137.88      11186.37       162.72 o                         
  11   1   3       1726.84       1574.17        71.09 o                         
  13   1   3       9278.55       8950.07       330.44 o                         
  15   1   3       7036.57       7229.58       206.12 o                         
  17   1   3      17500.30      18109.18       478.99 o                         
  19   1   3      17153.57      16479.41       452.68 o                         
  21   1   3        444.23        405.13        54.90 o                         
  23   1   3       1219.73       1106.16        92.02 o                         
  25   1   3       2974.59       3159.59       179.15 o                         
  27   1   3        383.06        465.88        71.60 o                         
  29   1   3       1989.83       2115.34       168.10 o                         
  31   1   3        232.70        333.67        68.27 o                         
  33   1   3        395.14        344.15        70.99 o                         
  35   1   3        350.26        318.48       110.34 o                         
 -36   2   3         51.31         29.31        34.69 o                         
 -34   2   3         21.37        -36.66        36.66 o                         
 -32   2   3        260.32        354.41        79.64 o                         
 -30   2   3        262.06        270.90        73.45 o                         
 -28   2   3       2475.62       2824.20       204.78 o                         
 -26   2   3         34.13        -30.71       129.17 o                         
 -24   2   3        286.56        307.10        62.78 o                         
 -22   2   3        191.34         83.30        22.34 o                         
 -20   2   3        479.42        511.12        93.60 o                         
 -18   2   3       1927.99       2012.71        89.50 o                         
 -16   2   3        618.79        593.78        40.75 o                         
 -14   2   3        420.68        543.01        39.40 o                         
 -12   2   3       2938.49       3298.78        86.89 o                         
 -10   2   3        923.42       1224.48        60.89 o                         
  -8   2   3      34260.63      37598.91       574.95 o                         
  -6   2   3         73.35         54.34        13.40 o                         
  -4   2   3         14.56         15.24        12.97 o                         
  -2   2   3        135.70        279.03        45.71 o                         
   0   2   3         62.57        114.97        14.15 o                         
   2   2   3      18779.75      21078.52       191.28 o                         
   4   2   3      10936.78      12473.93       151.64 o                         
   6   2   3       3850.11       4134.28        92.78 o                         
   8   2   3        754.37        908.38        53.91 o                         
  10   2   3        379.87        269.39        30.32 o                         
  12   2   3       1048.70       1106.60        57.55 o                         
  14   2   3       3973.17       4290.04       114.52 o                         
  16   2   3       1001.59        772.30        55.81 o                         
  18   2   3        205.47        181.72        30.60 o                         
  20   2   3         56.60         63.97        49.09 o                         
  22   2   3       2592.57       2043.98       104.91 o                         
  24   2   3       2940.90       2692.34       132.48 o                         
  26   2   3          7.97         39.91        47.70 o                         
  28   2   3        716.42        619.59        99.60 o                         
  30   2   3         86.90         48.54        72.29 o                         
  32   2   3        175.18        285.67        86.09 o                         
  34   2   3        148.34        288.06       102.30 o                         
  36   2   3         74.79        -51.64       109.78 o                         
 -35   3   3        160.21        318.24       111.77 o                         
 -33   3   3        706.87        870.89       120.56 o                         
 -31   3   3        587.53        641.06        93.51 o                         
 -29   3   3        393.57        532.29        83.32 o                         
 -27   3   3       2460.81       2703.85       179.80 o                         
 -25   3   3       1403.08       1295.92       118.10 o                         
 -23   3   3       1113.45        959.40        96.14 o                         
 -21   3   3       4360.29       4378.26       199.15 o                         
 -19   3   3      12910.84      12270.25       283.85 o                         
 -17   3   3       8421.49       8482.07       216.63 o                         
 -15   3   3      10905.78      11518.59       221.15 o                         
 -13   3   3        965.03       1114.38        63.65 o                         
 -11   3   3       2875.82       3008.83        86.86 o                         
  -9   3   3       6039.33       5605.04       154.44 o                         
  -7   3   3      32790.87      31932.58       980.46 o                         
  -5   3   3      12323.03      12815.64       336.04 o                         
  -3   3   3       8007.39       8557.56       153.50 o                         
  -1   3   3       7752.55       8406.21       153.58 o                         
   1   3   3      22412.61      23110.03       258.69 o                         
   3   3   3      13442.93      13253.61       181.42 o                         
   5   3   3       3615.27       3587.01        90.81 o                         
   7   3   3       9427.35      10975.10       164.41 o                         
   9   3   3       7013.29       7717.14       185.89 o                         
  11   3   3      18100.29      18346.20       444.58 o                         
  13   3   3      27529.48      26157.00       996.52 o                         
  15   3   3       4700.36       4290.03       202.98 o                         
  17   3   3       1405.66       1601.55       105.83 o                         
  19   3   3       1428.35       1408.77       107.96 o                         
  21   3   3       1342.65       1332.85       131.63 o                         
  23   3   3       1687.65       1790.97       158.77 o                         
  25   3   3       1465.53       1609.58       146.06 o                         
  27   3   3       1083.47       1028.26       133.88 o                         
  29   3   3        839.54        930.05       130.05 o                         
  31   3   3        457.21        708.78       119.66 o                         
  33   3   3        699.38       1171.68       312.68 o                         
 -34   4   3        599.22        800.50       158.86 o                         
 -32   4   3        454.77        295.30       149.40 o                         
 -30   4   3        363.76        314.78        80.19 o                         
 -28   4   3        145.97        157.72       109.88 o                         
 -26   4   3         40.81          9.64        21.03 o                         
 -24   4   3          1.75        -38.60        38.60 o                         
 -22   4   3         12.38        -31.85        32.94 o                         
 -20   4   3       1992.28       2080.30       128.06 o                         
 -18   4   3       6079.77       6312.82       223.17 o                         
 -16   4   3       2222.82       2094.91       133.91 o                         
 -14   4   3       2870.59       2770.67       135.09 o                         
 -12   4   3        894.43        896.91        53.68 o                         
 -10   4   3          7.96         43.52        84.12 o                         
  -8   4   3       7412.86       9215.08       461.20 o                         
  -6   4   3       7612.20       8648.77       270.87 o                         
  -4   4   3      14723.20      15416.18       309.89 o                         
  -2   4   3      11003.70      11661.36       273.64 o                         
   0   4   3      19779.70      21235.52       315.60 o                         
   2   4   3      11830.19      13038.52       238.01 o                         
   4   4   3         49.07         41.70        32.39 o                         
   6   4   3        264.04        345.21        36.09 o                         
   8   4   3          7.08         -9.88        22.83 o                         
  10   4   3         38.88         28.69        27.16 o                         
  12   4   3       7213.21       6355.41       259.54 o                         
  14   4   3       6641.93       6004.21       228.77 o                         
  16   4   3        221.82        252.98        52.75 o                         
  18   4   3       1257.38       1181.46       101.43 o                         
  20   4   3        463.40        398.31        67.46 o                         
  22   4   3        291.02        240.71        41.98 o                         
  24   4   3        824.07        908.13       109.41 o                         
  26   4   3        961.04        921.60       122.04 o                         
  28   4   3        519.14        440.22        89.98 o                         
  30   4   3        646.04        709.36       144.38 o                         
  32   4   3        581.86        974.40       182.66 o                         
 -31   5   3         50.88         20.97        53.52 o                         
 -29   5   3        929.90        976.79       139.78 o                         
 -27   5   3       3552.14       3965.46       267.12 o                         
 -25   5   3       1242.90       1462.45       134.94 o                         
 -23   5   3         56.29        114.23        48.21 o                         
 -21   5   3        170.14        120.36        62.40 o                         
 -19   5   3        249.25        188.79        40.07 o                         
 -17   5   3        305.05        207.45        38.57 o                         
 -15   5   3       4992.73       5223.47       269.02 o                         
 -13   5   3          6.47         -1.54        13.90 o                         
 -11   5   3       6736.25       7342.37       420.27 o                         
  -9   5   3      28289.69      29139.17      1008.89 o                         
  -7   5   3      22702.99      22758.31       659.32 o                         
  -5   5   3       2558.48       2833.87       228.09 o                         
  -3   5   3        261.10        394.64        56.59 o                         
  -1   5   3         13.30         16.81        17.94 o                         
   1   5   3       7460.51       7213.77       200.70 o                         
   3   5   3      19160.43      17271.99       309.92 o                         
   5   5   3      11482.68      11034.70       245.72 o                         
   7   5   3        189.56        214.60        51.00 o                         
   9   5   3       1293.79       1582.11        89.13 o                         
  11   5   3       4855.93       4918.15       138.97 o                         
  13   5   3        415.54        448.25        53.63 o                         
  15   5   3        134.86         75.36        32.19 o                         
  17   5   3        213.79        206.73        43.59 o                         
  19   5   3        732.14        800.91        88.26 o                         
  21   5   3       5956.43       6303.29       265.47 o                         
  23   5   3       4820.08       5475.89       282.14 o                         
  25   5   3        742.67        827.18       112.16 o                         
  27   5   3         41.17         15.25        26.17 o                         
  29   5   3         83.36        113.45        72.77 o                         
 -30   6   3        190.52         86.92        58.67 o                         
 -28   6   3        312.99        305.16       117.18 o                         
 -26   6   3       2189.83       2498.62       194.11 o                         
 -24   6   3       1161.77       1348.12       143.29 o                         
 -22   6   3       2500.95       2192.59       183.88 o                         
 -20   6   3        325.98        247.28        77.07 o                         
 -18   6   3        121.71        -10.90        39.61 o                         
 -16   6   3       1238.50       1410.55       149.89 o                         
 -14   6   3      12505.69      11523.16       830.70 o                         
 -12   6   3       3634.04       3974.59       350.76 o                         
 -10   6   3       7704.03       7791.14       409.66 o                         
  -8   6   3       3240.14       3014.43       215.25 o                         
  -6   6   3         90.89         75.65        35.27 o                         
  -4   6   3       2712.79       3204.68       258.81 o                         
  -2   6   3       2562.82       2937.86       186.58 o                         
   0   6   3       1882.43       1833.75       122.34 o                         
   2   6   3       2849.09       2300.08       146.96 o                         
   4   6   3       7870.25       6958.80       208.92 o                         
   6   6   3      11618.67      11400.64       399.86 o                         
   8   6   3       7855.97       7718.13       407.55 o                         
  10   6   3       2088.07       1931.75       141.24 o                         
  12   6   3        211.59        199.40        54.10 o                         
  14   6   3        172.96         85.09        56.81 o                         
  16   6   3       2705.14       2412.73       190.63 o                         
  18   6   3       5577.20       5311.70       297.99 o                         
  20   6   3       2625.91       2472.92       200.67 o                         
  22   6   3        786.23        943.19       114.62 o                         
  24   6   3        113.99        194.92        72.07 o                         
  26   6   3         69.95        -42.94        81.16 o                         
  28   6   3        340.95        820.65       344.97 o                         
 -27   7   3         17.55         21.15        98.64 o                         
 -25   7   3         11.11        -69.62       213.37 o                         
 -23   7   3        230.93        250.79        58.30 o                         
 -21   7   3        490.10        509.17        93.19 o                         
 -19   7   3       2198.83       2114.48       187.00 o                         
 -17   7   3       1198.16        859.23       115.79 o                         
 -15   7   3        818.49        798.58       114.14 o                         
 -13   7   3        485.04        521.96       113.03 o                         
 -11   7   3         11.25         -7.08        55.60 o                         
  -9   7   3         14.43          9.28        55.50 o                         
  -7   7   3        182.51        185.30        49.67 o                         
  -5   7   3       4960.36       4984.68       316.13 o                         
  -3   7   3       3599.14       4004.61       409.16 o                         
  -1   7   3       6729.46       6920.78       526.58 o                         
   1   7   3        423.08        359.11        66.01 o                         
   3   7   3          2.38          8.07        51.35 o                         
   5   7   3         38.74          5.34        71.21 o                         
   7   7   3        246.66        364.05        71.35 o                         
   9   7   3        516.90        522.72       102.22 o                         
  11   7   3       2468.52       2309.14       211.37 o                         
  13   7   3       1539.07       1594.28       177.70 o                         
  15   7   3       2823.32       2833.41       241.57 o                         
  17   7   3        330.97        300.09        64.73 o                         
  19   7   3         37.22         29.74        55.59 o                         
  21   7   3          1.09         -2.91        39.47 o                         
  23   7   3         68.36          3.83        52.98 o                         
  25   7   3        298.31        355.57       125.73 o                         
 -24   8   3        338.65        321.63       105.97 o                         
 -22   8   3       1552.33       1644.89       231.66 o                         
 -20   8   3       2654.41       2732.61       230.62 o                         
 -18   8   3        807.34        667.19        98.48 o                         
 -16   8   3       1112.59       1079.93       143.37 o                         
 -14   8   3       2398.08       2060.75       223.56 o                         
 -12   8   3        453.48        339.50        80.19 o                         
 -10   8   3        315.43        330.00        78.43 o                         
  -8   8   3       1478.95       1548.16       179.82 o                         
  -6   8   3       1152.84       1430.01       216.80 o                         
  -4   8   3       8721.43       9379.57       672.38 o                         
  -2   8   3       8441.50       8006.96       618.73 o                         
   0   8   3       3333.72       3358.19       498.82 o                         
   2   8   3        158.82        159.79        81.30 o                         
   4   8   3        150.90        370.42       140.77 o                         
   6   8   3       1200.69       1293.25       191.64 o                         
   8   8   3       1992.35       1774.78       234.99 o                         
  10   8   3       3073.53       3092.71       305.42 o                         
  12   8   3       2413.43       2650.34       238.19 o                         
  14   8   3       2371.95       2629.20       247.41 o                         
  16   8   3       1664.42       1591.24       212.64 o                         
  18   8   3       1103.31        956.66       139.75 o                         
  20   8   3         46.33        -23.53       114.22 o                         
  22   8   3          2.38         25.47       120.43 o                         
 -17   9   3        332.97        358.87       153.88 o                         
 -15   9   3         40.14        238.30       150.62 o                         
 -13   9   3       1731.79       2516.00       356.29 o                         
 -11   9   3       2110.88       2421.25       417.62 o                         
  -9   9   3         58.63         14.01        59.41 o                         
  -7   9   3         71.13         95.04        74.30 o                         
  -5   9   3        336.38        292.67        95.08 o                         
  -3   9   3         20.57         31.26       134.67 o                         
  -1   9   3        258.02        136.27        92.21 o                         
   1   9   3        100.33         92.58       104.96 o                         
   3   9   3          6.82        -12.47        71.40 o                         
   5   9   3        992.49       1156.25       221.91 o                         
   7   9   3       2477.19       3003.67       380.16 o                         
   9   9   3        182.70        301.74       111.81 o                         
  11   9   3        279.92        346.79       117.62 o                         
  13   9   3       1251.17       1304.48       277.33 o                         
  15   9   3          0.84         34.49       147.36 o                         
 -36   0   4        739.27        786.05       328.92 o                         
 -34   0   4       1767.91       2289.96       511.71 o                         
 -32   0   4       1188.58       1166.02       183.58 o                         
 -30   0   4          7.60       -147.57       147.57 o                         
 -28   0   4         40.40         56.80        57.82 o                         
 -26   0   4         11.63        -12.86       141.85 o                         
 -24   0   4      13593.78      13973.04       405.80 o                         
 -22   0   4      14247.81      14377.51       486.80 o                         
 -20   0   4      19819.13      18900.17       412.81 o                         
 -18   0   4      10406.04      10054.77       252.29 o                         
 -16   0   4      17405.11      18145.55       292.94 o                         
 -14   0   4      20868.49      20396.54       527.22 o                         
 -12   0   4       4716.70       4627.33        99.87 o                         
 -10   0   4       1961.89       2119.01        61.13 o                         
  -8   0   4         79.25        196.70        19.08 o                         
  -6   0   4      30531.39      27815.17       264.71 o                         
  -4   0   4     193719.19     184092.30       731.92 o                         
  -2   0   4     107222.73     106950.13      1374.22 o                         
   0   0   4      11804.14      12955.43       435.87 o                         
   2   0   4       1317.21       1260.95        52.64 o                         
   4   0   4      12747.69      12673.45       518.93 o                         
   6   0   4      28918.85      29111.40       295.28 o                         
   8   0   4      31576.33      33218.00       698.87 o                         
  10   0   4      42350.34      43018.96      1353.35 o                         
  12   0   4       9038.08       8275.29       227.96 o                         
  14   0   4      45557.38      44272.27       573.46 o                         
  16   0   4      28591.96      28116.28       488.39 o                         
  18   0   4       1633.10       1646.92       108.21 o                         
  20   0   4        320.69        526.01        80.85 o                         
  22   0   4          6.74          4.81        21.79 o                         
  24   0   4        428.26        376.76        88.93 o                         
  26   0   4       7253.01       7576.03       437.30 o                         
  28   0   4       3376.24       4006.58       340.68 o                         
  30   0   4        461.67        456.92       119.80 o                         
  32   0   4        348.71        315.17       137.99 o                         
  34   0   4          1.62        -78.23        78.23 o                         
 -37   1   4        103.44        107.40       139.76 o                         
 -35   1   4        124.85         61.07       171.22 o                         
 -33   1   4         85.91         35.18        63.87 o                         
 -31   1   4        127.41         69.00        48.58 o                         
 -29   1   4        254.80        246.33        63.42 o                         
 -27   1   4         22.54        -38.65       119.96 o                         
 -25   1   4       1119.69       1214.28       129.98 o                         
 -23   1   4          4.69        -21.06        49.21 o                         
 -21   1   4       1480.91       1103.80       113.19 o                         
 -19   1   4       1000.37        757.74        70.15 o                         
 -17   1   4       4236.90       4078.20       104.70 o                         
 -15   1   4       2826.92       2638.81        76.98 o                         
 -13   1   4       3564.79       2994.48        68.34 o                         
 -11   1   4       2010.48       2221.26        52.35 o                         
  -9   1   4       5408.16       5960.65        76.77 o                         
  -7   1   4        706.89        645.67        28.62 o                         
  -5   1   4      17825.70      19619.54       268.97 o                         
  -3   1   4      19873.56      21689.20       302.05 o                         
  -1   1   4      13381.77      13200.72       307.09 o                         
   1   1   4       1368.63       1430.99        41.90 o                         
   3   1   4       8461.43       8793.01        99.68 o                         
   5   1   4       9460.14       8464.09       117.92 o                         
   7   1   4       9656.55       8656.36       200.93 o                         
   9   1   4       2770.70       2667.80       152.65 o                         
  11   1   4       3461.80       2457.42       213.05 o                         
  13   1   4       3002.66       2162.88        91.27 o                         
  15   1   4       1534.52       1087.98        83.58 o                         
  17   1   4       1754.51       1912.34       111.00 o                         
  19   1   4       2269.11       2204.72       107.00 o                         
  21   1   4        232.93        272.11        44.39 o                         
  23   1   4         47.62         64.30        30.87 o                         
  25   1   4        177.34         83.99        48.52 o                         
  27   1   4        194.41         77.75        40.17 o                         
  29   1   4        358.86        477.11        91.96 o                         
  31   1   4        470.25        602.31        95.24 o                         
  33   1   4        131.55        135.60        49.17 o                         
  35   1   4         36.38        248.73       193.65 o                         
 -36   2   4         71.89         59.38        92.80 o                         
 -34   2   4        310.29        237.48       107.52 o                         
 -32   2   4       1027.79       1173.25       148.57 o                         
 -30   2   4       1428.03       1574.51       163.22 o                         
 -28   2   4       2829.38       3037.05       213.47 o                         
 -26   2   4       4234.72       4405.11       234.76 o                         
 -24   2   4       6262.62       6574.14       264.12 o                         
 -22   2   4        431.54        340.15       111.50 o                         
 -20   2   4       4100.38       3810.38       207.45 o                         
 -18   2   4       1632.17       1666.54        80.38 o                         
 -16   2   4       1765.26       1757.97        73.90 o                         
 -14   2   4      28443.87      27749.43       381.43 o                         
 -12   2   4      20548.81      20314.56       253.74 o                         
 -10   2   4      23639.45      22458.66       459.76 o                         
  -8   2   4      20804.06      21221.07       393.96 o                         
  -6   2   4      12314.80      13331.97       177.89 o                         
  -4   2   4       7706.84       7972.09       169.50 o                         
  -2   2   4       8648.13       9727.24       167.22 o                         
   0   2   4      14696.46      15233.63       179.64 o                         
   2   2   4      49522.45      50357.52       404.79 o                         
   4   2   4      15067.70      13495.49       197.76 o                         
   6   2   4      54664.79      58098.14       647.96 o                         
   8   2   4      17992.08      19511.25       247.29 o                         
  10   2   4       1401.00       1418.31        68.97 o                         
  12   2   4       3376.51       3840.84       120.26 o                         
  14   2   4       2788.94       2968.20       104.11 o                         
  16   2   4       5237.97       5710.48       199.98 o                         
  18   2   4       6369.58       6815.48       290.64 o                         
  20   2   4      10540.02      10032.94       247.86 o                         
  22   2   4       2834.69       2395.48       154.52 o                         
  24   2   4       1848.33       1912.93       102.56 o                         
  26   2   4       1442.05       1571.39       153.61 o                         
  28   2   4        233.41        136.71        72.82 o                         
  30   2   4         67.30         12.26       103.16 o                         
  32   2   4        809.34       1033.25       156.10 o                         
  34   2   4        392.28        608.26       279.48 o                         
 -33   3   4          3.30        -14.92        35.00 o                         
 -31   3   4        380.78        256.35       133.25 o                         
 -29   3   4       1384.36       1594.94       148.37 o                         
 -27   3   4       2266.54       2566.45       173.75 o                         
 -25   3   4        118.56         22.31       110.61 o                         
 -23   3   4         49.42         36.70        89.77 o                         
 -21   3   4        297.69        201.52        45.44 o                         
 -19   3   4        363.41        591.60        90.76 o                         
 -17   3   4       1732.23       2262.67       113.45 o                         
 -15   3   4         52.41         41.67        24.12 o                         
 -13   3   4       5948.04       6151.71       125.10 o                         
 -11   3   4       3774.55       3357.46        95.18 o                         
  -9   3   4      19072.33      20135.51       359.11 o                         
  -7   3   4       3987.17       4361.81       167.21 o                         
  -5   3   4         84.18        228.91        35.28 o                         
  -3   3   4       1172.76        944.28        48.43 o                         
  -1   3   4       3286.46       3787.37       107.32 o                         
   1   3   4      10164.08      10531.50       172.09 o                         
   3   3   4      25140.37      24669.71       315.83 o                         
   5   3   4       2762.33       2774.07        83.95 o                         
   7   3   4        621.52        818.72        50.08 o                         
   9   3   4       1524.86       1504.02        80.47 o                         
  11   3   4        133.31        222.55        34.47 o                         
  13   3   4       1887.68       1906.06       104.97 o                         
  15   3   4        109.23         77.18        22.25 o                         
  17   3   4         63.82         65.57        20.77 o                         
  19   3   4       1906.61       1898.99       117.49 o                         
  21   3   4       6341.86       5994.69       257.79 o                         
  23   3   4        976.24        992.90       119.24 o                         
  25   3   4        152.85         53.64        35.23 o                         
  27   3   4        103.08        180.98        68.88 o                         
  29   3   4        149.26         42.38       178.57 o                         
  31   3   4        403.88        457.44       103.74 o                         
  33   3   4        514.55        452.89       214.99 o                         
 -32   4   4        236.55        274.07        65.18 o                         
 -30   4   4       1352.58       1387.65       152.87 o                         
 -28   4   4        603.46        522.98        94.53 o                         
 -26   4   4        990.23        848.45       100.31 o                         
 -24   4   4        460.13        394.42        63.31 o                         
 -22   4   4        137.90         95.75        42.15 o                         
 -20   4   4       8557.62       8628.44       257.79 o                         
 -18   4   4      13491.90      13203.14       314.66 o                         
 -16   4   4       2295.07       2162.85       124.15 o                         
 -14   4   4       2311.76       2033.53       113.35 o                         
 -12   4   4         36.83         61.17        28.68 o                         
 -10   4   4       9060.15      10042.41       357.76 o                         
  -8   4   4      20164.26      22802.47      1106.68 o                         
  -6   4   4       9173.59       8898.03       279.44 o                         
  -4   4   4       3198.69       2477.67       137.75 o                         
  -2   4   4       3480.30       3385.20       118.08 o                         
   0   4   4      24594.77      25534.74       342.84 o                         
   2   4   4      23322.18      25361.20       330.85 o                         
   4   4   4       2199.97       2547.44       104.74 o                         
   6   4   4        123.37        125.45        23.53 o                         
   8   4   4       3684.05       3734.87       131.53 o                         
  10   4   4       6052.66       5377.93       229.46 o                         
  12   4   4      27399.38      27130.53       670.73 o                         
  14   4   4       2601.79       2671.21       154.48 o                         
  16   4   4       1102.59       1200.93       110.84 o                         
  18   4   4        567.97        527.05        72.51 o                         
  20   4   4       2423.98       2180.52       147.50 o                         
  22   4   4       1594.95       1329.92       110.74 o                         
  24   4   4       1449.89       1554.24       154.36 o                         
  26   4   4         57.22        134.45        68.91 o                         
  28   4   4        887.15       1064.59       146.72 o                         
  30   4   4        720.24       1030.91       165.51 o                         
 -31   5   4        220.34        161.72        61.27 o                         
 -29   5   4         15.50         64.60       144.36 o                         
 -27   5   4        121.41        183.30        65.41 o                         
 -25   5   4       1409.43       1485.61       133.05 o                         
 -23   5   4        854.63        943.73       107.71 o                         
 -21   5   4       1565.79       1896.85       153.82 o                         
 -19   5   4       4183.35       3499.47       231.47 o                         
 -17   5   4       1023.54        717.62        75.33 o                         
 -15   5   4       1430.09       1513.82       139.90 o                         
 -13   5   4       1341.03       1440.67        94.42 o                         
 -11   5   4         15.98         22.72        52.40 o                         
  -9   5   4        910.99       1328.71       144.62 o                         
  -7   5   4       8800.95       9625.94       355.77 o                         
  -5   5   4      10037.13      10406.24       431.20 o                         
  -3   5   4      19207.18      19474.28       579.79 o                         
  -1   5   4       6002.73       6008.59       174.13 o                         
   1   5   4       5727.55       6562.50       211.60 o                         
   3   5   4         49.35        140.11        38.90 o                         
   5   5   4         94.68         90.72        44.13 o                         
   7   5   4       3955.71       4001.70       152.38 o                         
   9   5   4       4037.91       3741.40       138.34 o                         
  11   5   4       2191.71       2112.88       102.80 o                         
  13   5   4       7117.98       6533.44       221.72 o                         
  15   5   4       1360.39       1346.25       105.16 o                         
  17   5   4       1215.19       1133.98       107.22 o                         
  19   5   4        714.49        534.92        73.96 o                         
  21   5   4         13.32        114.34        43.62 o                         
  23   5   4         66.35        144.65        68.24 o                         
  25   5   4        415.79        536.43        91.77 o                         
  27   5   4       1916.70       2217.96       238.80 o                         
  29   5   4        719.84        744.53       144.76 o                         
 -30   6   4        642.97        492.17       294.16 o                         
 -28   6   4        876.21        859.00       131.68 o                         
 -26   6   4        387.83        428.56        87.67 o                         
 -24   6   4        242.61        282.80        75.72 o                         
 -22   6   4         13.11         20.52        52.55 o                         
 -20   6   4        222.43        262.26        67.47 o                         
 -18   6   4       1162.92        990.57       123.93 o                         
 -16   6   4       1106.26       1076.57       128.37 o                         
 -14   6   4        587.35        522.01        60.39 o                         
 -12   6   4       2252.16       2723.20       234.34 o                         
 -10   6   4       4974.02       5407.61       357.08 o                         
  -8   6   4       3412.30       3411.83       250.98 o                         
  -6   6   4       2664.76       2809.39       202.75 o                         
  -4   6   4         68.23         44.85        70.07 o                         
  -2   6   4       1127.14       1181.70       155.15 o                         
   0   6   4       3383.20       3215.02       171.48 o                         
   2   6   4       7014.89       6630.82       260.16 o                         
   4   6   4       5399.13       5344.04       253.53 o                         
   6   6   4       1738.87       1694.26       112.20 o                         
   8   6   4       1028.50       1028.08        80.56 o                         
  10   6   4       1683.58       1505.48        94.16 o                         
  12   6   4        829.62        750.65        84.32 o                         
  14   6   4         44.41         -0.92        38.35 o                         
  16   6   4         92.96         85.70        72.47 o                         
  18   6   4        352.85        431.88        72.75 o                         
  20   6   4       1353.60       1488.45       144.02 o                         
  22   6   4       1466.06       1585.51       157.08 o                         
  24   6   4        946.03        928.60       123.16 o                         
  26   6   4          3.21         -4.93        29.77 o                         
 -27   7   4        159.98        145.28       126.90 o                         
 -25   7   4       1866.09       2000.46       221.75 o                         
 -23   7   4       1173.84       1271.82       156.48 o                         
 -21   7   4        221.52        180.65        64.80 o                         
 -19   7   4        750.23        428.52        73.82 o                         
 -17   7   4        625.03        393.35        76.22 o                         
 -15   7   4       3183.70       3153.11       234.40 o                         
 -13   7   4       6085.44       6249.07       546.86 o                         
 -11   7   4       2011.34       2422.06       245.60 o                         
  -9   7   4        660.12        909.02       138.55 o                         
  -7   7   4       1699.21       1855.71       200.08 o                         
  -5   7   4       3224.17       3183.60       258.55 o                         
  -3   7   4       7208.17       6942.54       529.84 o                         
  -1   7   4       1501.10       1584.90       257.35 o                         
   1   7   4       1772.96       1523.98       338.12 o                         
   3   7   4       1316.81       1701.98       159.62 o                         
   5   7   4       4413.96       5069.18       359.87 o                         
   7   7   4       7299.01       7036.93       348.73 o                         
   9   7   4       3619.85       3204.61       239.69 o                         
  11   7   4        118.22          7.95        46.87 o                         
  13   7   4        803.79        572.62        99.98 o                         
  15   7   4        960.58        788.24       119.33 o                         
  17   7   4       2865.11       2990.28       230.90 o                         
  19   7   4       1272.90       1168.11       139.51 o                         
  21   7   4        121.58         66.70        52.67 o                         
  23   7   4        625.47        586.19       107.46 o                         
  25   7   4        350.99        405.96       112.59 o                         
 -24   8   4        250.18        333.92       117.49 o                         
 -22   8   4        487.34        579.06       134.87 o                         
 -20   8   4          1.85         36.93        44.81 o                         
 -18   8   4        195.56         69.46        83.15 o                         
 -16   8   4        141.99         96.61        40.49 o                         
 -14   8   4        227.26        308.75        90.17 o                         
 -12   8   4       1270.51       1321.41       179.37 o                         
 -10   8   4          6.86         25.64        71.04 o                         
  -8   8   4         72.67        140.90        51.87 o                         
  -6   8   4       2133.67       2296.22       227.66 o                         
  -4   8   4        861.90       1443.99       271.43 o                         
  -2   8   4       2866.95       2979.49       373.91 o                         
   0   8   4        109.23        -64.33       169.86 o                         
   2   8   4         37.14        137.66       115.05 o                         
   4   8   4        560.25        460.48       117.13 o                         
   6   8   4       1930.09       2205.30       294.39 o                         
   8   8   4        186.32        394.19       103.17 o                         
  10   8   4         25.29         56.84        74.28 o                         
  12   8   4        296.79        355.45       109.06 o                         
  14   8   4        485.14        514.14       115.06 o                         
  16   8   4        260.36        314.29        68.69 o                         
  18   8   4        303.74        280.95        91.35 o                         
  20   8   4         57.24        -53.47        75.70 o                         
  22   8   4         68.66         64.75        80.80 o                         
 -17   9   4        729.05       1258.47       350.88 o                         
 -15   9   4        728.89       1026.40       284.14 o                         
 -13   9   4       4543.89       5204.14       611.93 o                         
 -11   9   4       1730.95       1819.86       304.18 o                         
  -9   9   4       1061.80       1079.60       215.29 o                         
  -7   9   4        991.92       1067.57       227.55 o                         
  -5   9   4        629.13        584.75       145.75 o                         
  -3   9   4         49.36         78.94       143.35 o                         
  -1   9   4       1502.33       1299.76       245.29 o                         
   1   9   4       1298.52       1106.17       220.36 o                         
   3   9   4       1452.70       1450.23       314.20 o                         
   5   9   4       3061.14       3141.35       379.65 o                         
   7   9   4       2088.50       2157.38       319.73 o                         
   9   9   4        861.60       1238.79       260.16 o                         
  11   9   4        291.27        185.19       181.54 o                         
  13   9   4       1829.71       2013.90       426.24 o                         
  15   9   4        975.55        791.69       342.82 o                         
 -37   1   5        508.90        628.57       296.30 o                         
 -35   1   5        355.53        548.12       174.35 o                         
 -33   1   5        518.98        671.27       120.69 o                         
 -31   1   5       1195.62       1297.85       159.44 o                         
 -29   1   5        742.88        612.47       105.43 o                         
 -27   1   5       1266.82       1379.17       177.07 o                         
 -25   1   5      10650.99      10701.74       379.47 o                         
 -23   1   5       4733.90       3596.43      1115.43 o                         
 -21   1   5       3722.07       3811.01       120.15 o                         
 -19   1   5        626.49        445.74        46.94 o                         
 -17   1   5       7652.19       7008.27       170.39 o                         
 -15   1   5      20273.56      19789.00       247.78 o                         
 -13   1   5      26728.69      28145.58       268.65 o                         
 -11   1   5      30917.43      32389.05       489.93 o                         
  -9   1   5       6281.42       6215.46        80.34 o                         
  -7   1   5      24535.80      24529.55       364.56 o                         
  -5   1   5      53107.41      51572.16       522.57 o                         
  -3   1   5      16453.83      14833.63       298.36 o                         
  -1   1   5       1836.83       1664.02        49.92 o                         
   1   1   5         67.53        101.37        14.42 o                         
   3   1   5      26094.56      25415.21       171.51 o                         
   5   1   5      65067.39      66419.86       527.06 o                         
   7   1   5      21435.00      20460.11       215.73 o                         
   9   1   5      16250.44      15207.65       276.27 o                         
  11   1   5       4397.65       4124.94       594.84 o                         
  13   1   5       1834.24       1769.11       123.41 o                         
  15   1   5      20952.77      19926.61       706.36 o                         
  17   1   5       8725.08       8587.17       197.91 o                         
  19   1   5       1305.40       1315.91        71.53 o                         
  21   1   5       4472.22       4152.87       146.61 o                         
  23   1   5       2652.19       2723.12       141.97 o                         
  25   1   5       2315.99       2569.17       146.12 o                         
  27   1   5       1993.21       2179.62       163.76 o                         
  29   1   5        322.73        381.80        71.85 o                         
  31   1   5         52.08         47.49        48.37 o                         
  33   1   5        377.29        319.40       104.89 o                         
 -36   2   5          5.04        -27.37        53.55 o                         
 -34   2   5        160.08          3.84        69.26 o                         
 -32   2   5        508.10        379.31        87.57 o                         
 -30   2   5       1369.20       1515.38       160.76 o                         
 -28   2   5        298.01        362.89       102.10 o                         
 -26   2   5          3.61         -4.41        40.32 o                         
 -24   2   5         17.21         34.46        17.38 o                         
 -22   2   5          1.14         13.28        49.78 o                         
 -20   2   5       2325.44       2434.97       130.38 o                         
 -18   2   5        590.06        545.37        45.62 o                         
 -16   2   5         19.23         47.10        11.94 o                         
 -14   2   5        228.03        286.15        31.17 o                         
 -12   2   5       1088.20       1267.06        54.33 o                         
 -10   2   5      15697.77      17044.45       411.29 o                         
  -8   2   5          3.75         38.34        12.82 o                         
  -6   2   5        109.37        140.08        29.13 o                         
  -4   2   5        683.38        675.74        54.40 o                         
  -2   2   5         14.84         50.76        44.44 o                         
   0   2   5      10300.47      11683.10       171.23 o                         
   2   2   5      16589.94      18028.24       275.09 o                         
   4   2   5        437.18        492.54        32.09 o                         
   6   2   5       1158.80        907.21        45.39 o                         
   8   2   5       3101.42       3679.59       103.93 o                         
  10   2   5      10982.96      11275.93       197.03 o                         
  12   2   5        745.63        976.27        55.05 o                         
  14   2   5         25.21         65.88        27.80 o                         
  16   2   5        336.37        291.90        33.33 o                         
  18   2   5         64.22        127.63        27.54 o                         
  20   2   5       1806.23       1606.84       104.90 o                         
  22   2   5       3887.01       3516.46       141.13 o                         
  24   2   5        347.23        264.07        41.10 o                         
  26   2   5        168.50         81.09        44.31 o                         
  28   2   5          3.88        -34.93        59.80 o                         
  30   2   5        292.26        220.89       101.26 o                         
  32   2   5        623.93        825.73       177.88 o                         
  34   2   5         25.45        373.29       225.13 o                         
 -35   3   5        564.20        581.01       281.68 o                         
 -33   3   5        497.18        594.55       210.90 o                         
 -31   3   5        527.29        602.35        96.63 o                         
 -29   3   5        842.23       1023.03       112.79 o                         
 -27   3   5        308.69        249.83        86.58 o                         
 -25   3   5        508.79        578.53        78.08 o                         
 -23   3   5       1859.41       1898.95       135.76 o                         
 -21   3   5       6221.15       5937.19       207.49 o                         
 -19   3   5      15847.09      15250.48       287.34 o                         
 -17   3   5       5983.66       5602.02       287.48 o                         
 -15   3   5       5518.76       5540.30       124.14 o                         
 -13   3   5        944.90        886.78        52.83 o                         
 -11   3   5      10420.99      10627.35       183.33 o                         
  -9   3   5       9685.17       9333.45       239.37 o                         
  -7   3   5      28171.67      30016.76       824.34 o                         
  -5   3   5       3093.45       3491.91       131.30 o                         
  -3   3   5      22027.07      24345.20       270.34 o                         
  -1   3   5      19180.33      20281.42       258.02 o                         
   1   3   5      13115.83      13529.34       203.98 o                         
   3   3   5       4707.93       4633.02       113.87 o                         
   5   3   5         81.52        133.70        16.81 o                         
   7   3   5       5034.56       5905.28       126.24 o                         
   9   3   5      14397.19      14425.20       252.18 o                         
  11   3   5      21700.53      21128.55       349.90 o                         
  13   3   5       8240.50       7411.06       211.35 o                         
  15   3   5       5176.03       5163.27       155.71 o                         
  17   3   5        443.54        485.20        45.13 o                         
  19   3   5       4527.49       3846.91       231.95 o                         
  21   3   5       1067.07        910.77        70.45 o                         
  23   3   5       1726.74       1673.39       170.27 o                         
  25   3   5       1066.76        878.05       118.86 o                         
  27   3   5        966.98       1091.50       138.71 o                         
  29   3   5        775.84        968.66       137.77 o                         
  31   3   5        734.81        986.99       144.50 o                         
  33   3   5        112.95         71.54        64.35 o                         
 -34   4   5        244.10        405.18       245.14 o                         
 -32   4   5        231.36        111.11       170.48 o                         
 -30   4   5        711.00        787.05       114.04 o                         
 -28   4   5        203.66         54.20        99.33 o                         
 -26   4   5        655.79        548.50        78.09 o                         
 -24   4   5        957.07        961.77       127.51 o                         
 -22   4   5        669.37        882.65        83.54 o                         
 -20   4   5       4615.05       4883.01       192.89 o                         
 -18   4   5       1660.26       1926.97       119.25 o                         
 -16   4   5        149.52         71.53        25.23 o                         
 -14   4   5        649.24        665.79        45.41 o                         
 -12   4   5        620.01        504.80        46.54 o                         
 -10   4   5       2255.07       2264.76       188.53 o                         
  -8   4   5      10502.61      10149.32       579.20 o                         
  -6   4   5       5702.84       5760.73       299.85 o                         
  -4   4   5       9580.13       9892.42       275.82 o                         
  -2   4   5       6739.96       7477.34       199.90 o                         
   0   4   5       8069.37       9207.89       217.35 o                         
   2   4   5       1736.25       2282.74        95.47 o                         
   4   4   5       2100.49       2316.82        91.74 o                         
   6   4   5       3358.43       3706.71       120.11 o                         
   8   4   5       2405.55       2326.39        90.15 o                         
  10   4   5      11973.55      11148.65       260.33 o                         
  12   4   5       5582.45       5045.97       165.05 o                         
  14   4   5         61.95        -11.64        34.04 o                         
  16   4   5        170.23        194.03        43.96 o                         
  18   4   5        218.31        130.78        39.44 o                         
  20   4   5        106.01        108.98        43.66 o                         
  22   4   5        753.39        606.28        79.03 o                         
  24   4   5        222.70        183.19        59.64 o                         
  26   4   5       1374.54       1348.79       156.56 o                         
  28   4   5        364.51        428.94        92.75 o                         
  30   4   5        619.61        762.54       151.57 o                         
 -33   5   5         81.54        260.66       216.44 o                         
 -31   5   5        850.18       1350.42       554.89 o                         
 -29   5   5       3282.60       3631.65       263.50 o                         
 -27   5   5       1322.79       1435.55       155.34 o                         
 -25   5   5        213.49        195.05        51.17 o                         
 -23   5   5        746.39        792.75       105.45 o                         
 -21   5   5         77.21        110.98        58.09 o                         
 -19   5   5       2684.68       2394.84       162.53 o                         
 -17   5   5       2182.41       2263.01       168.85 o                         
 -15   5   5        267.84        260.45        33.81 o                         
 -13   5   5        215.73        205.25        49.70 o                         
 -11   5   5      14165.33      14882.59      1353.20 o                         
  -9   5   5       5564.49       5717.34       306.57 o                         
  -7   5   5       2334.35       2376.50       190.23 o                         
  -5   5   5        180.90          1.33        37.32 o                         
  -3   5   5       2515.81       2503.09       160.22 o                         
  -1   5   5       7088.41       7077.00       264.83 o                         
   1   5   5      34366.61      33302.38       468.53 o                         
   3   5   5      21941.53      21076.67       368.81 o                         
   5   5   5        207.25        262.32        34.68 o                         
   7   5   5       2786.23       3268.71       137.06 o                         
   9   5   5       3391.95       3692.62       143.41 o                         
  11   5   5        990.72       1032.10        88.44 o                         
  13   5   5        335.86        173.26        34.18 o                         
  15   5   5        652.98        493.32        60.39 o                         
  17   5   5         74.30         36.22        28.14 o                         
  19   5   5       5352.61       5447.18       250.32 o                         
  21   5   5       2284.20       2401.10       168.29 o                         
  23   5   5        604.65        597.42        95.03 o                         
  25   5   5         93.96        101.57        45.36 o                         
  27   5   5         20.07         38.43        82.29 o                         
 -30   6   5        736.60        675.46       386.42 o                         
 -28   6   5        488.93        569.20       239.30 o                         
 -26   6   5       1612.26       1548.66       146.09 o                         
 -24   6   5       2721.20       2667.80       193.86 o                         
 -22   6   5         33.72         52.18        42.09 o                         
 -20   6   5        364.03        357.57        72.91 o                         
 -18   6   5       1216.75       1236.26       136.40 o                         
 -16   6   5       2392.40       2708.44       212.57 o                         
 -14   6   5       8557.16       9371.08       278.60 o                         
 -12   6   5       7276.62       7544.78       450.96 o                         
 -10   6   5       5387.25       5187.42       433.99 o                         
  -8   6   5       2484.94       2701.94       271.00 o                         
  -6   6   5        235.95        381.29        88.82 o                         
  -4   6   5       6563.40       7376.18       326.21 o                         
  -2   6   5         19.55         21.94        21.22 o                         
   0   6   5        753.17        545.39        77.71 o                         
   2   6   5       5812.91       5252.19       243.12 o                         
   4   6   5      10137.48      10181.04       364.49 o                         
   6   6   5       5014.34       5182.29       192.41 o                         
   8   6   5       8638.62       8709.19       338.58 o                         
  10   6   5         62.31         33.84        47.23 o                         
  12   6   5        214.99        131.17        53.54 o                         
  14   6   5       1191.85        848.52        93.25 o                         
  16   6   5       5409.06       5280.92       262.71 o                         
  18   6   5       2412.53       2342.29       182.72 o                         
  20   6   5       2242.39       2432.36       194.30 o                         
  22   6   5        740.46        834.91       114.06 o                         
  24   6   5        108.61         58.36        51.88 o                         
  26   6   5        806.20        698.66       103.15 o                         
  28   6   5         23.79        191.30       149.73 o                         
 -27   7   5         40.09       -119.95       327.48 o                         
 -25   7   5         69.77         71.68       139.02 o                         
 -23   7   5        595.33        716.38       112.43 o                         
 -21   7   5       1282.39       1198.59       136.02 o                         
 -19   7   5        637.92        482.88        80.57 o                         
 -17   7   5        913.17        707.57       107.24 o                         
 -15   7   5        234.88        280.33        75.52 o                         
 -13   7   5         41.88         28.06        56.49 o                         
 -11   7   5          3.31        -27.13        63.71 o                         
  -9   7   5        102.36         57.88        50.66 o                         
  -7   7   5       2763.10       2650.78       445.65 o                         
  -5   7   5       5131.48       5549.64       347.14 o                         
  -3   7   5       3511.48       3477.89       373.49 o                         
  -1   7   5       1560.24       1612.64       261.99 o                         
   1   7   5          9.07        -11.44        47.70 o                         
   3   7   5         37.35         -2.94        40.83 o                         
   5   7   5        326.29        391.63       115.18 o                         
   7   7   5        784.08        815.94       113.95 o                         
   9   7   5        879.08        699.95       111.68 o                         
  11   7   5       2479.79       2583.85       217.96 o                         
  13   7   5       1689.34       1666.86       182.52 o                         
  15   7   5        424.47        455.72        86.30 o                         
  17   7   5        132.80        130.73        48.21 o                         
  19   7   5          3.56         53.48        53.86 o                         
  21   7   5          6.83        -30.60        30.60 o                         
  23   7   5        274.80        300.33        95.11 o                         
  25   7   5        328.93        176.63       140.08 o                         
 -22   8   5       1718.21       1806.35       236.16 o                         
 -20   8   5        954.28        991.16       171.60 o                         
 -18   8   5       2520.49       2569.50       220.47 o                         
 -16   8   5       1339.04       1210.04       149.13 o                         
 -14   8   5        845.83        569.00       143.87 o                         
 -12   8   5        275.09        188.45        57.05 o                         
 -10   8   5        157.63         81.68        46.67 o                         
  -8   8   5        739.88        961.83       152.08 o                         
  -6   8   5       4505.13       4692.15       371.84 o                         
  -4   8   5      11213.02      11130.04       739.59 o                         
  -2   8   5       3534.71       3547.56       414.82 o                         
   0   8   5        993.65       1419.13       241.01 o                         
   2   8   5        332.10        389.39       107.53 o                         
   4   8   5        578.75        544.06       153.11 o                         
   6   8   5        746.55        536.47       180.25 o                         
   8   8   5       3041.23       2868.33       338.65 o                         
  10   8   5       1579.74       1984.33       240.84 o                         
  12   8   5       2214.29       2801.82       284.09 o                         
  14   8   5       2961.15       3146.71       303.15 o                         
  16   8   5       1719.88       1311.58       181.72 o                         
  18   8   5        127.57         17.29        75.99 o                         
  20   8   5          1.49        117.66       174.01 o                         
 -17   9   5          7.22         22.00        62.11 o                         
 -15   9   5        989.03       1784.13       409.88 o                         
 -13   9   5       1523.85       2107.25       429.94 o                         
 -11   9   5         29.56        129.29       119.84 o                         
  -9   9   5        103.81        219.65       217.77 o                         
  -7   9   5          5.37        134.14       123.45 o                         
  -5   9   5         35.81        226.15       105.75 o                         
  -3   9   5         12.48        -50.69       223.51 o                         
  -1   9   5         40.33         -1.26       100.43 o                         
   1   9   5          0.35        -98.74       111.51 o                         
   3   9   5        646.35        682.65       173.61 o                         
   5   9   5       3529.28       4484.61       454.29 o                         
   7   9   5        537.18        930.59       203.21 o                         
   9   9   5        452.26        339.57       136.10 o                         
  11   9   5        437.80        285.80       158.87 o                         
  13   9   5         93.11         80.48       150.67 o                         
 -36   0   6       1984.26       2845.93       589.86 o                         
 -34   0   6       1343.62       1718.92       446.25 o                         
 -32   0   6        255.74        230.12       158.45 o                         
 -30   0   6        278.63        112.84        77.82 o                         
 -28   0   6         13.13       -178.14       178.14 o                         
 -26   0   6       1199.80       1271.22       330.34 o                         
 -24   0   6       8598.89       8645.40       406.66 o                         
 -22   0   6       1936.61       1865.45       113.05 o                         
 -20   0   6       3663.56       3610.80       145.83 o                         
 -18   0   6      10199.71       9916.78       251.49 o                         
 -16   0   6      25131.06      24354.44       725.99 o                         
 -14   0   6      24209.88      24217.25       757.74 o                         
 -12   0   6       6120.46       5715.38       199.04 o                         
 -10   0   6      11123.69      11378.27       247.20 o                         
  -8   0   6       8917.96       7757.84       195.15 o                         
  -6   0   6      97955.02      96572.63       713.83 o                         
  -4   0   6      81349.06      81979.07       600.75 o                         
  -2   0   6       6863.60       5455.17       241.46 o                         
   0   0   6         85.23        130.00        15.53 o                         
   2   0   6      13721.69      12949.40       900.96 o                         
   4   0   6       4469.70       4576.19       201.84 o                         
   6   0   6      47853.33      50780.12       952.21 o                         
   8   0   6        170.70        123.18        37.04 o                         
  10   0   6       8525.77       7138.15       199.52 o                         
  12   0   6      14638.14      12793.21       356.47 o                         
  14   0   6      20011.83      18620.96       776.51 o                         
  16   0   6      11927.31      11498.42       261.81 o                         
  18   0   6       1138.28       1378.87       149.61 o                         
  20   0   6        703.22        817.80        80.48 o                         
  22   0   6       3271.16       3451.34       256.23 o                         
  24   0   6       5667.56       6276.80       539.56 o                         
  26   0   6       4512.96       5142.89       356.25 o                         
  28   0   6       1224.22       1579.62       256.16 o                         
  30   0   6         37.60         30.91        73.86 o                         
  32   0   6        329.15        428.73       119.79 o                         
 -37   1   6         75.55       -157.38       157.38 o                         
 -35   1   6          5.56         10.94        89.15 o                         
 -33   1   6          0.19        -66.33        69.25 o                         
 -31   1   6        161.79         11.67        51.70 o                         
 -29   1   6          2.82        -52.99        52.99 o                         
 -27   1   6        462.36        421.93        79.09 o                         
 -25   1   6        645.57        551.56        90.76 o                         
 -23   1   6       1538.62       1279.01       106.73 o                         
 -21   1   6       5296.13       4868.78       149.07 o                         
 -19   1   6       1659.80       1628.36        95.70 o                         
 -17   1   6          8.28         21.35        15.23 o                         
 -15   1   6       6559.04       6404.05       123.33 o                         
 -13   1   6       3353.79       3113.12        66.03 o                         
 -11   1   6         53.93         46.68        11.26 o                         
  -9   1   6        138.46         79.11        10.03 o                         
  -7   1   6         82.82        100.79        20.52 o                         
  -5   1   6      16792.51      19285.38       339.40 o                         
  -3   1   6        733.57        800.08        34.67 o                         
  -1   1   6        674.48        602.96        37.60 o                         
   1   1   6       3843.70       4668.91        76.30 o                         
   3   1   6       3975.16       3456.92        76.70 o                         
   5   1   6        638.17        476.20        39.24 o                         
   7   1   6       3581.64       3969.53        83.47 o                         
   9   1   6      10706.69       9837.49       179.49 o                         
  11   1   6       6846.27       5481.70       502.19 o                         
  13   1   6       3427.56       2923.84       137.92 o                         
  15   1   6       1961.32       2151.25        98.76 o                         
  17   1   6       2082.02       2117.12       129.05 o                         
  19   1   6        567.39        455.94        38.72 o                         
  21   1   6        100.68        122.05        24.77 o                         
  23   1   6          2.04          0.59        30.23 o                         
  25   1   6         99.00         44.05        37.57 o                         
  27   1   6        242.29        337.22        68.95 o                         
  29   1   6        415.60        467.85        82.10 o                         
  31   1   6         73.21        115.44        46.21 o                         
  33   1   6         13.83       -184.48       190.92 o                         
 -36   2   6        174.93        184.14        93.43 o                         
 -34   2   6        799.24        963.71       244.73 o                         
 -32   2   6        515.87        386.60       136.50 o                         
 -30   2   6       2427.12       2402.21       200.10 o                         
 -28   2   6       3566.16       3965.55       238.70 o                         
 -26   2   6       2124.71       2416.34       174.09 o                         
 -24   2   6       2712.01       2765.66       167.29 o                         
 -22   2   6       1148.75       1165.71        90.84 o                         
 -20   2   6       1777.80       1874.03        88.46 o                         
 -18   2   6       2772.00       2638.79        86.67 o                         
 -16   2   6      16816.31      16848.74       285.63 o                         
 -14   2   6      22301.94      23201.62       477.41 o                         
 -12   2   6      16446.27      15882.46       353.91 o                         
 -10   2   6      11032.98      10463.66       215.14 o                         
  -8   2   6      12116.23      12574.16       184.65 o                         
  -6   2   6       1050.21       1017.26        73.91 o                         
  -4   2   6       6281.47       6572.09       156.93 o                         
  -2   2   6      22211.04      22810.37       382.40 o                         
   0   2   6      18598.69      17601.31       196.47 o                         
   2   2   6      30831.72      29363.45       447.05 o                         
   4   2   6      51248.17      53038.60       384.53 o                         
   6   2   6      26263.12      27171.95       306.53 o                         
   8   2   6        178.77        152.20        30.83 o                         
  10   2   6       7711.77       8045.17       179.52 o                         
  12   2   6       1037.26       1066.17        53.96 o                         
  14   2   6       3385.11       3411.76       117.15 o                         
  16   2   6      11673.67      11700.80       623.59 o                         
  18   2   6       7588.11       7283.18       213.93 o                         
  20   2   6       3901.19       3500.10       131.20 o                         
  22   2   6       2573.85       2408.48       115.51 o                         
  24   2   6        950.82        862.68        90.00 o                         
  26   2   6        259.37        127.36        54.29 o                         
  28   2   6         87.20         10.60        48.58 o                         
  30   2   6        379.49        341.33       166.98 o                         
  32   2   6        867.45       1315.61       314.40 o                         
  34   2   6        319.86        171.52       145.62 o                         
 -35   3   6          9.40        353.23       274.23 o                         
 -33   3   6         52.29         32.82        59.17 o                         
 -31   3   6       1554.70       1814.81       253.52 o                         
 -29   3   6       1710.11       1968.68       153.52 o                         
 -27   3   6        127.05         75.78        81.74 o                         
 -25   3   6         71.98        -19.35        46.77 o                         
 -23   3   6          1.17        -67.39        67.39 o                         
 -21   3   6       1285.26       1411.09       155.75 o                         
 -19   3   6         64.37         24.99        36.32 o                         
 -17   3   6        565.57        729.14        66.84 o                         
 -15   3   6       1792.79       1888.38        76.49 o                         
 -13   3   6       4119.59       4013.37       120.01 o                         
 -11   3   6       9984.52       9926.22       191.61 o                         
  -9   3   6       5701.62       6464.06       174.09 o                         
  -7   3   6       2115.81       1903.75       126.32 o                         
  -5   3   6        430.16        237.91        49.65 o                         
  -3   3   6        157.91        180.78        27.29 o                         
  -1   3   6      12774.19      13280.03       221.48 o                         
   1   3   6      18073.42      18798.28       259.66 o                         
   3   3   6       7168.87       7165.97       151.10 o                         
   5   3   6       6449.75       7260.69       150.56 o                         
   7   3   6          3.81          1.64        16.18 o                         
   9   3   6       1449.53       1657.61        82.07 o                         
  11   3   6       1051.39       1215.69        81.34 o                         
  13   3   6         32.26         20.44        24.55 o                         
  15   3   6        190.46        166.43        33.78 o                         
  17   3   6       2251.32       2093.01        93.22 o                         
  19   3   6       3772.92       3341.65       170.10 o                         
  21   3   6       2984.62       2586.28       188.20 o                         
  23   3   6         44.35         30.51        31.09 o                         
  25   3   6         64.34        101.88        49.67 o                         
  27   3   6        278.78        437.78        89.14 o                         
  29   3   6        266.88        150.69        89.50 o                         
  31   3   6        517.39        512.56       172.07 o                         
  33   3   6         70.15       -159.52       159.52 o                         
 -34   4   6        310.64        639.80       340.98 o                         
 -32   4   6        166.46        263.00       238.84 o                         
 -30   4   6        510.05        336.88       136.74 o                         
 -28   4   6        825.09        890.48       117.34 o                         
 -26   4   6        195.19        108.15        53.41 o                         
 -24   4   6       1274.17       1550.81       154.53 o                         
 -22   4   6       6153.99       7000.35       228.66 o                         
 -20   4   6      10006.37       9990.95       269.76 o                         
 -18   4   6       3256.51       2618.44       209.45 o                         
 -16   4   6        169.77        134.16        18.47 o                         
 -14   4   6        525.69        378.36        37.11 o                         
 -12   4   6       7160.90       7965.83       200.67 o                         
 -10   4   6       8761.09       8781.27       248.71 o                         
  -8   4   6      28468.61      29702.78       510.36 o                         
  -6   4   6       3157.70       2721.03       137.55 o                         
  -4   4   6       7711.95       7989.78       212.27 o                         
  -2   4   6      19367.66      22093.12       360.74 o                         
   0   4   6      12605.18      13743.07       260.83 o                         
   2   4   6         88.53         96.22        24.23 o                         
   4   4   6        752.63       1008.81        69.07 o                         
   6   4   6         83.86         91.06        19.20 o                         
   8   4   6      12987.60      12830.75       216.24 o                         
  10   4   6      32336.85      29441.32       651.22 o                         
  12   4   6       4838.87       4482.35       162.03 o                         
  14   4   6       1135.50       1212.76        76.82 o                         
  16   4   6        308.72        279.53        39.62 o                         
  18   4   6        480.74        363.39        40.71 o                         
  20   4   6       1524.42       1477.77       112.60 o                         
  22   4   6       1159.13       1013.76       104.75 o                         
  24   4   6        341.76        538.75        98.36 o                         
  26   4   6       1118.63       1419.32       165.90 o                         
  28   4   6       1151.13       1246.24       163.22 o                         
 -33   5   6         50.68        293.25       316.83 o                         
 -31   5   6        230.59        475.51       343.07 o                         
 -29   5   6        274.05        401.92       234.69 o                         
 -27   5   6       1177.82       1133.29       174.56 o                         
 -25   5   6        435.46        380.42        74.71 o                         
 -23   5   6       1361.91       1692.44       141.94 o                         
 -21   5   6       1023.78       1171.98       113.34 o                         
 -19   5   6       1593.19       1578.50       140.17 o                         
 -17   5   6       2125.14       1803.88       140.42 o                         
 -15   5   6       2772.82       2813.71       136.15 o                         
 -13   5   6        198.71        294.57        51.52 o                         
 -11   5   6       1235.37       1483.76       150.33 o                         
  -9   5   6       1403.24       1527.59       163.63 o                         
  -7   5   6       4628.68       4820.47       334.22 o                         
  -5   5   6       3581.12       2869.35       266.80 o                         
  -3   5   6       4003.51       3926.19       161.55 o                         
  -1   5   6      10052.44      10631.34       425.56 o                         
   1   5   6         33.23        109.88        35.44 o                         
   3   5   6       5311.41       5592.51       225.73 o                         
   5   5   6       6758.41       6884.68       218.32 o                         
   7   5   6        626.42        515.64        57.59 o                         
   9   5   6       4742.21       4457.44       163.54 o                         
  11   5   6       3015.76       2872.05       152.57 o                         
  13   5   6        568.66        466.92        63.31 o                         
  15   5   6       3963.22       3778.12       212.12 o                         
  17   5   6        788.28        514.31        74.63 o                         
  19   5   6        177.11        162.24        43.92 o                         
  21   5   6         63.79         33.48        49.68 o                         
  23   5   6        107.31         61.31        44.70 o                         
  25   5   6       1064.10       1252.20       179.50 o                         
  27   5   6        384.32        317.83       138.52 o                         
 -30   6   6        492.77        217.23       209.35 o                         
 -28   6   6        838.26       1059.76       303.42 o                         
 -26   6   6        278.76        330.85        68.33 o                         
 -24   6   6        176.34        165.21        69.83 o                         
 -22   6   6        496.73        592.15        95.13 o                         
 -20   6   6       1173.47       1040.86       119.02 o                         
 -18   6   6        780.78        723.51       128.85 o                         
 -16   6   6        768.74        708.97       108.94 o                         
 -14   6   6        270.18        282.81        63.11 o                         
 -12   6   6       3328.73       3493.97       278.49 o                         
 -10   6   6       2105.33       2116.88       204.94 o                         
  -8   6   6       1633.35       1490.33       282.54 o                         
  -6   6   6        205.36        281.47        85.00 o                         
  -4   6   6        476.71        756.95       136.35 o                         
  -2   6   6       2749.04       2504.25       149.91 o                         
   0   6   6       4797.40       4551.83       212.72 o                         
   2   6   6       5611.92       5816.18       263.75 o                         
   4   6   6       1346.02       1523.99       156.01 o                         
   6   6   6       1444.46       1440.07       105.83 o                         
   8   6   6       2723.51       2603.69       162.81 o                         
  10   6   6       2355.12       2280.75       191.91 o                         
  12   6   6        380.28        273.35        49.11 o                         
  14   6   6        393.84        426.87        69.16 o                         
  16   6   6        181.68        203.36        47.61 o                         
  18   6   6       1103.83       1170.45       135.75 o                         
  20   6   6        975.47       1198.25       138.69 o                         
  22   6   6        546.55        448.40        78.73 o                         
  24   6   6          9.92        -38.31        42.95 o                         
  26   6   6          8.21        139.96        57.41 o                         
 -25   7   6        610.55        415.33       143.20 o                         
 -23   7   6        796.24        882.37       119.70 o                         
 -21   7   6         68.94         44.74        29.36 o                         
 -19   7   6        600.41        346.52       113.74 o                         
 -17   7   6       2645.73       2368.82       198.41 o                         
 -15   7   6       4328.01       4227.91       269.50 o                         
 -13   7   6       1956.02       1924.41       182.66 o                         
 -11   7   6       1341.50       1424.31       179.72 o                         
  -9   7   6        554.39        646.94       123.53 o                         
  -7   7   6       3575.38       3773.01       341.44 o                         
  -5   7   6       4392.34       4504.18       357.84 o                         
  -3   7   6       1868.47       2003.73       287.49 o                         
  -1   7   6       2738.98       3274.32       295.47 o                         
   1   7   6         43.36         32.80        48.26 o                         
   3   7   6       6714.75       7475.84       512.40 o                         
   5   7   6       6414.43       6285.91       356.51 o                         
   7   7   6       1454.28       1169.78       140.37 o                         
   9   7   6       1265.35       1149.02       142.05 o                         
  11   7   6        184.31        128.69        49.15 o                         
  13   7   6        428.45        365.81        56.85 o                         
  15   7   6       4552.17       4317.58       292.84 o                         
  17   7   6       1134.26       1176.66       140.22 o                         
  19   7   6        254.36        151.40        61.41 o                         
  21   7   6        498.03        515.95       102.15 o                         
  23   7   6        385.18        318.63        92.19 o                         
 -22   8   6        143.54        268.13       188.60 o                         
 -20   8   6          0.45        -27.06       119.58 o                         
 -18   8   6          1.74        -32.72        50.09 o                         
 -16   8   6        838.99       1055.81       146.94 o                         
 -14   8   6        609.04        633.04       106.63 o                         
 -12   8   6         71.28         15.58        57.82 o                         
 -10   8   6         30.81         27.04        64.34 o                         
  -8   8   6         12.09         85.80        37.26 o                         
  -6   8   6       1292.79       1825.10       242.68 o                         
  -4   8   6       1054.75       1401.75       328.49 o                         
  -2   8   6        262.28        174.45        86.91 o                         
   0   8   6         55.12         26.81        70.17 o                         
   2   8   6       1217.33       1353.60       236.74 o                         
   4   8   6        765.88        959.10       182.79 o                         
   6   8   6       2009.88       2471.36       316.12 o                         
   8   8   6          0.94          3.02        88.67 o                         
  10   8   6         40.08          5.72       126.21 o                         
  12   8   6        579.22        515.44       122.38 o                         
  14   8   6        612.16        645.70       130.83 o                         
  16   8   6        187.10        166.22        75.73 o                         
  18   8   6        231.01        242.39       121.00 o                         
  20   8   6        218.26         78.96       161.38 o                         
 -17   9   6        548.74        555.91       216.27 o                         
 -15   9   6       1584.55       1868.48       416.70 o                         
 -13   9   6       1354.13       1770.25       437.40 o                         
 -11   9   6       1372.30       1720.72       293.47 o                         
  -9   9   6       3170.70       3411.77       404.17 o                         
  -7   9   6       1713.15       1815.51       297.50 o                         
  -5   9   6       1855.60       1696.50       393.87 o                         
  -3   9   6       1508.40       1254.36       335.80 o                         
  -1   9   6       1368.72       1166.63       237.07 o                         
   1   9   6        122.41        205.72        66.59 o                         
   3   9   6       1120.03       1149.88       239.97 o                         
   5   9   6       1140.50        854.37       269.93 o                         
   7   9   6        176.60         86.13        88.19 o                         
   9   9   6        686.50        623.38       211.79 o                         
  11   9   6       1508.13       2063.39       594.99 o                         
 -37   1   7        561.58        330.41       245.19 o                         
 -35   1   7        888.05       1247.80       271.76 o                         
 -33   1   7       1067.03        962.51       237.62 o                         
 -31   1   7        221.38         43.80        34.00 o                         
 -29   1   7        750.53        812.33       114.40 o                         
 -27   1   7       2535.96       2491.76       199.54 o                         
 -25   1   7       4619.54       5130.85       267.10 o                         
 -23   1   7        688.05        793.69        65.68 o                         
 -21   1   7       4873.72       4591.02       143.18 o                         
 -19   1   7       2379.39       2270.04       105.27 o                         
 -17   1   7      19496.70      20102.37       456.24 o                         
 -15   1   7      15095.41      15160.03       229.37 o                         
 -13   1   7       9959.77       9839.36       145.04 o                         
 -11   1   7       2218.46       2175.71        73.02 o                         
  -9   1   7       3571.59       3154.42       109.66 o                         
  -7   1   7      68270.22      67962.58       549.75 o                         
  -5   1   7      23629.04      23752.89       304.27 o                         
  -3   1   7      24618.84      24986.21       335.09 o                         
  -1   1   7      15856.13      15689.05       260.45 o                         
   1   1   7      14877.34      14567.73       289.73 o                         
   3   1   7      17093.16      15902.76       194.83 o                         
   5   1   7      29558.71      28374.03       449.23 o                         
   7   1   7        373.85        299.51        22.01 o                         
   9   1   7       4987.73       4821.91       123.98 o                         
  11   1   7       2264.03       2404.22        98.43 o                         
  13   1   7      24604.83      25060.70       412.40 o                         
  15   1   7      10801.86      10334.92       266.27 o                         
  17   1   7       2275.94       2284.52       120.38 o                         
  19   1   7       2798.69       2717.31       138.88 o                         
  21   1   7       1095.51       1065.62        99.91 o                         
  23   1   7       2394.75       2674.79       168.14 o                         
  25   1   7       2160.78       2115.25       159.48 o                         
  27   1   7        844.06       1018.39       119.86 o                         
  29   1   7        304.34        329.81        70.09 o                         
  31   1   7        487.59        576.96        98.63 o                         
  33   1   7        611.61        582.08       279.31 o                         
 -36   2   7         93.39         84.47        94.07 o                         
 -34   2   7         98.67        -69.53        75.74 o                         
 -32   2   7        819.49        821.99       224.59 o                         
 -30   2   7        487.88        489.70        95.98 o                         
 -28   2   7        113.39         94.60        50.43 o                         
 -26   2   7         13.94        -16.17        67.93 o                         
 -24   2   7        114.94         98.52        34.91 o                         
 -22   2   7       1000.45       1093.72        86.73 o                         
 -20   2   7        430.47        369.00        34.98 o                         
 -18   2   7        201.81        242.26        27.78 o                         
 -16   2   7        706.86        635.64        58.48 o                         
 -14   2   7       6953.13       7679.11       186.70 o                         
 -12   2   7       2396.18       2620.87        81.86 o                         
 -10   2   7       4768.29       5513.45       121.09 o                         
  -8   2   7         17.26         38.57        18.70 o                         
  -6   2   7        502.98        463.67        45.29 o                         
  -4   2   7       1509.71       1565.16        77.28 o                         
  -2   2   7      13173.90      13760.35       217.34 o                         
   0   2   7       3910.32       4234.95       102.48 o                         
   2   2   7      12939.79      14450.38       234.04 o                         
   4   2   7        378.15        366.10        34.89 o                         
   6   2   7        147.92         65.69        17.46 o                         
   8   2   7       4546.35       4485.58       112.73 o                         
  10   2   7        330.91        560.09        40.98 o                         
  12   2   7        548.00        776.23        68.34 o                         
  14   2   7         10.60         34.00        16.78 o                         
  16   2   7          5.36         17.69        24.42 o                         
  18   2   7       2349.67       2243.62       117.55 o                         
  20   2   7       3850.45       3133.19       142.79 o                         
  22   2   7          6.08        -28.16        56.98 o                         
  24   2   7        329.85        211.33        72.37 o                         
  26   2   7        143.77         65.14        85.80 o                         
  28   2   7        280.35        259.27        70.59 o                         
  30   2   7        242.56        147.92       110.66 o                         
  32   2   7        107.60       -205.52       205.52 o                         
 -35   3   7        462.91        415.58       263.58 o                         
 -33   3   7        498.76        633.81       205.09 o                         
 -31   3   7        715.62        613.41       182.31 o                         
 -29   3   7        835.77        798.40        98.94 o                         
 -27   3   7        985.42       1117.64       108.18 o                         
 -25   3   7        442.77        432.47        61.16 o                         
 -23   3   7       3426.59       3500.97       236.96 o                         
 -21   3   7       7401.52       7660.38       302.01 o                         
 -19   3   7       1815.98       2063.56        91.39 o                         
 -17   3   7       3160.76       3325.69       101.33 o                         
 -15   3   7       1344.00       1385.15        66.26 o                         
 -13   3   7       4410.38       4040.25       123.67 o                         
 -11   3   7      22315.29      22263.89       500.13 o                         
  -9   3   7      11833.13      12372.89       220.30 o                         
  -7   3   7      14219.52      15064.99       279.73 o                         
  -5   3   7      10140.96      11193.81       287.96 o                         
  -3   3   7       9718.56      10245.69       208.17 o                         
  -1   3   7      27913.17      29807.16       339.51 o                         
   1   3   7       2692.48       2737.17        93.64 o                         
   3   3   7        748.01        898.51        61.32 o                         
   5   3   7      11126.35      13390.17       200.70 o                         
   7   3   7       6450.09       6563.99       156.19 o                         
   9   3   7      15886.48      14849.95       302.64 o                         
  11   3   7      11334.08      10755.55       309.93 o                         
  13   3   7        425.20        428.23        41.23 o                         
  15   3   7       1588.71       1853.47        89.01 o                         
  17   3   7       1649.56       1506.01        94.40 o                         
  19   3   7       3180.78       2631.87       200.52 o                         
  21   3   7       1680.15       1305.58        97.56 o                         
  23   3   7       2278.22       2221.29       196.25 o                         
  25   3   7       1105.46       1103.12       159.97 o                         
  27   3   7       1063.84       1285.69       157.29 o                         
  29   3   7        535.95        733.21       141.15 o                         
  31   3   7        275.84        -32.88       110.25 o                         
 -34   4   7        220.76        267.89       213.98 o                         
 -32   4   7         66.56        309.42       215.92 o                         
 -30   4   7         25.08        -62.52       120.17 o                         
 -28   4   7        599.95        524.45       186.34 o                         
 -26   4   7         97.36         53.06        37.41 o                         
 -24   4   7       1593.71       1749.39       131.90 o                         
 -22   4   7       6590.33       6929.44       277.50 o                         
 -20   4   7       3606.48       3198.08       313.82 o                         
 -18   4   7       2167.79       2171.42        91.42 o                         
 -16   4   7        312.91        261.59        29.63 o                         
 -14   4   7         10.50         -9.75        17.21 o                         
 -12   4   7         29.18         59.82        22.79 o                         
 -10   4   7       1418.77       1714.21       114.48 o                         
  -8   4   7       2699.61       2727.12       185.10 o                         
  -6   4   7       2548.84       2588.03       134.36 o                         
  -4   4   7       2562.50       2691.21       119.09 o                         
  -2   4   7       9574.98      10679.62       240.20 o                         
   0   4   7        952.09       1243.07        80.59 o                         
   2   4   7         31.54         97.05        31.60 o                         
   4   4   7       1557.58       1647.40        98.84 o                         
   6   4   7       2358.08       2358.97       100.38 o                         
   8   4   7       8301.73       8060.33       178.40 o                         
  10   4   7      10779.04      10354.51       229.75 o                         
  12   4   7       4156.90       4032.36       238.82 o                         
  14   4   7        269.89        198.99        29.29 o                         
  16   4   7        486.60        390.74        44.28 o                         
  18   4   7         45.59         59.71        19.37 o                         
  20   4   7        109.19         51.03        32.21 o                         
  22   4   7        138.17        119.26        49.51 o                         
  24   4   7        237.71        192.84        55.38 o                         
  26   4   7        280.74        238.87        66.58 o                         
  28   4   7        385.73        392.42       127.98 o                         
 -31   5   7       1683.54       2139.29       635.27 o                         
 -29   5   7       1242.70       1261.75       671.44 o                         
 -27   5   7        769.86        905.30       260.51 o                         
 -25   5   7        421.73        327.31        64.26 o                         
 -23   5   7        511.56        534.23        80.09 o                         
 -21   5   7       1933.31       1974.79       147.99 o                         
 -19   5   7       2472.30       2529.85       171.50 o                         
 -17   5   7        936.18        953.44        74.76 o                         
 -15   5   7       1201.52       1195.99        92.24 o                         
 -13   5   7      10049.38       9534.61       326.26 o                         
 -11   5   7      11451.42      11615.58       409.65 o                         
  -9   5   7        226.19        194.00        36.62 o                         
  -7   5   7        425.48        259.72        44.04 o                         
  -5   5   7        180.93         94.31        60.31 o                         
  -3   5   7        112.27        133.20        26.52 o                         
  -1   5   7      18955.33      18034.31       440.06 o                         
   1   5   7      15375.44      14890.18       378.59 o                         
   3   5   7       1070.42       1159.05       127.58 o                         
   5   5   7       5825.01       6332.27       214.41 o                         
   7   5   7       7019.20       7355.04       190.58 o                         
   9   5   7       2405.73       2509.12       125.10 o                         
  11   5   7       2331.45       1993.37       136.21 o                         
  13   5   7         98.75         53.84        39.36 o                         
  15   5   7        790.76        808.42        97.60 o                         
  17   5   7       3135.77       3429.73       179.77 o                         
  19   5   7       4681.87       4930.42       224.08 o                         
  21   5   7        552.66        594.15        78.73 o                         
  23   5   7         38.11        -20.52        45.75 o                         
  25   5   7         42.36        -26.22        47.25 o                         
  27   5   7        119.74         78.57        76.45 o                         
 -28   6   7       1557.63       1520.39       576.92 o                         
 -26   6   7        683.78        448.54       209.84 o                         
 -24   6   7        110.80        119.13        43.36 o                         
 -22   6   7         30.05         50.91        58.86 o                         
 -20   6   7        245.14        243.01        56.53 o                         
 -18   6   7       3024.64       3469.05       228.83 o                         
 -16   6   7       4779.12       5205.87       319.39 o                         
 -14   6   7       2878.49       2886.70       166.19 o                         
 -12   6   7       4930.02       4815.08       283.88 o                         
 -10   6   7         68.04        115.55        56.48 o                         
  -8   6   7       1630.04       1849.78       226.12 o                         
  -6   6   7       6630.70       7292.77       446.77 o                         
  -4   6   7        875.57        602.21       126.91 o                         
  -2   6   7       1965.27       1635.55       115.54 o                         
   0   6   7      10820.91      10209.55       335.67 o                         
   2   6   7       2032.29       2118.46       191.74 o                         
   4   6   7       6915.44       7330.89       352.35 o                         
   6   6   7       3807.84       3891.13       223.86 o                         
   8   6   7        351.63        212.46        54.94 o                         
  10   6   7        208.60        182.59        58.68 o                         
  12   6   7       1610.58       1235.43       138.24 o                         
  14   6   7       3222.02       2885.96       211.96 o                         
  16   6   7       4171.25       4224.28       227.73 o                         
  18   6   7       1369.14       1387.93       145.20 o                         
  20   6   7        365.83        353.89        73.68 o                         
  22   6   7        188.58        197.22        58.90 o                         
  24   6   7        361.02        200.87       107.86 o                         
  26   6   7        527.70        394.38       139.78 o                         
 -25   7   7        756.28        780.38       342.35 o                         
 -23   7   7        564.37        727.37       158.85 o                         
 -21   7   7       1071.51        844.92       119.90 o                         
 -19   7   7        544.36        350.58        61.22 o                         
 -17   7   7        115.20         49.06        72.89 o                         
 -15   7   7         52.67         -3.45        73.99 o                         
 -13   7   7          8.48        -58.21        58.21 o                         
 -11   7   7          7.10        -72.35        72.35 o                         
  -9   7   7       3007.18       3263.14       277.65 o                         
  -7   7   7       3336.90       3522.61       332.89 o                         
  -5   7   7       3191.32       3434.70       321.60 o                         
  -3   7   7       2876.77       3285.66       458.74 o                         
  -1   7   7        394.70        303.73        90.56 o                         
   1   7   7        141.27        239.16       140.02 o                         
   3   7   7         26.84        -20.28       135.09 o                         
   5   7   7        561.21        472.08        98.24 o                         
   7   7   7       1368.15       1273.71       160.24 o                         
   9   7   7       2256.64       2130.42       197.95 o                         
  11   7   7       1690.29       1664.78       169.99 o                         
  13   7   7       1031.10       1001.00       132.98 o                         
  15   7   7          3.17         79.78        56.93 o                         
  17   7   7          1.02        -42.74        42.74 o                         
  19   7   7         46.78          9.34        99.71 o                         
  21   7   7         86.05        166.12        76.00 o                         
  23   7   7        475.17        565.48       150.14 o                         
 -22   8   7        855.23        901.86       318.31 o                         
 -20   8   7        818.91        955.68       261.58 o                         
 -18   8   7        989.52        887.28       129.63 o                         
 -16   8   7        715.32        587.02       106.13 o                         
 -14   8   7        832.88        533.23       150.63 o                         
 -12   8   7        512.70        431.42        94.78 o                         
 -10   8   7        952.20       1046.18       163.41 o                         
  -8   8   7       3851.59       4640.26       344.85 o                         
  -6   8   7       7913.58       8134.99       797.17 o                         
  -4   8   7       1752.82       1759.45       363.49 o                         
  -2   8   7        575.36        687.95       177.81 o                         
   0   8   7        334.20         72.12       117.06 o                         
   2   8   7        159.87        228.72        87.97 o                         
   4   8   7       1925.39       1918.32       284.02 o                         
   6   8   7       3785.10       3826.65       392.11 o                         
   8   8   7       1474.19       1669.40       252.22 o                         
  10   8   7       1659.22       2288.23       294.62 o                         
  12   8   7       2963.61       2987.26       289.88 o                         
  14   8   7        661.95        505.00       134.95 o                         
  16   8   7        275.13        194.57       103.79 o                         
  18   8   7          9.07        -69.62       225.08 o                         
 -15   9   7       1421.51       1870.26       417.55 o                         
 -13   9   7        142.00        110.08       173.42 o                         
 -11   9   7        216.86        527.55       258.50 o                         
  -9   9   7         47.04         13.20       113.20 o                         
  -7   9   7         22.01         59.68       155.78 o                         
  -5   9   7         11.08        -63.03        89.81 o                         
  -3   9   7        181.94        208.60       238.66 o                         
  -1   9   7        845.26        891.87       231.06 o                         
   1   9   7       1046.97       1450.23       315.09 o                         
   3   9   7       2551.66       3296.78       395.97 o                         
   5   9   7        511.83        593.83       166.62 o                         
   7   9   7         17.53       -197.17       197.17 o                         
   9   9   7        316.63        296.42       149.05 o                         
 -36   0   8        537.95        536.95       241.97 o                         
 -34   0   8        857.11        994.77       356.79 o                         
 -32   0   8        100.00        104.24       144.87 o                         
 -30   0   8        118.51         94.37       115.75 o                         
 -28   0   8       2564.72       2576.57       483.35 o                         
 -26   0   8       8512.27       8067.04       831.23 o                         
 -24   0   8       4433.76       4402.24       583.19 o                         
 -22   0   8       2621.50       2557.47       194.43 o                         
 -20   0   8        258.23        234.39        40.90 o                         
 -18   0   8      13336.77      14128.32       386.92 o                         
 -16   0   8         20.81         -1.18        26.95 o                         
 -14   0   8       2269.53       2314.64       113.58 o                         
 -12   0   8       6579.47       6321.25       203.47 o                         
 -10   0   8       4890.09       4695.20       166.35 o                         
  -8   0   8     116588.99     115313.59      1176.06 o                         
  -6   0   8     120148.01     117173.06      1222.82 o                         
  -4   0   8       7018.10       6963.73       202.59 o                         
  -2   0   8       1979.98       2166.12        60.25 o                         
   0   0   8       4105.39       3132.53       220.80 o                         
   2   0   8       9122.34       8758.83       175.66 o                         
   4   0   8      26787.26      30136.22       390.91 o                         
   6   0   8      11107.54      10211.74      1596.33 o                         
   8   0   8      14016.64      13725.87       383.60 o                         
  10   0   8       7143.30       5674.93       679.78 o                         
  12   0   8      19140.69      17766.71       499.38 o                         
  14   0   8       4214.60       4186.94       256.94 o                         
  16   0   8        467.21        418.77        91.74 o                         
  18   0   8         15.09         40.13        24.29 o                         
  20   0   8       1049.44       1163.81       149.99 o                         
  22   0   8       6946.00       7043.04       384.64 o                         
  24   0   8       8130.73       8896.03       457.20 o                         
  26   0   8       2371.16       2832.78       275.48 o                         
  28   0   8        816.65        933.91       166.42 o                         
  30   0   8        124.86        194.03        71.11 o                         
 -35   1   8         10.25        -19.42        95.75 o                         
 -33   1   8         83.66        168.31        93.15 o                         
 -31   1   8        106.90         66.46        69.93 o                         
 -29   1   8        336.90        240.32       105.22 o                         
 -27   1   8         32.73         12.25        27.55 o                         
 -25   1   8       1038.90        894.02       112.82 o                         
 -23   1   8       2409.24       2247.60       100.52 o                         
 -21   1   8       2475.53       2394.98        87.65 o                         
 -19   1   8        750.68        811.54        59.06 o                         
 -17   1   8        605.91        552.03        36.81 o                         
 -15   1   8        786.59        701.69        39.87 o                         
 -13   1   8       1364.51       1219.45        53.38 o                         
 -11   1   8        353.47        273.45        24.43 o                         
  -9   1   8        232.67        236.69        28.71 o                         
  -7   1   8       9444.55      10168.99       174.48 o                         
  -5   1   8       1416.33       1356.72       110.51 o                         
  -3   1   8         14.32          0.68        12.44 o                         
  -1   1   8        368.19        573.97        42.26 o                         
   1   1   8       4821.41       4367.63        88.17 o                         
   3   1   8       6850.49       5968.83       116.22 o                         
   5   1   8        973.83       1113.59        55.61 o                         
   7   1   8       3035.73       2341.42       122.19 o                         
   9   1   8      13497.08      11484.58       190.41 o                         
  11   1   8       2468.09       2061.47        76.24 o                         
  13   1   8        161.91        162.51        30.89 o                         
  15   1   8       1041.65       1009.39        68.35 o                         
  17   1   8         58.81        -11.08        21.75 o                         
  19   1   8        431.36        436.65        53.91 o                         
  21   1   8          4.45        -31.44        31.44 o                         
  23   1   8          0.29          3.14        59.54 o                         
  25   1   8        120.03        196.26        49.39 o                         
  27   1   8        111.92        225.88        55.77 o                         
  29   1   8        101.17         90.05        52.88 o                         
  31   1   8         44.28        141.49        50.80 o                         
 -36   2   8        156.95        157.81       153.50 o                         
 -34   2   8        805.92        724.74       206.30 o                         
 -32   2   8       1043.61       1238.17       255.87 o                         
 -30   2   8       1660.29       1585.23       276.76 o                         
 -28   2   8       2015.66       2241.56       181.69 o                         
 -26   2   8       1227.61       1236.55       144.79 o                         
 -24   2   8        940.40        931.99       127.62 o                         
 -22   2   8       1612.61       1762.76       124.98 o                         
 -20   2   8        910.77        950.23        57.05 o                         
 -18   2   8      13277.85      13467.11       201.81 o                         
 -16   2   8      13133.70      13338.72       324.03 o                         
 -14   2   8      10062.64      10210.16       151.96 o                         
 -12   2   8      17865.40      17452.64       367.94 o                         
 -10   2   8       3304.86       3476.47        96.76 o                         
  -8   2   8       5185.87       5630.68       135.62 o                         
  -6   2   8       4206.58       4331.60       132.88 o                         
  -4   2   8      11609.55      11800.08       176.13 o                         
  -2   2   8       8470.78       7264.56       140.88 o                         
   0   2   8      23275.67      21859.99       233.55 o                         
   2   2   8      27314.51      27080.76       273.98 o                         
   4   2   8      12806.01      13387.32       261.60 o                         
   6   2   8       3225.34       3184.14       116.02 o                         
   8   2   8       4748.83       5355.13       126.17 o                         
  10   2   8       1881.60       1992.94        77.06 o                         
  12   2   8       4768.22       4969.66       128.96 o                         
  14   2   8       9896.00      10611.32       248.79 o                         
  16   2   8       6644.18       6972.12       232.70 o                         
  18   2   8       5617.79       5575.87       196.81 o                         
  20   2   8       1306.67       1209.73        95.85 o                         
  22   2   8       2066.93       2079.30       128.48 o                         
  24   2   8        107.09         29.45       107.19 o                         
  26   2   8        107.27         61.27        25.98 o                         
  28   2   8        612.02        702.60       123.54 o                         
  30   2   8        451.18        643.17       124.88 o                         
  32   2   8        505.83        582.10       260.64 o                         
 -35   3   8         10.43          9.22       199.68 o                         
 -33   3   8        939.31        683.00       302.47 o                         
 -31   3   8        715.37        860.53       186.80 o                         
 -29   3   8        308.42        302.48       107.60 o                         
 -27   3   8          8.25        -29.03        29.03 o                         
 -25   3   8        126.82         35.09        52.95 o                         
 -23   3   8        892.25        968.01        86.55 o                         
 -21   3   8        374.12        424.02        47.09 o                         
 -19   3   8        480.64        621.99        57.32 o                         
 -17   3   8       1612.48       1718.86        77.13 o                         
 -15   3   8       1560.90       1555.91        69.88 o                         
 -13   3   8       7110.11       7064.80       156.75 o                         
 -11   3   8       6590.48       7247.81       171.13 o                         
  -9   3   8       2184.35       1897.94        88.94 o                         
  -7   3   8        516.93        712.56        59.50 o                         
  -5   3   8        633.23        603.66        51.91 o                         
  -3   3   8       4331.58       4693.40       130.63 o                         
  -1   3   8      15647.41      15697.68       237.07 o                         
   1   3   8       3973.10       4030.45       128.66 o                         
   3   3   8       1263.92       1618.16        85.72 o                         
   5   3   8        734.79        894.47        69.35 o                         
   7   3   8         98.08         90.46        22.70 o                         
   9   3   8       4647.75       4706.33       155.96 o                         
  11   3   8          3.33         17.67        28.46 o                         
  13   3   8         73.57         79.72        16.94 o                         
  15   3   8       1230.56       1197.67        77.46 o                         
  17   3   8       3274.62       3087.53       157.05 o                         
  19   3   8       3278.09       2929.36       240.42 o                         
  21   3   8         66.49          0.77        21.37 o                         
  23   3   8        125.75        203.83        65.04 o                         
  25   3   8        227.67        330.75        89.91 o                         
  27   3   8         63.88         24.24        58.30 o                         
  29   3   8        886.71        935.66       226.96 o                         
  31   3   8         34.84        156.19        90.07 o                         
 -32   4   8        682.36        135.85       187.06 o                         
 -30   4   8        413.97        565.58       209.70 o                         
 -28   4   8        174.27         91.80       255.35 o                         
 -26   4   8        270.42        244.32       110.34 o                         
 -24   4   8       2199.23       2550.94       157.88 o                         
 -22   4   8       6329.63       6356.80       232.17 o                         
 -20   4   8       5489.49       5095.82       151.51 o                         
 -18   4   8        170.60        124.16        32.66 o                         
 -16   4   8        831.51        862.75        65.97 o                         
 -14   4   8        800.06        922.44        70.38 o                         
 -12   4   8      10752.45      11056.94       253.51 o                         
 -10   4   8       7015.24       6852.45       204.35 o                         
  -8   4   8       1900.48       1774.11       111.93 o                         
  -6   4   8       1298.78       1341.54       109.26 o                         
  -4   4   8      23949.18      25763.21       396.50 o                         
  -2   4   8       7529.84       8125.68       237.30 o                         
   0   4   8       8805.14      10038.42       261.19 o                         
   2   4   8        362.62        367.01        42.15 o                         
   4   4   8         26.27         29.91        20.31 o                         
   6   4   8      10621.80      11103.99       263.10 o                         
   8   4   8      14417.37      14773.20       289.28 o                         
  10   4   8       6362.29       6572.02       195.89 o                         
  12   4   8        941.42       1087.78        84.98 o                         
  14   4   8        913.54        864.53        66.41 o                         
  16   4   8        824.49        693.86        58.40 o                         
  18   4   8       3052.29       2587.63       122.87 o                         
  20   4   8        473.39        322.67        51.84 o                         
  22   4   8        787.71       1128.11       140.46 o                         
  24   4   8         92.30        143.69       110.28 o                         
  26   4   8       1368.16       1615.32       185.02 o                         
  28   4   8        788.92        491.18       166.30 o                         
 -31   5   8         80.02        427.69       376.82 o                         
 -29   5   8        256.42        271.85       176.67 o                         
 -27   5   8       1495.69       1460.07       338.00 o                         
 -25   5   8        981.96       1127.52       280.22 o                         
 -23   5   8       2033.65       2217.33       151.19 o                         
 -21   5   8       1814.44       1896.08       143.56 o                         
 -19   5   8       1093.67       1193.39       115.36 o                         
 -17   5   8       1274.31       1201.41        89.57 o                         
 -15   5   8        143.75        273.52        49.40 o                         
 -13   5   8        140.85        225.34        40.54 o                         
 -11   5   8       6494.42       6375.18       310.94 o                         
  -9   5   8       3539.24       3572.63       179.61 o                         
  -7   5   8       6470.31       5724.78       248.16 o                         
  -5   5   8       8861.08       8877.94       316.86 o                         
  -3   5   8         19.63         17.52        32.14 o                         
  -1   5   8        429.43        589.83        94.25 o                         
   1   5   8        123.59        179.76        44.28 o                         
   3   5   8       2165.03       2293.94       160.33 o                         
   5   5   8       2572.96       2446.57       140.21 o                         
   7   5   8       7753.50       7455.10       197.62 o                         
   9   5   8       3821.01       3499.08       166.34 o                         
  11   5   8       3221.39       3004.35       150.82 o                         
  13   5   8       1823.22       1600.87       116.56 o                         
  15   5   8       1078.94        819.61        74.08 o                         
  17   5   8          9.73         20.85        33.50 o                         
  19   5   8         41.46         67.59        33.04 o                         
  21   5   8        329.76        297.97        58.42 o                         
  23   5   8       1307.98       1466.34       136.07 o                         
  25   5   8        745.15        630.32       128.85 o                         
 -28   6   8         87.08        158.22       284.29 o                         
 -26   6   8        228.87        130.87        93.87 o                         
 -24   6   8        261.84        152.15        99.33 o                         
 -22   6   8        796.97        692.77        95.47 o                         
 -20   6   8       1913.48       1749.40       155.35 o                         
 -18   6   8        609.78        640.69        93.51 o                         
 -16   6   8       1324.96       1239.98       136.50 o                         
 -14   6   8       2677.29       2938.56       171.53 o                         
 -12   6   8       2256.13       2087.00       173.61 o                         
 -10   6   8       1042.75       1083.89       146.36 o                         
  -8   6   8         80.04         69.58        46.48 o                         
  -6   6   8         13.30         -7.43        64.70 o                         
  -4   6   8       1980.22       1914.69       215.96 o                         
  -2   6   8       1999.20       1883.93       172.94 o                         
   0   6   8       4963.82       4617.37       568.68 o                         
   2   6   8       1693.67       1906.34       281.91 o                         
   4   6   8        748.83        739.77       117.54 o                         
   6   6   8       2445.97       2410.54       216.23 o                         
   8   6   8       1557.24       1505.78       172.48 o                         
  10   6   8        594.89        428.61       129.41 o                         
  12   6   8        270.97        138.74        96.09 o                         
  14   6   8        827.15        876.76       113.78 o                         
  16   6   8        978.46       1225.77       130.15 o                         
  18   6   8       1941.05       1969.92       172.80 o                         
  20   6   8        854.55        942.52       118.72 o                         
  22   6   8         53.45         72.09        73.69 o                         
  24   6   8          1.66        156.12        83.11 o                         
 -25   7   8        332.29        634.82       291.59 o                         
 -23   7   8        103.16        -98.26        98.26 o                         
 -21   7   8        531.01        291.17       196.76 o                         
 -19   7   8       1741.45       1569.15       154.68 o                         
 -17   7   8       2558.48       2334.18       190.03 o                         
 -15   7   8       2243.27       2389.70       197.63 o                         
 -13   7   8        464.04        335.66        61.40 o                         
 -11   7   8       1479.21       1581.76       188.84 o                         
  -9   7   8       1461.93       1616.63       195.63 o                         
  -7   7   8       3193.08       3203.74       326.20 o                         
  -5   7   8       5224.07       4992.09       568.89 o                         
  -3   7   8         53.21        148.35        67.56 o                         
  -1   7   8       1306.65       1594.00       232.99 o                         
   1   7   8       3750.15       4703.91       498.71 o                         
   3   7   8       4503.09       4515.63       394.17 o                         
   5   7   8       2157.01       1732.05       192.61 o                         
   7   7   8       2135.89       1779.59       197.41 o                         
   9   7   8         10.49        -22.52        71.10 o                         
  11   7   8        923.65        941.08       125.54 o                         
  13   7   8       2546.42       2386.40       229.76 o                         
  15   7   8       1640.84       1797.88       201.39 o                         
  17   7   8        162.81         90.15        52.85 o                         
  19   7   8        416.16        255.38        70.91 o                         
  21   7   8        624.48        436.93       129.49 o                         
  23   7   8        667.09        784.30       169.09 o                         
 -22   8   8          1.33         13.31        49.78 o                         
 -20   8   8         18.56        -27.84       125.20 o                         
 -18   8   8        798.33        931.74       176.33 o                         
 -16   8   8        693.81        837.80       122.96 o                         
 -14   8   8        256.21        212.36        81.59 o                         
 -12   8   8         55.91         38.95        53.70 o                         
 -10   8   8        201.28        251.59       149.48 o                         
  -8   8   8        756.13       1278.27       191.98 o                         
  -6   8   8        377.94        317.09       143.79 o                         
  -4   8   8         11.58        -78.18        92.73 o                         
  -2   8   8         81.46         21.21        83.33 o                         
   0   8   8          2.92         87.92        69.80 o                         
   2   8   8        917.51       1181.58       263.43 o                         
   4   8   8       1611.16       2483.93       313.49 o                         
   6   8   8          3.56        -58.41        58.41 o                         
   8   8   8          8.98        -21.39       105.48 o                         
  10   8   8        549.49        455.31       131.15 o                         
  12   8   8        549.21        587.01       177.38 o                         
  14   8   8        674.75        670.44       140.07 o                         
  16   8   8        211.27        323.68       107.90 o                         
  18   8   8         45.24       -172.09       172.09 o                         
 -13   9   8        621.61        834.53       291.95 o                         
 -11   9   8       1263.48       1350.46       350.32 o                         
  -9   9   8        484.89        279.49       100.93 o                         
  -7   9   8        982.64        913.36       162.94 o                         
  -5   9   8       2198.70       1749.80       299.89 o                         
  -3   9   8       2255.06       3064.07       570.31 o                         
  -1   9   8       1713.29       1835.74       346.42 o                         
   1   9   8       3090.40       3095.54       469.45 o                         
   3   9   8       1718.41       1993.64       375.30 o                         
   5   9   8        184.84        -27.98       115.56 o                         
   7   9   8        223.93        664.24       374.51 o                         
 -35   1   9        733.20        664.71       290.62 o                         
 -33   1   9        599.40        496.64       184.17 o                         
 -31   1   9        998.89        830.44       219.16 o                         
 -29   1   9       3050.52       2910.52       377.38 o                         
 -27   1   9       3660.80       3942.61       424.22 o                         
 -25   1   9        716.86        555.97       149.30 o                         
 -23   1   9        861.06        598.44       146.28 o                         
 -21   1   9       1093.98       1092.34        65.65 o                         
 -19   1   9       3692.60       3489.15       142.27 o                         
 -17   1   9      19627.19      19401.25       512.27 o                         
 -15   1   9       8266.21       8345.49       292.23 o                         
 -13   1   9       1573.55       1531.56        61.07 o                         
 -11   1   9      12530.50      11895.54       229.62 o                         
  -9   1   9      12590.58      10869.67       178.63 o                         
  -7   1   9      12159.27      12181.89       200.74 o                         
  -5   1   9      11049.73      11109.27       333.19 o                         
  -3   1   9       2689.15       2807.60        74.84 o                         
  -1   1   9      10727.56      11436.58       148.20 o                         
   1   1   9      44799.03      44199.05       645.57 o                         
   3   1   9      23481.86      22670.36       312.74 o                         
   5   1   9      11887.35       9029.04       924.26 o                         
   7   1   9        424.33        426.44        39.91 o                         
   9   1   9       3758.10       3339.19       206.56 o                         
  11   1   9       6649.55       5988.58       144.53 o                         
  13   1   9       8763.32       8595.59       330.08 o                         
  15   1   9       1917.01       1717.82       102.64 o                         
  17   1   9       2519.52       2163.45        99.14 o                         
  19   1   9       1849.93       1818.52       128.94 o                         
  21   1   9       2658.62       3082.91       179.34 o                         
  23   1   9       2381.56       2563.06       172.35 o                         
  25   1   9        496.54        654.87        94.40 o                         
  27   1   9        166.85        173.42        55.47 o                         
  29   1   9        372.22        430.06        83.89 o                         
  31   1   9        758.62       1169.58       398.54 o                         
 -34   2   9        671.07        804.82       297.57 o                         
 -32   2   9        105.57        149.15       108.98 o                         
 -30   2   9          2.08        112.31       106.38 o                         
 -28   2   9         45.85       -102.57       102.57 o                         
 -26   2   9         18.18          7.05        64.51 o                         
 -24   2   9        583.27        558.28        88.92 o                         
 -22   2   9       2667.00       2739.48       131.45 o                         
 -20   2   9        345.22        231.39        59.31 o                         
 -18   2   9        680.54        743.12        48.98 o                         
 -16   2   9       1038.98       1298.03        55.27 o                         
 -14   2   9       2812.15       3108.15        78.39 o                         
 -12   2   9       3312.80       3457.95        81.14 o                         
 -10   2   9         59.90         54.71        16.44 o                         
  -8   2   9        872.53        766.95        39.87 o                         
  -6   2   9        377.13        401.17        29.90 o                         
  -4   2   9       1894.95       1912.54        69.19 o                         
  -2   2   9       5099.57       5690.38       115.28 o                         
   0   2   9       3052.22       3323.59        83.81 o                         
   2   2   9        449.08        676.83        44.58 o                         
   4   2   9         77.50         56.88        26.06 o                         
   6   2   9       1934.14       1708.76        79.04 o                         
   8   2   9       3908.00       4183.59       118.12 o                         
  10   2   9        299.42        522.71        38.09 o                         
  12   2   9        251.65        321.06        31.87 o                         
  14   2   9        123.58        204.15        43.77 o                         
  16   2   9       2160.98       1902.27       119.29 o                         
  18   2   9       2238.76       2173.39       137.07 o                         
  20   2   9        168.54        121.36        29.32 o                         
  22   2   9        457.55        323.71        64.02 o                         
  24   2   9         12.45        -21.64        41.55 o                         
  26   2   9        190.59         47.85        91.09 o                         
  28   2   9        510.04        412.31       104.10 o                         
  30   2   9         76.59         44.37        89.83 o                         
 -33   3   9        185.62        262.62       276.06 o                         
 -31   3   9       1100.64       1151.57       207.55 o                         
 -29   3   9        324.52        421.35       169.58 o                         
 -27   3   9        635.42        607.97       129.58 o                         
 -25   3   9       3739.46       3920.60       339.03 o                         
 -23   3   9       5276.70       5410.13       207.13 o                         
 -21   3   9       4194.70       4380.71       144.76 o                         
 -19   3   9        841.05        965.44        67.87 o                         
 -17   3   9        790.71        872.84        53.28 o                         
 -15   3   9       1051.92       1185.59        58.24 o                         
 -13   3   9       6288.67       5874.82       148.69 o                         
 -11   3   9       7747.27       8228.94       181.99 o                         
  -9   3   9      13364.22      13992.82       242.49 o                         
  -7   3   9       1803.23       1810.21       110.51 o                         
  -5   3   9      25571.89      26867.19       363.60 o                         
  -3   3   9      14472.48      13831.08       226.30 o                         
  -1   3   9       2745.49       2628.48        98.39 o                         
   1   3   9       2437.86       2671.13       114.48 o                         
   3   3   9       5360.50       6587.09       186.40 o                         
   5   3   9       5857.64       6346.01       167.52 o                         
   7   3   9      18754.91      18508.91       353.63 o                         
   9   3   9      10932.51      10235.72       294.99 o                         
  11   3   9       1309.93       1336.87        83.46 o                         
  13   3   9       1361.76       1551.49        85.88 o                         
  15   3   9        662.64        738.31        57.68 o                         
  17   3   9       2088.06       2120.78       110.87 o                         
  19   3   9        497.09        379.73        99.22 o                         
  21   3   9       1275.99       1402.95       153.99 o                         
  23   3   9       1414.45       1404.10       166.59 o                         
  25   3   9        864.55       1034.23       144.90 o                         
  27   3   9        925.16       1102.35       147.53 o                         
  29   3   9        596.97        344.92       219.29 o                         
  31   3   9         10.72       -207.92       207.92 o                         
 -32   4   9         28.02       -110.10       191.88 o                         
 -30   4   9         51.40       -134.75       134.75 o                         
 -28   4   9        208.76        250.89       160.51 o                         
 -26   4   9         78.74        -58.41        80.84 o                         
 -24   4   9       2729.72       2683.74       272.37 o                         
 -22   4   9       2210.62       2420.74       140.45 o                         
 -20   4   9        293.84        251.32        46.21 o                         
 -18   4   9       1613.52       1451.83        82.66 o                         
 -16   4   9       1023.92       1026.07        73.65 o                         
 -14   4   9        883.00        960.88        73.42 o                         
 -12   4   9       7648.96       8186.89       222.64 o                         
 -10   4   9       5909.30       6384.95       183.71 o                         
  -8   4   9       1459.66       1531.42       110.62 o                         
  -6   4   9       1228.67       1279.62       101.46 o                         
  -4   4   9       2842.37       3033.46       140.18 o                         
  -2   4   9         20.51        -23.05        34.12 o                         
   0   4   9        240.67        202.57        37.36 o                         
   2   4   9       2237.05       2516.82       132.37 o                         
   4   4   9        191.88        227.32        58.09 o                         
   6   4   9       5593.96       5257.75       200.92 o                         
   8   4   9       8682.16       8383.68       241.90 o                         
  10   4   9       1278.47       1268.43        88.07 o                         
  12   4   9        787.46        768.83        79.96 o                         
  14   4   9        173.50        112.14        29.50 o                         
  16   4   9        828.28        655.34        62.64 o                         
  18   4   9       1104.26        911.72        77.86 o                         
  20   4   9        575.37        546.91        70.34 o                         
  22   4   9       1084.42       1065.84       123.01 o                         
  24   4   9        375.86        363.26        87.98 o                         
  26   4   9         87.29        188.64        67.95 o                         
  28   4   9        211.25        243.73       166.58 o                         
 -29   5   9         39.78        164.25       280.54 o                         
 -27   5   9         30.46         37.29       223.12 o                         
 -25   5   9        465.29        424.30       324.84 o                         
 -23   5   9        759.87        882.99       288.90 o                         
 -21   5   9       3489.90       3704.55       193.08 o                         
 -19   5   9       1258.07       1414.23       123.65 o                         
 -17   5   9        897.27        917.36        80.30 o                         
 -15   5   9       6906.31       6988.00       240.62 o                         
 -13   5   9      11292.17      11224.35       316.03 o                         
 -11   5   9        538.06        474.14        51.53 o                         
  -9   5   9       1431.41       1309.52       107.85 o                         
  -7   5   9        468.94        260.88        50.69 o                         
  -5   5   9       1957.14       2113.10       147.90 o                         
  -3   5   9      11000.93      10778.65       323.41 o                         
  -1   5   9       7952.06       7720.63       322.87 o                         
   1   5   9         64.75         48.96        37.30 o                         
   3   5   9        337.55        435.48        70.36 o                         
   5   5   9       1208.86       1487.49       120.76 o                         
   7   5   9       1963.29       2083.24       142.52 o                         
   9   5   9       1713.01       1468.56       110.35 o                         
  11   5   9        887.51        751.89        84.91 o                         
  13   5   9       1926.42       1923.70       132.44 o                         
  15   5   9       3488.78       3578.90       158.21 o                         
  17   5   9       6552.68       7476.04       288.01 o                         
  19   5   9        867.21        994.47       102.86 o                         
  21   5   9          1.11         10.92        51.85 o                         
  23   5   9          5.80         -9.57        53.78 o                         
  25   5   9         82.48        180.07       134.09 o                         
 -26   6   9         73.14        -64.61       251.05 o                         
 -24   6   9         41.28         57.66        80.35 o                         
 -22   6   9          9.84         63.41        89.91 o                         
 -20   6   9       1908.86       2400.52       179.21 o                         
 -18   6   9       2070.33       2349.82       181.60 o                         
 -16   6   9       3846.91       3962.03       247.94 o                         
 -14   6   9       2482.22       2274.72       151.82 o                         
 -12   6   9        613.40        604.68        76.55 o                         
 -10   6   9        689.56        706.07        96.95 o                         
  -8   6   9       2421.38       2417.39       270.69 o                         
  -6   6   9         45.73         24.30        40.36 o                         
  -4   6   9       2069.54       1752.53       163.53 o                         
  -2   6   9       5216.13       4659.59       282.07 o                         
   0   6   9       3547.81       3912.89       343.29 o                         
   2   6   9      15844.85      16847.48       729.18 o                         
   4   6   9       2765.31       2748.68       260.17 o                         
   6   6   9        520.22        440.61       106.24 o                         
   8   6   9        363.76        224.03        90.44 o                         
  10   6   9         88.84        -69.36        69.36 o                         
  12   6   9       2847.57       2610.85       220.45 o                         
  14   6   9       2215.68       2051.40       196.74 o                         
  16   6   9       1430.26       1531.89       145.74 o                         
  18   6   9        946.65        972.54       123.90 o                         
  20   6   9          3.06        -27.20       111.14 o                         
  22   6   9        777.04        677.06       139.06 o                         
  24   6   9        291.89        -47.05        67.43 o                         
 -23   7   9        587.75        413.91       157.66 o                         
 -21   7   9        479.40        356.85       104.91 o                         
 -19   7   9        269.28         87.17        79.33 o                         
 -17   7   9        171.29        157.19        41.86 o                         
 -15   7   9          5.61        -39.89        47.53 o                         
 -13   7   9         30.73        -48.05        48.05 o                         
 -11   7   9        821.33        620.97        91.98 o                         
  -9   7   9       2203.45       2196.54       229.25 o                         
  -7   7   9       2651.35       3054.32       321.31 o                         
  -5   7   9        898.49        960.52       192.08 o                         
  -3   7   9         63.77         51.49        92.32 o                         
  -1   7   9          1.46        -39.66        73.29 o                         
   1   7   9        169.73         73.68        71.40 o                         
   3   7   9        381.52        443.81        98.92 o                         
   5   7   9       1239.32       1150.72       172.50 o                         
   7   7   9        864.76        873.37       153.14 o                         
   9   7   9       2498.82       2265.13       246.30 o                         
  11   7   9        422.59        277.86        84.85 o                         
  13   7   9        142.24        195.01        71.69 o                         
  15   7   9         12.97        -16.89        68.04 o                         
  17   7   9         17.17        -62.93        62.93 o                         
  19   7   9         78.68         62.14        50.68 o                         
  21   7   9        516.17        718.67       156.42 o                         
 -20   8   9        913.03        810.20       291.68 o                         
 -18   8   9        554.99        477.36       217.50 o                         
 -16   8   9        369.01         96.79        89.23 o                         
 -14   8   9         91.72         -5.73        38.00 o                         
 -12   8   9        374.49        336.66        60.19 o                         
 -10   8   9       3335.21       3746.69       316.00 o                         
  -8   8   9       6189.50       6544.54       527.73 o                         
  -6   8   9       3409.35       3770.38       405.66 o                         
  -4   8   9       1549.86       1925.95       292.27 o                         
  -2   8   9        349.54        381.32       125.23 o                         
   0   8   9         13.31        168.06        78.82 o                         
   2   8   9       1969.61       1836.56       334.20 o                         
   4   8   9       1091.81       1062.91       253.46 o                         
   6   8   9       1444.62       1479.70       292.54 o                         
   8   8   9       1939.56       2329.52       350.93 o                         
  10   8   9       2459.84       2695.69       369.84 o                         
  12   8   9       1420.09       1015.00       223.87 o                         
  14   8   9        276.41        200.07       165.56 o                         
  16   8   9         28.37         92.78       271.53 o                         
  18   8   9         20.59       -221.33       221.33 o                         
 -11   9   9          0.33        -24.91       125.40 o                         
  -9   9   9         15.10        -54.32       160.82 o                         
  -7   9   9        132.79        180.49       148.08 o                         
  -5   9   9          5.63       -116.31       248.56 o                         
  -3   9   9         99.75       -146.02       172.32 o                         
  -1   9   9        249.14        231.35        99.58 o                         
   1   9   9       1522.85       1702.52       428.51 o                         
 -34   0  10        509.06        222.93       155.16 o                         
 -32   0  10        190.24         79.97        81.50 o                         
 -30   0  10       1106.07       1199.41       350.12 o                         
 -28   0  10       5326.05       5700.61       734.81 o                         
 -26   0  10       5128.47       6162.13       731.73 o                         
 -24   0  10        473.36        263.94       155.24 o                         
 -22   0  10       8438.37       9180.71       453.78 o                         
 -20   0  10       6324.74       5886.97       412.50 o                         
 -18   0  10       4199.08       3571.71       404.98 o                         
 -16   0  10       1892.70       1768.75       177.45 o                         
 -14   0  10        562.47        467.74       179.88 o                         
 -12   0  10        609.89        600.93        77.28 o                         
 -10   0  10      32401.16      31811.48       570.49 o                         
  -8   0  10      40458.04      40033.95       457.90 o                         
  -6   0  10       3107.73       3211.99       225.43 o                         
  -4   0  10      10323.24      10017.52       183.48 o                         
  -2   0  10       4354.45       3893.21       131.40 o                         
   0   0  10      22549.01      22767.08       298.23 o                         
   2   0  10      19526.92      19147.29       422.90 o                         
   4   0  10      18152.20      17139.11       302.54 o                         
   6   0  10       5226.95       4539.93       289.78 o                         
   8   0  10      10822.26       9702.16       282.54 o                         
  10   0  10      12399.25      11937.61       419.09 o                         
  12   0  10      16543.54      12088.63      3439.44 o                         
  14   0  10        419.07        321.07        77.90 o                         
  16   0  10        405.21        512.16       106.54 o                         
  18   0  10        365.83        255.65        77.59 o                         
  20   0  10       1157.46       1517.57       178.77 o                         
  22   0  10       5029.85       5764.02       371.12 o                         
  24   0  10        957.89       1426.19       194.72 o                         
  26   0  10        383.11        480.46       118.59 o                         
  28   0  10        208.65        247.13        96.20 o                         
  30   0  10        406.83        586.69       275.84 o                         
 -35   1  10          7.86       -154.93       154.93 o                         
 -33   1  10          9.51        -42.47        73.14 o                         
 -31   1  10        353.85        340.28       145.11 o                         
 -29   1  10         92.38         -5.57       119.81 o                         
 -27   1  10        449.63        394.53       140.15 o                         
 -25   1  10        493.84        417.70       133.57 o                         
 -23   1  10        647.83        574.46       106.11 o                         
 -21   1  10        191.90        173.85        42.11 o                         
 -19   1  10       1074.63       1060.46        77.63 o                         
 -17   1  10        990.49        989.66        57.31 o                         
 -15   1  10       2733.26       2398.55        86.42 o                         
 -13   1  10         32.18         21.48        26.63 o                         
 -11   1  10       4798.11       4386.57       196.82 o                         
  -9   1  10       4790.95       5036.09       125.36 o                         
  -7   1  10       1328.73       1418.55        76.44 o                         
  -5   1  10         80.00         61.02        11.16 o                         
  -3   1  10        116.11        111.80        18.42 o                         
  -1   1  10       3253.64       3043.47        81.48 o                         
   1   1  10       3185.51       2609.98        67.77 o                         
   3   1  10        475.87        427.87        37.00 o                         
   5   1  10       4688.48       4273.37       181.45 o                         
   7   1  10       2903.82       2287.16        87.51 o                         
   9   1  10       1183.20        956.62        70.51 o                         
  11   1  10         18.62         44.08        34.00 o                         
  13   1  10       2553.89       2475.86       119.91 o                         
  15   1  10          8.14        -14.59        33.35 o                         
  17   1  10        750.06        749.48        81.51 o                         
  19   1  10        265.43        121.48        56.36 o                         
  21   1  10        268.20        170.47        51.11 o                         
  23   1  10        514.50        698.81        81.87 o                         
  25   1  10        213.03        335.13        60.71 o                         
  27   1  10        152.78        170.70        56.94 o                         
  29   1  10         87.37         67.71        47.94 o                         
 -34   2  10        804.53        981.35       331.48 o                         
 -32   2  10       1301.36       1149.59       260.22 o                         
 -30   2  10       1196.35        820.52       203.93 o                         
 -28   2  10       1051.95        931.68       202.68 o                         
 -26   2  10        615.70        461.70       124.95 o                         
 -24   2  10        263.63        228.45        56.33 o                         
 -22   2  10       1707.84       1702.28       104.82 o                         
 -20   2  10       4348.89       4250.91       137.91 o                         
 -18   2  10      10563.08      10892.13       299.01 o                         
 -16   2  10       8033.92       8229.45       200.04 o                         
 -14   2  10      11080.78      10484.75       270.85 o                         
 -12   2  10       2395.36       2516.74       137.57 o                         
 -10   2  10       3771.95       3772.08       178.44 o                         
  -8   2  10       4486.52       3988.02       212.06 o                         
  -6   2  10       3646.86       3982.10        87.02 o                         
  -4   2  10      16126.99      16321.98       190.31 o                         
  -2   2  10      14855.37      14262.69       192.46 o                         
   0   2  10      22119.71      21960.38       267.21 o                         
   2   2  10      14536.14      14438.20       204.34 o                         
   4   2  10       2374.65       2220.52       113.26 o                         
   6   2  10        868.21        902.55        61.27 o                         
   8   2  10       1668.61       1770.30        94.65 o                         
  10   2  10        827.73        898.00        51.51 o                         
  12   2  10      11128.11      11813.07       248.57 o                         
  14   2  10       5327.03       5677.64       166.75 o                         
  16   2  10       5178.05       4586.43       649.47 o                         
  18   2  10       3274.27       3170.82       170.64 o                         
  20   2  10        784.20        779.50        81.69 o                         
  22   2  10        560.59        394.15        63.87 o                         
  24   2  10         77.70         64.06        26.87 o                         
  26   2  10        409.69        290.48        79.50 o                         
  28   2  10        445.32        622.85       124.36 o                         
  30   2  10        662.40        549.17       267.92 o                         
 -33   3  10        527.89        426.21       269.49 o                         
 -31   3  10        148.84        423.44       165.99 o                         
 -29   3  10          2.24        -98.36       192.41 o                         
 -27   3  10         59.61        -77.48        77.48 o                         
 -25   3  10        237.10        301.58       100.11 o                         
 -23   3  10        107.93        175.37        49.34 o                         
 -21   3  10        975.58       1150.84        73.62 o                         
 -19   3  10        734.63        808.40        57.86 o                         
 -17   3  10       1139.30       1027.85        57.83 o                         
 -15   3  10      11568.40      11658.84       234.75 o                         
 -13   3  10        552.89        636.58        48.14 o                         
 -11   3  10        578.41        874.30        59.64 o                         
  -9   3  10        426.01        248.20        32.85 o                         
  -7   3  10        501.99        327.14        31.04 o                         
  -5   3  10       3521.47       3419.39       111.37 o                         
  -3   3  10      10309.39       9901.04       183.31 o                         
  -1   3  10       3296.01       3038.32       118.55 o                         
   1   3  10       3867.07       4542.14       177.82 o                         
   3   3  10         50.47         35.43        40.87 o                         
   5   3  10       1173.97       1346.60        87.42 o                         
   7   3  10       1019.37        952.81        80.20 o                         
   9   3  10          2.04        -13.49        24.42 o                         
  11   3  10        194.65        102.16        35.96 o                         
  13   3  10        241.94        263.39        35.33 o                         
  15   3  10       4431.97       4311.42       142.93 o                         
  17   3  10       3654.81       3485.07       183.20 o                         
  19   3  10        424.03        357.16        57.98 o                         
  21   3  10         86.34        126.83        56.66 o                         
  23   3  10        147.88        221.28        92.38 o                         
  25   3  10         12.95        107.44        57.91 o                         
  27   3  10        662.02        847.85       138.04 o                         
  29   3  10         62.41        152.71       115.09 o                         
 -30   4  10        300.41         59.91       254.81 o                         
 -28   4  10        574.79        845.69       233.48 o                         
 -26   4  10       1309.69       1306.78       297.67 o                         
 -24   4  10       5255.75       5358.10       430.48 o                         
 -22   4  10       2398.27       2361.31       239.84 o                         
 -20   4  10         91.57         55.92        31.63 o                         
 -18   4  10         35.07         44.95        55.27 o                         
 -16   4  10        471.80        531.92        54.33 o                         
 -14   4  10      10014.62       9955.07       239.30 o                         
 -12   4  10       9077.87       9225.72       219.37 o                         
 -10   4  10       2817.29       2495.25       115.70 o                         
  -8   4  10       3490.97       3297.05       163.00 o                         
  -6   4  10       5401.79       5548.69       184.24 o                         
  -4   4  10       5824.60       6063.80       217.59 o                         
  -2   4  10       4020.78       4450.69       186.65 o                         
   0   4  10        198.24        182.00        33.16 o                         
   2   4  10        638.09        667.54        83.57 o                         
   4   4  10       7457.58       7914.88       294.73 o                         
   6   4  10      16095.63      16443.07       415.60 o                         
   8   4  10       9471.58       9955.33       313.59 o                         
  10   4  10        575.31        672.74        66.55 o                         
  12   4  10        251.16        251.29        46.30 o                         
  14   4  10        551.28        492.13        54.35 o                         
  16   4  10        683.28        541.78        58.96 o                         
  18   4  10       2051.70       2214.93       146.56 o                         
  20   4  10        344.61        365.30        75.52 o                         
  22   4  10        525.83        784.59       123.93 o                         
  24   4  10       1487.74       1770.06       194.93 o                         
  26   4  10        744.21        452.04       172.02 o                         
 -29   5  10        433.89        526.51       366.83 o                         
 -27   5  10         70.56        -90.38       287.43 o                         
 -25   5  10        838.38       1045.54       314.73 o                         
 -23   5  10        503.08        617.71       224.61 o                         
 -21   5  10       2267.06       2183.31       231.11 o                         
 -19   5  10       1396.18       1531.21       121.84 o                         
 -17   5  10        525.91        452.28        56.27 o                         
 -15   5  10       1330.47       1597.65       118.84 o                         
 -13   5  10       1425.96       1602.70       122.04 o                         
 -11   5  10       1635.43       1753.13       128.97 o                         
  -9   5  10       6220.41       6036.84       251.78 o                         
  -7   5  10       2277.04       2157.36       131.36 o                         
  -5   5  10       3096.72       3271.21       181.28 o                         
  -3   5  10       1778.25       2094.08       147.40 o                         
  -1   5  10        429.47        512.82        84.22 o                         
   1   5  10       1665.67       1828.93       158.70 o                         
   3   5  10        870.68        826.10       118.13 o                         
   5   5  10       1331.29       1247.28       125.63 o                         
   7   5  10       1993.07       1824.30       146.52 o                         
   9   5  10        973.39        824.98        98.45 o                         
  11   5  10       2801.32       2496.31       180.00 o                         
  13   5  10       1856.84       1583.85       121.90 o                         
  15   5  10        304.92        112.77        62.49 o                         
  17   5  10        148.67        206.53        46.97 o                         
  19   5  10        403.23        450.24        80.91 o                         
  21   5  10        490.34        596.64        82.16 o                         
  23   5  10        851.15        748.98       141.68 o                         
 -26   6  10        129.74       -120.45       145.98 o                         
 -24   6  10        323.74        174.72       137.30 o                         
 -22   6  10       1030.34        856.95       158.48 o                         
 -20   6  10        302.53        323.91       103.51 o                         
 -18   6  10        871.15        943.09       157.54 o                         
 -16   6  10       1512.43       1517.62       148.18 o                         
 -14   6  10       2921.51       2706.84       160.49 o                         
 -12   6  10       1755.05       1647.02       128.38 o                         
 -10   6  10        526.54        383.27       100.77 o                         
  -8   6  10        352.54        231.37       104.30 o                         
  -6   6  10       1228.36       1346.60       196.74 o                         
  -4   6  10       1434.26       1379.13       147.39 o                         
  -2   6  10       3108.28       3142.35       308.51 o                         
   0   6  10        701.34        740.94       117.16 o                         
   2   6  10         46.28        159.51        68.59 o                         
   4   6  10       1971.13       2045.76       227.69 o                         
   6   6  10        656.05        531.21       192.48 o                         
   8   6  10        775.80        552.70       117.79 o                         
  10   6  10        290.51        174.48        57.81 o                         
  12   6  10        372.59        334.95        75.10 o                         
  14   6  10        914.78       1077.29       139.27 o                         
  16   6  10       1428.64       1598.56       149.32 o                         
  18   6  10       1064.23       1038.12       126.73 o                         
  20   6  10        127.47        112.45        87.81 o                         
  22   6  10         12.57        -61.82       147.41 o                         
 -23   7  10        159.67        473.19       220.27 o                         
 -21   7  10       1511.76       1581.87       213.82 o                         
 -19   7  10       1429.76       1472.52       182.85 o                         
 -17   7  10       1512.81       1414.56       176.97 o                         
 -15   7  10       1014.19        767.69       108.08 o                         
 -13   7  10        503.25        445.43        82.98 o                         
 -11   7  10        688.21        570.85       118.36 o                         
  -9   7  10       4288.65       4378.81       276.92 o                         
  -7   7  10       1989.78       2195.93       312.31 o                         
  -5   7  10        447.76        627.31       148.85 o                         
  -3   7  10       1312.09       1460.45       222.29 o                         
  -1   7  10       2162.21       2846.41       321.60 o                         
   1   7  10       3501.66       3427.82       431.23 o                         
   3   7  10       2822.51       2441.71       354.66 o                         
   5   7  10       1130.06        726.57       189.12 o                         
   7   7  10         55.11        -40.50        69.37 o                         
   9   7  10        337.56        147.71        67.70 o                         
  11   7  10       2784.95       2656.67       268.92 o                         
  13   7  10       1637.42       1506.29       204.19 o                         
  15   7  10        178.73         93.94       100.14 o                         
  17   7  10        337.13        247.84        69.91 o                         
  19   7  10        625.55        690.24       316.55 o                         
  21   7  10        322.83        288.38       137.31 o                         
 -20   8  10        291.39        241.41       172.96 o                         
 -18   8  10        792.39        779.09       289.07 o                         
 -16   8  10        131.23          7.93        45.18 o                         
 -14   8  10          7.33         72.57        91.72 o                         
 -12   8  10        245.85        204.31        62.06 o                         
 -10   8  10        964.86       1163.07       151.52 o                         
  -8   8  10        770.88       1159.03       185.88 o                         
  -6   8  10        545.88        596.99       172.45 o                         
  -4   8  10         25.58         54.36        72.39 o                         
  -2   8  10         22.77        -95.43        95.43 o                         
   0   8  10       1080.75       1184.97       283.06 o                         
   2   8  10         71.63         67.80       103.50 o                         
   4   8  10         55.28        204.76       147.04 o                         
   6   8  10        323.49        510.25       270.27 o                         
   8   8  10        256.35         40.72       251.69 o                         
  10   8  10        553.27        435.91       151.99 o                         
  12   8  10        448.26        441.41       311.70 o                         
  14   8  10        271.05        312.53       269.91 o                         
  16   8  10         15.20        -43.25       154.52 o                         
  -7   9  10       1210.96       1005.34       310.33 o                         
 -35   1  11        406.23        273.63       198.23 o                         
 -33   1  11         92.68        300.96       127.54 o                         
 -31   1  11       2201.78       2484.89       375.32 o                         
 -29   1  11       1401.57       1515.46       282.72 o                         
 -27   1  11       2233.87       2187.54       321.81 o                         
 -25   1  11       2151.37       2284.00       316.65 o                         
 -23   1  11        959.71        791.30       116.93 o                         
 -21   1  11       5126.26       5134.43       239.57 o                         
 -19   1  11      13345.67      12361.60       593.23 o                         
 -17   1  11        357.95        520.54        47.13 o                         
 -15   1  11       4894.37       4805.54       178.38 o                         
 -13   1  11        848.39        568.21        57.50 o                         
 -11   1  11       9934.39       8756.19       466.29 o                         
  -9   1  11      21781.46      21269.00       255.47 o                         
  -7   1  11       5477.92       5626.43       139.46 o                         
  -5   1  11       6803.09       7659.02       356.86 o                         
  -3   1  11       3802.03       3639.89       107.88 o                         
  -1   1  11      16173.79      15079.12       282.54 o                         
   1   1  11      18611.49      17880.69       298.85 o                         
   3   1  11       4007.69       3922.39       134.50 o                         
   5   1  11       2168.96       2075.05        95.52 o                         
   7   1  11       7704.72       7980.62       182.48 o                         
   9   1  11       6225.56       5889.90       185.54 o                         
  11   1  11      14063.95      11577.30       817.34 o                         
  13   1  11       2499.18       2169.75       164.27 o                         
  15   1  11        816.13        623.58        67.23 o                         
  17   1  11        929.04        904.51        89.26 o                         
  19   1  11       1423.92       1774.28       128.63 o                         
  21   1  11       1849.26       2050.65       137.59 o                         
  23   1  11        461.63        579.47        77.70 o                         
  25   1  11        560.82        663.10       115.80 o                         
  27   1  11        229.56        137.57        79.13 o                         
  29   1  11        587.66        727.25       349.18 o                         
 -34   2  11        223.79        469.65       251.07 o                         
 -32   2  11          3.65         89.73       106.14 o                         
 -30   2  11         32.24        -26.67        67.64 o                         
 -28   2  11         67.09         65.02        70.05 o                         
 -26   2  11        542.96        525.73       153.87 o                         
 -24   2  11        175.50        159.13        54.74 o                         
 -22   2  11          8.31         20.40        18.78 o                         
 -20   2  11        398.67        398.78        69.63 o                         
 -18   2  11        289.23        302.15        38.06 o                         
 -16   2  11       3107.41       3302.30       125.16 o                         
 -14   2  11       2817.33       2930.72       123.85 o                         
 -12   2  11         26.01         32.48        40.41 o                         
 -10   2  11        123.93         81.11        29.49 o                         
  -8   2  11        207.26        182.36        30.83 o                         
  -6   2  11         82.08        152.25        30.56 o                         
  -4   2  11      12055.94      12788.89       194.55 o                         
  -2   2  11        714.61        830.62        46.81 o                         
   0   2  11        492.23        473.66        43.19 o                         
   2   2  11        227.02        332.00        45.70 o                         
   4   2  11         91.01         93.39        18.34 o                         
   6   2  11       1197.28       1090.94        72.12 o                         
   8   2  11        336.78        432.54        52.89 o                         
  10   2  11        205.29        146.76        36.03 o                         
  12   2  11        437.53        374.00        36.93 o                         
  14   2  11        735.17        627.83        47.22 o                         
  16   2  11       3344.40       2931.50       159.71 o                         
  18   2  11        644.37        610.80        67.30 o                         
  20   2  11        642.12        509.42        74.37 o                         
  22   2  11         82.07         -7.98        44.49 o                         
  24   2  11        101.41          2.36        54.77 o                         
  26   2  11        326.30        358.98        90.14 o                         
  28   2  11        206.45        239.44       163.09 o                         
 -31   3  11        526.02        254.88       124.43 o                         
 -29   3  11        304.72        362.83       238.91 o                         
 -27   3  11       1747.66       2086.80       262.76 o                         
 -25   3  11       3680.06       4156.56       361.77 o                         
 -23   3  11       2020.06       2034.49       164.73 o                         
 -21   3  11       1880.17       2018.26       160.28 o                         
 -19   3  11       1428.80       1283.78        69.03 o                         
 -17   3  11       1257.53       1168.63        56.37 o                         
 -15   3  11       5274.84       4766.13       114.92 o                         
 -13   3  11       8706.03       8290.66       246.19 o                         
 -11   3  11       1958.37       1863.21        74.65 o                         
  -9   3  11       3056.48       3478.93        97.09 o                         
  -7   3  11       5172.51       5520.31       133.28 o                         
  -5   3  11      10605.94      10641.38       204.34 o                         
  -3   3  11       1568.56       1543.59        70.50 o                         
  -1   3  11       3996.84       4074.30       145.48 o                         
   1   3  11       2450.66       2714.10       137.97 o                         
   3   3  11       6589.76       6987.74       214.99 o                         
   5   3  11      11858.05      11509.09       321.18 o                         
   7   3  11       9291.97       8631.31       267.78 o                         
   9   3  11       2018.85       1740.95       182.46 o                         
  11   3  11        591.10        660.31        61.74 o                         
  13   3  11       2214.26       2481.23       109.57 o                         
  15   3  11       1961.72       2166.35       104.98 o                         
  17   3  11        991.56        795.70        85.45 o                         
  19   3  11       1226.41       1126.14       120.12 o                         
  21   3  11       1253.06       1250.06       154.78 o                         
  23   3  11         70.13        210.14        61.06 o                         
  25   3  11       1172.56       1545.57       178.46 o                         
  27   3  11        136.14        104.89       152.79 o                         
  29   3  11         25.52       -224.02       224.02 o                         
 -30   4  11         12.33       -230.09       273.33 o                         
 -28   4  11         21.90        179.74       138.28 o                         
 -26   4  11       1479.67       1510.61       316.45 o                         
 -24   4  11        869.42       1083.74       262.11 o                         
 -22   4  11        107.46         54.77        61.51 o                         
 -20   4  11        719.80        657.54       100.90 o                         
 -18   4  11          3.22        -25.25        40.11 o                         
 -16   4  11         43.78         58.59        38.58 o                         
 -14   4  11       3482.84       3627.27       141.30 o                         
 -12   4  11       4378.71       4800.26       158.58 o                         
 -10   4  11       2786.00       2962.95       127.33 o                         
  -8   4  11       7838.06       8135.43       219.26 o                         
  -6   4  11       4737.11       4929.94       176.92 o                         
  -4   4  11       1874.23       2127.91       118.22 o                         
  -2   4  11          4.32          4.35        30.53 o                         
   0   4  11        164.45        107.53        36.62 o                         
   2   4  11        144.94        162.20        63.66 o                         
   4   4  11        721.14        599.87        79.74 o                         
   6   4  11       6238.50       6151.57       260.66 o                         
   8   4  11       1519.37       1623.86       129.82 o                         
  10   4  11         24.02         53.07        33.26 o                         
  12   4  11        241.98        149.85        32.44 o                         
  14   4  11        263.14        223.36        38.34 o                         
  16   4  11         93.32         78.92        28.01 o                         
  18   4  11        894.45        858.35       105.63 o                         
  20   4  11        887.25        940.22       152.66 o                         
  22   4  11        613.60        669.76       119.45 o                         
  24   4  11        677.87        543.14       114.69 o                         
  26   4  11        488.36        538.32       283.46 o                         
 -27   5  11         34.81        194.43       113.00 o                         
 -25   5  11         39.76       -180.09       405.86 o                         
 -23   5  11        842.22        749.83       223.89 o                         
 -21   5  11        355.64        346.28       154.42 o                         
 -19   5  11        162.78         41.01        83.37 o                         
 -17   5  11       5439.36       5379.50       255.75 o                         
 -15   5  11       6583.62       6341.98       229.45 o                         
 -13   5  11       3647.29       3742.05       182.96 o                         
 -11   5  11        141.76         99.58        32.20 o                         
  -9   5  11         29.52         12.85        29.96 o                         
  -7   5  11       1036.33       1204.18       104.41 o                         
  -5   5  11       9642.80       9276.22       279.77 o                         
  -3   5  11       9200.33       9011.80       310.86 o                         
  -1   5  11       2954.49       3198.73       212.55 o                         
   1   5  11        104.53        149.50        48.50 o                         
   3   5  11       2484.55       2770.67       212.22 o                         
   5   5  11        684.71        710.02       103.75 o                         
   7   5  11         49.64         61.89        47.94 o                         
   9   5  11        124.53        100.60        38.30 o                         
  11   5  11         15.35        -16.85        64.07 o                         
  13   5  11       2390.52       2670.32       156.69 o                         
  15   5  11       4820.02       5619.82       304.90 o                         
  17   5  11       1801.54       2134.16       163.15 o                         
  19   5  11         75.88        110.47        74.83 o                         
  21   5  11         91.30         24.19       106.55 o                         
  23   5  11         28.34         31.34       132.73 o                         
 -24   6  11        146.34         97.45       213.49 o                         
 -22   6  11       1750.87       1900.63       230.40 o                         
 -20   6  11       2586.00       3054.77       283.17 o                         
 -18   6  11       1814.10       1932.12       218.85 o                         
 -16   6  11       1417.93       1377.31       184.57 o                         
 -14   6  11        451.09        362.35        58.45 o                         
 -12   6  11        337.40        379.44        63.77 o                         
 -10   6  11        951.25        904.28       113.29 o                         
  -8   6  11       1227.16       1199.36       131.21 o                         
  -6   6  11        864.90        755.50       150.87 o                         
  -4   6  11       1624.84       1296.34       247.85 o                         
  -2   6  11       4315.30       4604.71       288.16 o                         
   0   6  11       2971.80       3294.04       248.32 o                         
   2   6  11       4194.21       4672.99       261.98 o                         
   4   6  11        163.95        157.76        62.81 o                         
   6   6  11         19.21        -70.54        70.54 o                         
   8   6  11        576.71        342.39        82.95 o                         
  10   6  11       3706.91       3267.22       211.50 o                         
  12   6  11       2441.56       2208.98       236.95 o                         
  14   6  11       2326.31       2591.82       210.95 o                         
  16   6  11         55.61          2.70        83.56 o                         
  18   6  11         52.83         21.08       169.20 o                         
  20   6  11        418.71        347.31       218.89 o                         
  22   6  11        141.56       -109.99       109.99 o                         
 -21   7  11         66.05         34.03        77.48 o                         
 -19   7  11        183.84        166.51        95.96 o                         
 -17   7  11          8.36        -37.49        84.47 o                         
 -15   7  11         12.38        -29.36        40.09 o                         
 -13   7  11        946.33        743.01       133.00 o                         
 -11   7  11       2391.78       2462.65       200.89 o                         
  -9   7  11       1704.21       1850.70       163.59 o                         
  -7   7  11       1201.00       1692.61       257.14 o                         
  -5   7  11          1.74        -65.57        82.77 o                         
  -3   7  11         68.67         87.51        79.76 o                         
  -1   7  11         82.30         27.95        53.72 o                         
   1   7  11        174.44        182.21        89.79 o                         
   3   7  11       1007.06       1073.17       242.47 o                         
   5   7  11       1075.50       1023.76       381.59 o                         
   7   7  11       2073.27       2279.64       258.15 o                         
   9   7  11        564.01        464.90       101.16 o                         
  11   7  11        133.76         49.72        93.89 o                         
  13   7  11          0.54         17.64        67.24 o                         
  15   7  11         51.87        -21.12        43.29 o                         
  17   7  11         89.75        123.98       162.05 o                         
  19   7  11        338.73        310.53       137.13 o                         
 -18   8  11        321.46        204.09        91.29 o                         
 -16   8  11        335.24         24.91       111.13 o                         
 -14   8  11        403.57        432.25       113.57 o                         
 -12   8  11       1897.30       1819.45       212.27 o                         
 -10   8  11       2516.60       2292.82       252.33 o                         
  -8   8  11       2763.87       2741.43       261.61 o                         
  -6   8  11        715.98        560.06       157.00 o                         
  -4   8  11        140.42        162.07        87.40 o                         
  -2   8  11        344.80        547.94       206.20 o                         
   0   8  11       1349.04       1677.47       420.31 o                         
   2   8  11       2107.46       2309.38       370.91 o                         
   4   8  11       1186.18       1520.22       297.74 o                         
   6   8  11       1454.08       1568.56       283.56 o                         
   8   8  11       1376.18       1443.06       276.67 o                         
  10   8  11        845.39        635.04       362.51 o                         
  12   8  11        230.71       -372.58       372.58 o                         
  14   8  11        123.92       -218.81       218.81 o                         
 -32   0  12        657.45        923.91       333.39 o                         
 -30   0  12       3623.08       3891.44       676.98 o                         
 -28   0  12       3304.39       3488.66       598.67 o                         
 -26   0  12       1545.50       1635.61       396.40 o                         
 -24   0  12       3633.68       4327.59       336.77 o                         
 -22   0  12       2843.85       2820.27       263.87 o                         
 -20   0  12       3973.12       3792.37       296.13 o                         
 -18   0  12       3587.45       3451.76       277.44 o                         
 -16   0  12       1157.26       1105.31       189.67 o                         
 -14   0  12       2441.00       2707.44       233.00 o                         
 -12   0  12      25138.54      25293.57       697.06 o                         
 -10   0  12      26041.96      25700.95       502.19 o                         
  -8   0  12       4750.11       4774.43       238.94 o                         
  -6   0  12        838.91        846.26        90.56 o                         
  -4   0  12        180.49        203.71        26.40 o                         
  -2   0  12       2069.34       2090.04        98.69 o                         
   0   0  12       8101.45       8298.45       298.81 o                         
   2   0  12      22345.61      21481.95       583.36 o                         
   4   0  12       7528.11       6212.37       383.96 o                         
   6   0  12       5799.84       4793.02       165.28 o                         
   8   0  12      28065.45      26464.13       534.72 o                         
  10   0  12       4946.40       5186.38       306.49 o                         
  12   0  12        198.44        285.96        75.09 o                         
  14   0  12        478.84        592.97       109.47 o                         
  16   0  12        364.70        388.11       101.20 o                         
  18   0  12       2839.75       2901.48       288.10 o                         
  20   0  12       6882.26       7498.56       427.64 o                         
  22   0  12       1079.68       1866.23       225.29 o                         
  24   0  12        237.77        389.51       118.06 o                         
  26   0  12          2.41         70.35       208.09 o                         
 -33   1  12        178.06        386.30       182.58 o                         
 -31   1  12          0.85         31.41       117.30 o                         
 -29   1  12        124.46         47.01        66.65 o                         
 -27   1  12        297.71        157.03       102.62 o                         
 -25   1  12        492.67        485.61        99.40 o                         
 -23   1  12         61.12         67.03        54.61 o                         
 -21   1  12       1202.66       1218.77       122.57 o                         
 -19   1  12        478.09        520.65        76.55 o                         
 -17   1  12         42.12          1.91        33.30 o                         
 -15   1  12        233.95        127.69        34.05 o                         
 -13   1  12        345.45        377.70        62.91 o                         
 -11   1  12       2652.91       2832.46       156.70 o                         
  -9   1  12       2334.77       1989.37       102.12 o                         
  -7   1  12        483.64        466.16        42.13 o                         
  -5   1  12       1739.12       1622.18       142.46 o                         
  -3   1  12          0.16         -0.13        13.30 o                         
  -1   1  12       2516.25       2104.09        80.03 o                         
   1   1  12         24.93         20.11        12.73 o                         
   3   1  12       2740.43       2664.44       116.17 o                         
   5   1  12       1398.63       1118.16        59.15 o                         
   7   1  12       2459.95       1492.92       311.60 o                         
   9   1  12         13.21         55.64        47.61 o                         
  11   1  12       2171.87       1834.69       197.65 o                         
  13   1  12        486.40        485.81        65.53 o                         
  15   1  12        149.75        145.18        35.16 o                         
  17   1  12          4.55          3.34        40.63 o                         
  19   1  12        165.20        160.86        45.03 o                         
  21   1  12        169.25        163.66        43.23 o                         
  23   1  12        505.18        627.73        84.33 o                         
  25   1  12        381.54        477.33        87.92 o                         
  27   1  12          5.70          9.74        59.45 o                         
 -32   2  12       1469.20       1426.77       392.76 o                         
 -30   2  12        601.70        571.74       174.97 o                         
 -28   2  12        646.52        594.61       176.36 o                         
 -26   2  12        598.82        487.21       159.26 o                         
 -24   2  12       1008.81        941.14       127.15 o                         
 -22   2  12       2096.35       1979.57       188.19 o                         
 -20   2  12       5259.16       5368.84       249.78 o                         
 -18   2  12       6239.85       6731.98       272.41 o                         
 -16   2  12       3496.13       3467.80       124.95 o                         
 -14   2  12       3568.56       3651.95       124.73 o                         
 -12   2  12       2988.90       3014.58       146.28 o                         
 -10   2  12       2401.83       2565.51       133.12 o                         
  -8   2  12       3805.16       3953.85       154.78 o                         
  -6   2  12      10181.58       8403.64       604.53 o                         
  -4   2  12       7273.67       6684.48       142.60 o                         
  -2   2  12      17132.09      16524.53       219.69 o                         
   0   2  12       9201.72       9176.99       303.40 o                         
   2   2  12       5181.48       5276.78       192.73 o                         
   4   2  12       1769.25       1751.13        89.10 o                         
   6   2  12        908.93        779.13        68.74 o                         
   8   2  12       3669.77       3459.63       115.05 o                         
  10   2  12       3796.28       4091.36       174.35 o                         
  12   2  12       4670.93       4929.97       196.45 o                         
  14   2  12       4117.63       4010.20       276.19 o                         
  16   2  12       1820.88       1857.56       154.51 o                         
  18   2  12        612.31        549.50        68.61 o                         
  20   2  12        960.73        808.33        89.66 o                         
  22   2  12         26.28         24.14        27.09 o                         
  24   2  12        446.94        449.72        83.03 o                         
  26   2  12        569.02        838.81       210.35 o                         
  28   2  12        536.74        708.17       333.79 o                         
 -29   3  12          0.44          3.40        50.53 o                         
 -27   3  12         61.48         61.35        83.09 o                         
 -25   3  12        371.89        564.42       145.75 o                         
 -23   3  12         64.06        146.02        35.91 o                         
 -21   3  12        139.96         66.50        36.22 o                         
 -19   3  12       1600.50       1644.62       129.81 o                         
 -17   3  12       1841.60       1766.39       145.89 o                         
 -15   3  12       2836.32       2946.01       190.85 o                         
 -13   3  12        277.57        309.76        64.91 o                         
 -11   3  12         34.32        -10.24        23.35 o                         
  -9   3  12         44.56         74.66        20.64 o                         
  -7   3  12       1141.32       1185.21        60.73 o                         
  -5   3  12       7510.03       7520.32       155.83 o                         
  -3   3  12       3392.16       3370.17       108.11 o                         
  -1   3  12        614.66        627.63        54.14 o                         
   1   3  12        167.41        169.12        30.63 o                         
   3   3  12        361.42        278.79        41.57 o                         
   5   3  12        370.67        444.75        67.28 o                         
   7   3  12        484.48        364.79        59.31 o                         
   9   3  12         34.14         41.57        27.14 o                         
  11   3  12         58.70         20.04        23.25 o                         
  13   3  12       2461.65       2632.10       126.20 o                         
  15   3  12       3386.21       3677.14       191.68 o                         
  17   3  12         66.62        -30.58        30.58 o                         
  19   3  12         17.83        -13.53        39.99 o                         
  21   3  12        224.54        286.48       101.28 o                         
  23   3  12         20.57         33.88        69.67 o                         
  25   3  12        810.26        899.82       140.28 o                         
  27   3  12        160.51        333.47       258.90 o                         
 -28   4  12        648.71        673.32       377.32 o                         
 -26   4  12       2653.75       2218.16       868.13 o                         
 -24   4  12       2474.60       2529.82       399.30 o                         
 -22   4  12        831.59        795.98       203.65 o                         
 -20   4  12         23.57         -2.08        56.70 o                         
 -18   4  12        970.01       1013.51       137.02 o                         
 -16   4  12       2884.71       2812.86       228.68 o                         
 -14   4  12       4996.91       4804.73       154.47 o                         
 -12   4  12       1454.71       1422.45        90.71 o                         
 -10   4  12       2345.48       2213.88        90.61 o                         
  -8   4  12       2930.67       3078.36       115.94 o                         
  -6   4  12      15239.25      15627.60       331.80 o                         
  -4   4  12       1469.13       1517.62       113.99 o                         
  -2   4  12        839.81        788.89        64.43 o                         
   0   4  12          8.99         -4.72        29.46 o                         
   2   4  12       2567.80       2570.49       173.72 o                         
   4   4  12       9711.84       9969.07       339.92 o                         
   6   4  12       6272.74       6943.06       278.40 o                         
   8   4  12        989.47       1002.47       118.39 o                         
  10   4  12        820.46        879.89       111.04 o                         
  12   4  12        658.28        661.18        70.76 o                         
  14   4  12       1204.33       1100.26        95.82 o                         
  16   4  12       1933.71       1841.63       118.46 o                         
  18   4  12         25.63         88.44        50.88 o                         
  20   4  12        546.62        865.21       148.30 o                         
  22   4  12        761.42       1118.29       190.20 o                         
  24   4  12        762.61        679.68       201.22 o                         
  26   4  12        358.90        260.17       178.56 o                         
 -25   5  12       1030.52        745.06       217.55 o                         
 -23   5  12         59.27         -9.63       104.06 o                         
 -21   5  12        484.90        651.92       203.31 o                         
 -19   5  12         35.08        149.42       121.00 o                         
 -17   5  12        318.85        412.56        71.81 o                         
 -15   5  12       1170.03       1132.54       127.15 o                         
 -13   5  12       3474.29       3723.65       181.62 o                         
 -11   5  12       4292.83       4379.51       190.80 o                         
  -9   5  12       3139.73       3221.05       157.39 o                         
  -7   5  12       1254.87       1322.55       119.79 o                         
  -5   5  12        944.54       1135.52       108.89 o                         
  -3   5  12         33.77         71.29        78.24 o                         
  -1   5  12       1215.52       1347.28       139.62 o                         
   1   5  12       2784.61       2946.66       206.32 o                         
   3   5  12       1650.10       1614.86       167.55 o                         
   5   5  12       3537.83       3689.85       246.88 o                         
   7   5  12        388.69        389.31       106.00 o                         
   9   5  12       1862.94       1830.20       156.52 o                         
  11   5  12        159.53        135.08        39.98 o                         
  13   5  12         20.43         36.54        49.03 o                         
  15   5  12        149.01        106.61       108.17 o                         
  17   5  12         77.29        251.08       126.95 o                         
  19   5  12        942.15        977.84       160.44 o                         
  21   5  12       1467.90       1497.57       173.57 o                         
 -24   6  12        413.58        556.51       266.13 o                         
 -22   6  12        262.08        457.74       186.97 o                         
 -20   6  12        190.16        210.44        98.18 o                         
 -18   6  12       1043.01       1245.22       195.00 o                         
 -16   6  12       1146.02        977.86       153.05 o                         
 -14   6  12       1033.54        800.41       103.83 o                         
 -12   6  12        220.52        201.32        45.46 o                         
 -10   6  12        431.86        455.97        62.77 o                         
  -8   6  12        503.01        394.47        76.66 o                         
  -6   6  12       3117.80       2922.14       231.84 o                         
  -4   6  12       2888.34       2976.36       298.35 o                         
  -2   6  12       1842.91       1904.54       186.79 o                         
   0   6  12        439.61        506.76        83.48 o                         
   2   6  12        816.35       1003.03       124.99 o                         
   4   6  12        671.92        590.82        93.53 o                         
   6   6  12        177.88        159.45        41.18 o                         
   8   6  12         58.38         25.14        50.66 o                         
  10   6  12        127.49        138.68        71.88 o                         
  12   6  12        592.13        508.94       212.54 o                         
  14   6  12        841.45        873.27       116.37 o                         
  16   6  12       1378.93       1401.49       182.79 o                         
  18   6  12         50.23        108.60       121.63 o                         
  20   6  12         34.48        249.71       178.12 o                         
 -21   7  12       1478.33       1632.84       428.73 o                         
 -19   7  12        923.86        899.17       160.68 o                         
 -17   7  12        861.51        867.67       141.29 o                         
 -15   7  12        189.32        -25.65        99.81 o                         
 -13   7  12        866.20        904.71       143.22 o                         
 -11   7  12       2144.28       2179.08       169.28 o                         
  -9   7  12       1579.10       1561.79       165.02 o                         
  -7   7  12        467.22        483.21       115.86 o                         
  -5   7  12        935.03        970.18       183.00 o                         
  -3   7  12       1249.29       1711.72       248.24 o                         
  -1   7  12       2383.48       2640.34       308.01 o                         
   1   7  12       3313.09       3443.51       422.09 o                         
   3   7  12        611.87        403.99       138.10 o                         
   5   7  12        371.77         23.62       111.65 o                         
   7   7  12         30.06       -113.34       113.34 o                         
   9   7  12       2873.59       2464.04       266.47 o                         
  11   7  12        981.76        900.76       157.11 o                         
  13   7  12        225.00         44.87        89.19 o                         
  15   7  12        517.97        209.27       235.03 o                         
  17   7  12        264.27         85.88       140.67 o                         
 -18   8  12         84.19        201.83       146.50 o                         
 -16   8  12          9.19        152.28        73.64 o                         
 -14   8  12        105.96         54.52       102.38 o                         
 -12   8  12        477.94        509.35       132.41 o                         
 -10   8  12        572.37        894.76       150.86 o                         
  -8   8  12        463.76        337.48       133.05 o                         
  -6   8  12          7.89         93.71       152.63 o                         
  -4   8  12        115.82         -7.69        69.98 o                         
  -2   8  12        754.88        842.43       225.74 o                         
   0   8  12        982.04       1402.52       301.39 o                         
   2   8  12         39.99        214.44       157.87 o                         
   4   8  12         66.58        125.76       114.95 o                         
   6   8  12         39.82       -142.67       142.67 o                         
   8   8  12        212.21        517.60       283.42 o                         
  10   8  12         65.07       -288.37       288.37 o                         
  12   8  12        238.51        -76.54       236.44 o                         
 -33   1  13        609.37        360.08       221.04 o                         
 -31   1  13       1282.08       1815.11       328.30 o                         
 -29   1  13       1012.65       1333.92       274.34 o                         
 -27   1  13        288.41        207.68       118.01 o                         
 -25   1  13        450.01        403.46        87.30 o                         
 -23   1  13       3992.09       4038.01       231.59 o                         
 -21   1  13       5273.89       5497.20       265.22 o                         
 -19   1  13       6904.80       7196.51       293.30 o                         
 -17   1  13       2377.06       2539.25       173.02 o                         
 -15   1  13       2781.44       2910.16       180.76 o                         
 -13   1  13       4882.52       4749.94       248.82 o                         
 -11   1  13       8172.93       7928.84       321.25 o                         
  -9   1  13       3010.11       2523.28       444.62 o                         
  -7   1  13       1882.42       1894.88        85.77 o                         
  -5   1  13       2277.12       1929.41       166.40 o                         
  -3   1  13      15016.89      13464.46       339.79 o                         
  -1   1  13      16772.67      15351.81       187.57 o                         
   1   1  13       1909.49       1567.80       103.44 o                         
   3   1  13       5407.80       4914.42       145.11 o                         
   5   1  13        698.09        752.12        53.23 o                         
   7   1  13       3544.58       2588.29       526.31 o                         
   9   1  13      10252.84      10039.34       257.41 o                         
  11   1  13       3577.14       3025.24       397.64 o                         
  13   1  13        581.24        481.04        65.50 o                         
  15   1  13       4468.60       4634.75       225.11 o                         
  17   1  13        877.92       1113.51       110.63 o                         
  19   1  13       2140.60       2293.22       157.36 o                         
  21   1  13        608.92        711.47        91.50 o                         
  23   1  13         65.26        130.76        59.09 o                         
  25   1  13        269.77        252.62        77.48 o                         
 -32   2  13         13.23        -82.46       105.98 o                         
 -30   2  13         12.78        176.97       129.78 o                         
 -28   2  13        302.40        271.52       127.58 o                         
 -26   2  13        140.59         77.44        48.32 o                         
 -24   2  13         30.48         -1.45        25.82 o                         
 -22   2  13          2.92        -28.31        28.31 o                         
 -20   2  13         44.79        117.39        44.28 o                         
 -18   2  13       1157.72       1147.83        97.35 o                         
 -16   2  13       1360.81       1364.46        98.54 o                         
 -14   2  13          0.97         -0.71         9.72 o                         
 -12   2  13        383.53        207.74        29.49 o                         
 -10   2  13        528.90        527.46        52.66 o                         
  -8   2  13       2372.62       2590.64       129.93 o                         
  -6   2  13       2049.54       1809.31       241.89 o                         
  -4   2  13       1604.90       1618.12        74.54 o                         
  -2   2  13        690.55        665.28        45.30 o                         
   0   2  13        381.14        377.61        35.30 o                         
   2   2  13        466.77        379.93        62.07 o                         
   4   2  13       4007.11       3971.74       155.35 o                         
   6   2  13         93.69        105.51        45.57 o                         
   8   2  13        137.34        180.82        40.57 o                         
  10   2  13          4.85         70.82        29.90 o                         
  12   2  13          4.17         85.75        48.22 o                         
  14   2  13       3517.64       3099.39       184.73 o                         
  16   2  13        145.69         77.43        30.19 o                         
  18   2  13        137.11         65.14        77.01 o                         
  20   2  13         40.57        -31.52        50.17 o                         
  22   2  13        111.43         37.64        49.56 o                         
  24   2  13        407.60        213.13       134.64 o                         
  26   2  13        216.68        829.05       357.91 o                         
 -29   3  13       1212.11       1685.03       496.08 o                         
 -27   3  13       1725.03       1908.05       265.65 o                         
 -25   3  13       2156.55       2476.09       291.44 o                         
 -23   3  13       1046.92       1171.25       135.75 o                         
 -21   3  13        544.29        501.30        86.88 o                         
 -19   3  13        706.54        841.47       105.31 o                         
 -17   3  13       2882.72       2879.89       192.15 o                         
 -15   3  13       7346.81       7213.56       251.52 o                         
 -13   3  13       2622.40       2766.63       153.95 o                         
 -11   3  13       4326.20       4509.23       193.65 o                         
  -9   3  13       5156.99       4422.77       279.30 o                         
  -7   3  13       5995.12       5391.66       165.99 o                         
  -5   3  13       1417.79       1459.35        67.95 o                         
  -3   3  13        680.88        855.93        57.96 o                         
  -1   3  13        570.79        669.00        55.12 o                         
   1   3  13       3315.28       3938.90       125.32 o                         
   3   3  13       8099.75       8318.91       262.61 o                         
   5   3  13       8721.63       8792.83       247.52 o                         
   7   3  13       1777.03       1673.02        90.17 o                         
   9   3  13        680.85        677.10        66.54 o                         
  11   3  13       2012.35       2171.74       118.23 o                         
  13   3  13        744.37        812.35       118.99 o                         
  15   3  13       1411.31       1344.84       134.17 o                         
  17   3  13       1261.69       1312.96       164.53 o                         
  19   3  13        998.58       1019.74       122.11 o                         
  21   3  13        750.02       1009.19       158.92 o                         
  23   3  13        807.54       1028.08       152.10 o                         
  25   3  13        304.43        455.06       255.86 o                         
 -26   4  13        620.14        507.67       196.33 o                         
 -24   4  13         42.78         74.40        92.39 o                         
 -22   4  13        344.74        264.04       111.57 o                         
 -20   4  13         49.77         26.97        56.03 o                         
 -18   4  13         93.20         95.46        37.78 o                         
 -16   4  13       1237.38       1133.43       126.96 o                         
 -14   4  13       1182.99       1267.66       115.43 o                         
 -12   4  13       1422.61       1375.81        79.65 o                         
 -10   4  13        711.64        746.30        62.82 o                         
  -8   4  13       3002.68       3092.45       155.80 o                         
  -6   4  13       1165.55       1289.00        95.64 o                         
  -4   4  13        428.66        472.47        62.04 o                         
  -2   4  13       3516.08       3745.76       155.17 o                         
   0   4  13        730.55        665.71        70.70 o                         
   2   4  13       2261.59       2368.02       163.80 o                         
   4   4  13       7741.23       7990.44       337.36 o                         
   6   4  13        164.03        157.96        49.49 o                         
   8   4  13        103.01        100.53        42.51 o                         
  10   4  13         30.87         19.63        60.23 o                         
  12   4  13         36.91          4.59        37.02 o                         
  14   4  13        314.37        127.30        59.99 o                         
  16   4  13        209.06        251.62        73.95 o                         
  18   4  13        531.74        661.24       132.34 o                         
  20   4  13        256.76        234.72        86.35 o                         
  22   4  13        320.48        260.15        85.66 o                         
  24   4  13        334.98        104.67       120.20 o                         
 -25   5  13       1081.71       1553.53       336.35 o                         
 -23   5  13        379.59        556.60       205.23 o                         
 -21   5  13          3.65         60.51        68.56 o                         
 -19   5  13        930.04       1025.74       242.45 o                         
 -17   5  13       2251.95       2148.04       171.31 o                         
 -15   5  13       1213.34       1245.38       133.34 o                         
 -13   5  13          2.86         22.49        50.99 o                         
 -11   5  13        246.29        171.83        35.25 o                         
  -9   5  13        645.95        737.01        68.66 o                         
  -7   5  13       6408.62       5995.69       249.89 o                         
  -5   5  13       9214.00       8967.35       307.14 o                         
  -3   5  13       2239.89       2459.06       161.44 o                         
  -1   5  13        184.91        298.00        52.51 o                         
   1   5  13       2981.93       3258.83       237.14 o                         
   3   5  13       1169.73       1427.64       155.52 o                         
   5   5  13        994.58        830.95       116.86 o                         
   7   5  13        577.68        416.87        82.56 o                         
   9   5  13         27.88         49.13        67.30 o                         
  11   5  13       1474.88       1501.71       155.56 o                         
  13   5  13       1779.77       2166.06       196.70 o                         
  15   5  13        735.99        988.39       142.42 o                         
  17   5  13          6.35          6.01        35.62 o                         
  19   5  13         49.27         49.93        33.60 o                         
  21   5  13         88.95        -12.51        84.51 o                         
 -22   6  13       2216.66       2802.35       562.24 o                         
 -20   6  13        937.81       1133.50       180.57 o                         
 -18   6  13       3031.58       2938.41       281.80 o                         
 -16   6  13        977.57        836.29       144.21 o                         
 -14   6  13        357.16        257.47        53.57 o                         
 -12   6  13        827.04        946.59       100.54 o                         
 -10   6  13        761.04        676.48        88.26 o                         
  -8   6  13        116.24         81.67        48.30 o                         
  -6   6  13       1712.76       1487.69       163.10 o                         
  -4   6  13       2461.16       2480.84       177.42 o                         
  -2   6  13       3649.39       4226.44       274.33 o                         
   0   6  13       2377.96       2644.94       238.87 o                         
   2   6  13        240.31        218.98        87.89 o                         
   4   6  13         25.70         36.13        67.69 o                         
   6   6  13         31.14         34.21        43.44 o                         
   8   6  13       1995.80       1616.52       166.43 o                         
  10   6  13       2805.09       2655.12       195.88 o                         
  12   6  13       1785.79       2014.74       222.07 o                         
  14   6  13        744.26        772.18       141.09 o                         
  16   6  13        255.58        297.17       107.73 o                         
  18   6  13        346.82        413.51       239.00 o                         
 -19   7  13         96.50        162.30        67.51 o                         
 -17   7  13          3.24         35.57        78.31 o                         
 -15   7  13        426.04        273.78        59.21 o                         
 -13   7  13       1236.61       1170.95       142.14 o                         
 -11   7  13       1410.15       1534.47       151.65 o                         
  -9   7  13        960.45        933.37       139.46 o                         
  -7   7  13        209.02        166.36        51.88 o                         
  -5   7  13          1.15        -68.38        68.38 o                         
  -3   7  13        105.55         17.87        54.37 o                         
  -1   7  13        254.90        333.36       158.55 o                         
   1   7  13        247.45        274.69       139.91 o                         
   3   7  13        709.67        680.32       217.04 o                         
   5   7  13        742.31        460.48       170.60 o                         
   7   7  13        895.92        844.85       187.38 o                         
   9   7  13         26.25         77.47       137.89 o                         
  11   7  13         91.19         94.84       103.63 o                         
  13   7  13         21.90        384.83       638.92 o                         
  15   7  13         61.38        250.54       190.95 o                         
 -16   8  13        151.06        182.92        64.81 o                         
 -14   8  13        896.08        781.38       288.80 o                         
 -12   8  13       2682.25       2739.47       318.59 o                         
 -10   8  13       2307.57       2042.29       329.54 o                         
  -8   8  13        949.58        974.17       170.68 o                         
  -6   8  13         70.58         25.68       133.63 o                         
  -4   8  13        116.51        120.44       101.39 o                         
  -2   8  13        431.94        497.49       191.35 o                         
   0   8  13       1100.48        829.90       281.01 o                         
   2   8  13        947.63       1248.76       266.24 o                         
   4   8  13       1834.73       2188.96       351.87 o                         
   6   8  13       1109.24       1825.57       631.52 o                         
   8   8  13       1308.47       1195.49       501.26 o                         
  10   8  13        470.21        149.18       213.22 o                         
 -32   0  14       1020.67       1271.98       409.89 o                         
 -30   0  14        460.43        446.38       239.96 o                         
 -28   0  14       1049.03       1393.68       393.14 o                         
 -26   0  14        460.60        466.79       119.07 o                         
 -24   0  14       3359.01       3601.84       322.37 o                         
 -22   0  14       3427.85       3329.02       301.05 o                         
 -20   0  14       2412.16       2079.98       234.59 o                         
 -18   0  14        717.76        626.60       122.04 o                         
 -16   0  14       1708.75       1891.45       217.44 o                         
 -14   0  14       6341.14       6696.27       399.22 o                         
 -12   0  14      33521.04      34031.24      1103.25 o                         
 -10   0  14       3957.24       4485.46       257.33 o                         
  -8   0  14       2956.10       3068.60       203.12 o                         
  -6   0  14       3006.98       2765.42       180.89 o                         
  -4   0  14        264.49        222.93        59.97 o                         
  -2   0  14       9150.25       9059.64       229.05 o                         
   0   0  14       2970.46       3141.04       168.66 o                         
   2   0  14        154.22        202.84        42.58 o                         
   4   0  14       3540.02       2911.91       139.68 o                         
   6   0  14      10131.33       9601.19       413.44 o                         
   8   0  14       4941.88       4707.38       251.41 o                         
  10   0  14       2685.39       2756.31       201.35 o                         
  12   0  14        107.93         75.99        26.76 o                         
  14   0  14       1164.41       1135.03       140.03 o                         
  16   0  14       1860.55       1985.10       196.44 o                         
  18   0  14       4895.41       5776.49       348.42 o                         
  20   0  14       2034.23       2582.21       240.21 o                         
  22   0  14        384.55        594.19       111.11 o                         
  24   0  14        227.36        220.25        50.07 o                         
 -33   1  14          1.39        -11.01        64.97 o                         
 -31   1  14        313.77        103.82       154.65 o                         
 -29   1  14        447.20        306.75       231.86 o                         
 -27   1  14        552.74        584.61       114.31 o                         
 -25   1  14         70.63         79.64        36.69 o                         
 -23   1  14        101.09         75.89        38.49 o                         
 -21   1  14        567.29        563.80        85.97 o                         
 -19   1  14          0.11         35.40        35.95 o                         
 -17   1  14        105.24         80.65        29.75 o                         
 -15   1  14          6.87         11.55        31.13 o                         
 -13   1  14       1092.10       1157.39       131.63 o                         
 -11   1  14        172.43        162.51        41.94 o                         
  -9   1  14         11.58         23.81        12.97 o                         
  -7   1  14        191.22        138.05        21.64 o                         
  -5   1  14         13.65         23.09        13.03 o                         
  -3   1  14       1442.34       1171.82        68.42 o                         
  -1   1  14        920.92        835.13        41.30 o                         
   1   1  14       1531.67       1454.20        83.69 o                         
   3   1  14       3760.67       3383.29       112.30 o                         
   5   1  14       2505.91       2234.48        99.61 o                         
   7   1  14          6.15         15.83        12.66 o                         
   9   1  14       1165.63       1383.56        99.63 o                         
  11   1  14        370.35        292.61        51.92 o                         
  13   1  14          3.42        -27.30        27.30 o                         
  15   1  14         65.27        -24.08        27.84 o                         
  17   1  14          0.87         25.13        37.90 o                         
  19   1  14         37.52         50.17        59.81 o                         
  21   1  14        177.16        201.48        83.14 o                         
  23   1  14         51.60        103.68        40.54 o                         
  25   1  14          1.26        404.68       202.08 o                         
 -32   2  14        470.03        368.91       258.63 o                         
 -30   2  14        230.66       -134.98       134.98 o                         
 -28   2  14        809.98        841.06       223.52 o                         
 -26   2  14        366.34        380.36       158.11 o                         
 -24   2  14       1750.56       1984.42       202.41 o                         
 -22   2  14       4488.92       4750.77       295.57 o                         
 -20   2  14       3925.87       3937.83       229.78 o                         
 -18   2  14       2563.69       2611.10       202.95 o                         
 -16   2  14       2563.95       2572.51       198.45 o                         
 -14   2  14        688.96        570.69        62.91 o                         
 -12   2  14       1689.62       1605.05        94.48 o                         
 -10   2  14       1213.77       1403.88        90.49 o                         
  -8   2  14       6078.72       6469.17       197.49 o                         
  -6   2  14       7068.12       7087.06       217.65 o                         
  -4   2  14       6147.66       5417.81       282.19 o                         
  -2   2  14      13610.11      12969.71       539.14 o                         
   0   2  14       1698.97       1819.85        97.43 o                         
   2   2  14        815.59        880.97        66.00 o                         
   4   2  14       1492.58       1376.02       100.71 o                         
   6   2  14       1879.72       1798.87       198.08 o                         
   8   2  14       2846.71       3139.40       182.61 o                         
  10   2  14       6190.41       6727.83       381.34 o                         
  12   2  14       3175.50       3143.34       192.15 o                         
  14   2  14       1764.65       1956.14       150.72 o                         
  16   2  14        674.60        527.29       171.60 o                         
  18   2  14        510.39        351.09        81.72 o                         
  20   2  14         38.49        -28.50        28.50 o                         
  22   2  14        136.69         78.79        30.75 o                         
  24   2  14        638.58       1176.25       187.05 o                         
 -27   3  14        160.40        205.49        86.46 o                         
 -25   3  14         15.53         59.44        66.98 o                         
 -23   3  14        354.23        411.81        95.99 o                         
 -21   3  14        415.10        394.20       100.47 o                         
 -19   3  14       1366.50       1257.60       136.43 o                         
 -17   3  14       1476.72       1550.55       149.05 o                         
 -15   3  14          6.10         11.03        37.37 o                         
 -13   3  14          0.86         12.74        25.06 o                         
 -11   3  14        243.57        165.06        29.84 o                         
  -9   3  14        895.10        851.90        89.16 o                         
  -7   3  14       4846.86       4009.94       243.63 o                         
  -5   3  14       4232.87       3913.69       117.44 o                         
  -3   3  14        760.59        783.71        56.68 o                         
  -1   3  14       1712.63       1723.46       115.92 o                         
   1   3  14         50.88         65.47        16.29 o                         
   3   3  14        631.59        619.11        53.81 o                         
   5   3  14        486.94        407.99        51.67 o                         
   7   3  14        108.99         56.07        46.65 o                         
   9   3  14         87.86         57.71        42.28 o                         
  11   3  14       2095.79       2369.10       170.57 o                         
  13   3  14       1923.76       2153.90       182.30 o                         
  15   3  14        540.64        561.75        96.53 o                         
  17   3  14          1.10         -9.95        58.46 o                         
  19   3  14        306.53        367.13       152.44 o                         
  21   3  14          4.92        219.67        88.09 o                         
  23   3  14        321.87        567.35       292.29 o                         
  25   3  14        254.81        346.34       216.68 o                         
 -26   4  14       1292.98       1051.39       278.92 o                         
 -24   4  14        134.80        116.99       106.25 o                         
 -22   4  14          6.95         -3.66       221.21 o                         
 -20   4  14        293.56        284.99        79.52 o                         
 -18   4  14       2439.71       2608.30       241.15 o                         
 -16   4  14       4582.65       4324.75       217.09 o                         
 -14   4  14       2915.77       2955.00       174.89 o                         
 -12   4  14        454.39        462.97        68.71 o                         
 -10   4  14       2644.83       2878.72       143.90 o                         
  -8   4  14       4376.49       4368.69       175.07 o                         
  -6   4  14       1612.26       1632.17       105.55 o                         
  -4   4  14        146.43        116.84        25.02 o                         
  -2   4  14        380.71        294.68        48.79 o                         
   0   4  14       1760.85       1891.23       119.88 o                         
   2   4  14      10311.51      11541.13       489.55 o                         
   4   4  14       4851.53       5525.84       216.42 o                         
   6   4  14       1016.40       1141.35        94.15 o                         
   8   4  14         93.92         48.10        56.84 o                         
  10   4  14        109.60        121.74        47.94 o                         
  12   4  14       1028.21       1087.32       123.10 o                         
  14   4  14        998.66        980.75       117.26 o                         
  16   4  14        423.22        443.15       101.23 o                         
  18   4  14        549.02        896.90       159.86 o                         
  20   4  14        823.81       1039.58       175.42 o                         
  22   4  14        545.49        391.53       235.05 o                         
  24   4  14        417.86        463.34       282.94 o                         
 -23   5  14        729.69        864.17       241.13 o                         
 -21   5  14        201.38        228.88       154.77 o                         
 -19   5  14        162.83        357.10       167.34 o                         
 -17   5  14        125.67        115.74        79.02 o                         
 -15   5  14        859.98        848.43        98.81 o                         
 -13   5  14       1375.28       1337.22       109.95 o                         
 -11   5  14        812.38        766.51        76.37 o                         
  -9   5  14       2393.54       2429.31       145.00 o                         
  -7   5  14       1225.98       1204.22       102.04 o                         
  -5   5  14        263.50        318.57        60.62 o                         
  -3   5  14       1504.20       1697.68       131.29 o                         
  -1   5  14       1215.17       1168.58       104.10 o                         
   1   5  14        826.24        768.14        89.84 o                         
   3   5  14       1410.38       1421.27       162.64 o                         
   5   5  14       1472.34       1544.18       164.70 o                         
   7   5  14       1041.68       1114.32       139.29 o                         
   9   5  14       1150.84       1152.48       125.92 o                         
  11   5  14        268.10        226.73        90.57 o                         
  13   5  14         62.88         37.10        76.30 o                         
  15   5  14          1.48         95.62       124.93 o                         
  17   5  14        474.75        383.67       141.64 o                         
  19   5  14        417.10        507.20       285.36 o                         
 -20   6  14        500.77        762.48       311.25 o                         
 -18   6  14        455.59        484.72       119.69 o                         
 -16   6  14        623.46        563.14        91.52 o                         
 -14   6  14        186.64         26.74        55.91 o                         
 -12   6  14         71.93         41.54        33.84 o                         
 -10   6  14        406.46        483.32        81.55 o                         
  -8   6  14        953.20        906.83       107.99 o                         
  -6   6  14       1845.63       1844.59       150.76 o                         
  -4   6  14       1183.06       1288.64       123.25 o                         
  -2   6  14        374.90        296.60        68.94 o                         
   0   6  14        979.31       1022.24       119.57 o                         
   2   6  14       1453.20       1385.48       166.74 o                         
   4   6  14        379.41        236.20        43.40 o                         
   6   6  14        485.59        385.56        67.98 o                         
   8   6  14         93.37         30.59        46.57 o                         
  10   6  14        299.79        251.48        93.92 o                         
  12   6  14        580.22        883.36       153.56 o                         
  14   6  14        573.36        624.51       258.02 o                         
  16   6  14         70.76        120.85       117.02 o                         
  18   6  14          1.74         31.49       141.83 o                         
 -17   7  14        161.54        124.26        73.33 o                         
 -15   7  14        643.51        560.87       103.33 o                         
 -13   7  14       1503.13       1536.13       184.29 o                         
 -11   7  14        740.00        682.76       120.17 o                         
  -9   7  14        843.69        674.99       110.11 o                         
  -7   7  14        443.51        369.68        87.64 o                         
  -5   7  14        580.88        635.70       117.04 o                         
  -3   7  14       2119.70       2341.20       225.30 o                         
  -1   7  14       1815.42       1751.51       304.22 o                         
   1   7  14        828.10        361.55       155.15 o                         
   3   7  14        112.51        -63.72       113.06 o                         
   5   7  14        226.80         89.56        99.20 o                         
   7   7  14       1254.10       1304.39       353.34 o                         
   9   7  14       1291.71       1121.49       212.57 o                         
  11   7  14        312.30        522.91       306.36 o                         
 -12   8  14        412.48        432.06       143.21 o                         
 -10   8  14        294.55        242.38        80.19 o                         
  -8   8  14         14.14        -72.51        90.68 o                         
  -6   8  14         29.97        -57.70        57.70 o                         
  -4   8  14        436.79        572.29       125.51 o                         
  -2   8  14        460.69        817.38       266.57 o                         
   0   8  14        203.17        416.06       177.03 o                         
   2   8  14          0.89         19.38       184.84 o                         
 -31   1  15        404.97        472.69       210.31 o                         
 -29   1  15        679.24        562.64       184.47 o                         
 -27   1  15        252.43        305.28        89.07 o                         
 -25   1  15       1665.47       1676.76       161.98 o                         
 -23   1  15       2398.85       2458.23       192.82 o                         
 -21   1  15       2307.99       2486.29       188.98 o                         
 -19   1  15       1020.64       1012.98       117.80 o                         
 -17   1  15       1322.71       1314.10       144.50 o                         
 -15   1  15       3507.34       3452.55       235.45 o                         
 -13   1  15      10186.56      10137.09       397.35 o                         
 -11   1  15       5096.17       5297.37       324.63 o                         
  -9   1  15       2059.12       2187.37       148.64 o                         
  -7   1  15       1775.97       1674.47       130.99 o                         
  -5   1  15       6264.43       5697.67       195.10 o                         
  -3   1  15       4698.10       4247.30       119.44 o                         
  -1   1  15       2152.42       1747.61        97.08 o                         
   1   1  15       2923.69       2692.67       124.77 o                         
   3   1  15        186.14        256.91        33.49 o                         
   5   1  15       5148.53       5271.45       173.21 o                         
   7   1  15       7778.79       8202.52       226.39 o                         
   9   1  15       1128.43       1251.77        91.52 o                         
  11   1  15       1255.92       1178.76       108.31 o                         
  13   1  15        694.03        610.62        82.34 o                         
  15   1  15       1040.19       1494.49       133.08 o                         
  17   1  15       1741.28       1995.29       162.17 o                         
  19   1  15        803.65        944.09       114.01 o                         
  21   1  15        459.95        620.29        96.17 o                         
  23   1  15        310.07        289.74        78.94 o                         
 -30   2  15          8.94       -142.74       142.74 o                         
 -28   2  15        335.63        371.15       136.42 o                         
 -26   2  15         18.26        -12.23       155.92 o                         
 -24   2  15         29.39         38.02        57.37 o                         
 -22   2  15        195.17        285.97        71.47 o                         
 -20   2  15        696.90        717.80       114.17 o                         
 -18   2  15        369.40        404.91       118.49 o                         
 -16   2  15         91.85         20.71        65.57 o                         
 -14   2  15        213.23        229.81        61.23 o                         
 -12   2  15          4.45         -5.70        27.00 o                         
 -10   2  15        331.03        320.04        55.08 o                         
  -8   2  15       1388.06       1584.51        95.56 o                         
  -6   2  15       3296.25       3337.62       164.26 o                         
  -4   2  15        164.33        109.50        32.33 o                         
  -2   2  15         42.99         51.77        17.73 o                         
   0   2  15        265.22        197.85        31.65 o                         
   2   2  15        938.97        913.00        65.87 o                         
   4   2  15         36.74         28.87        41.74 o                         
   6   2  15        376.22        390.46        50.04 o                         
   8   2  15         16.10          6.10        40.56 o                         
  10   2  15        259.20        267.09       115.41 o                         
  12   2  15       2058.84       2133.01       183.90 o                         
  14   2  15        357.60        460.52        85.43 o                         
  16   2  15        170.92        153.72        49.88 o                         
  18   2  15        207.52        214.36        53.29 o                         
  20   2  15          0.39        -28.90        67.18 o                         
  22   2  15        408.37        533.02       123.50 o                         
 -25   3  15        852.40        780.72       235.81 o                         
 -23   3  15        394.79        351.20       171.17 o                         
 -21   3  15        331.09        354.30        74.57 o                         
 -19   3  15       2612.99       2633.71       203.07 o                         
 -17   3  15       2677.59       2571.06       196.77 o                         
 -15   3  15       1898.73       2065.69       175.17 o                         
 -13   3  15       1817.53       2010.93       126.85 o                         
 -11   3  15       3035.32       3098.85       167.25 o                         
  -9   3  15       4154.28       3798.92       181.28 o                         
  -7   3  15       4672.59       4609.93       200.88 o                         
  -5   3  15        552.98        572.66        67.18 o                         
  -3   3  15       2254.30       2486.39       140.48 o                         
  -1   3  15       1131.63       1364.81       104.90 o                         
   1   3  15       5754.39       5856.76       256.83 o                         
   3   3  15       2865.60       2900.76       180.89 o                         
   5   3  15       1203.12       1280.72       128.98 o                         
   7   3  15        350.48        283.84        51.00 o                         
   9   3  15        824.63       1024.60       150.39 o                         
  11   3  15       1252.63       1340.31       143.13 o                         
  13   3  15       1035.33       1087.11       136.03 o                         
  15   3  15       1071.95       1031.97       135.71 o                         
  17   3  15        724.70        576.18       101.81 o                         
  19   3  15        643.80        697.85       198.67 o                         
  21   3  15        484.12        833.07       152.82 o                         
  23   3  15        516.86        534.19       302.56 o                         
 -24   4  15        403.56        303.85       182.09 o                         
 -22   4  15        114.75         68.79       106.95 o                         
 -20   4  15          1.90         48.80        57.33 o                         
 -18   4  15        676.00        839.54       121.13 o                         
 -16   4  15        591.45        504.84        78.04 o                         
 -14   4  15        594.92        640.36        76.14 o                         
 -12   4  15        888.90        926.81        96.52 o                         
 -10   4  15        904.48        821.11        99.86 o                         
  -8   4  15        264.45        221.07        49.30 o                         
  -6   4  15        101.74         97.80        34.26 o                         
  -4   4  15         23.27         14.63        29.43 o                         
  -2   4  15        389.87        299.50        53.57 o                         
   0   4  15       1616.09       1698.90       133.70 o                         
   2   4  15       5018.65       5197.33       212.09 o                         
   4   4  15       2640.30       2775.19       201.10 o                         
   6   4  15        794.07        819.85       109.30 o                         
   8   4  15        434.30        485.35        85.36 o                         
  10   4  15         21.04         40.55       106.81 o                         
  12   4  15        211.82         64.78        52.79 o                         
  14   4  15         71.92         74.37        65.22 o                         
  16   4  15        246.56        248.30        83.36 o                         
  18   4  15        147.19        214.42        65.86 o                         
  20   4  15        129.07        555.50       285.67 o                         
  22   4  15        256.50        446.60       236.06 o                         
 -21   5  15       1081.24       1272.51       297.05 o                         
 -19   5  15       3227.37       3211.64       453.45 o                         
 -17   5  15        679.67        675.10       127.36 o                         
 -15   5  15          3.02         18.72        38.72 o                         
 -13   5  15        110.51         68.17        33.47 o                         
 -11   5  15          3.12         28.21        35.45 o                         
  -9   5  15       1038.99        991.65        92.48 o                         
  -7   5  15       6602.78       6555.33       234.06 o                         
  -5   5  15        804.40        873.32       116.93 o                         
  -3   5  15        810.68        830.36        86.31 o                         
  -1   5  15       1281.92       1480.07       138.89 o                         
   1   5  15       1925.89       1967.91       187.18 o                         
   3   5  15        604.49        638.01       107.71 o                         
   5   5  15        588.51        497.99        88.50 o                         
   7   5  15        298.67        253.07        77.60 o                         
   9   5  15       1310.71       1786.83       158.68 o                         
  11   5  15       2484.30       2831.52       318.30 o                         
  13   5  15       1425.87       1859.87       217.50 o                         
  15   5  15         37.98         89.82        48.89 o                         
  17   5  15        109.74         33.79        27.29 o                         
 -18   6  15        935.68        817.72       324.60 o                         
 -16   6  15         12.68         41.62        47.55 o                         
 -14   6  15       1421.76       1460.58       195.45 o                         
 -12   6  15       1370.32       1356.74       134.92 o                         
 -10   6  15        300.05        153.77        44.63 o                         
  -8   6  15       1683.75       1581.47       128.15 o                         
  -6   6  15       2332.38       2297.20       167.46 o                         
  -4   6  15        992.35       1273.91       125.59 o                         
  -2   6  15       2106.78       2441.60       173.99 o                         
   0   6  15        559.69        476.33       111.38 o                         
   2   6  15         70.19          0.80        62.15 o                         
   4   6  15         86.49        -41.01        42.59 o                         
   6   6  15        812.21        730.04       111.08 o                         
   8   6  15       2265.47       2088.34       178.46 o                         
  10   6  15        449.62        611.48       126.69 o                         
  12   6  15        547.86        545.85       129.30 o                         
  14   6  15         41.39        225.64       210.42 o                         
  16   6  15        233.44        382.48       242.25 o                         
 -17   7  15        285.64        280.92       120.66 o                         
 -15   7  15        890.72        893.76       176.06 o                         
 -13   7  15        632.72        563.10       164.15 o                         
 -11   7  15        868.93       1005.50       141.85 o                         
  -9   7  15         36.82         38.31        47.76 o                         
  -7   7  15          9.50          6.99        56.47 o                         
  -5   7  15        123.12        129.45        72.51 o                         
  -3   7  15        213.94        356.42       129.50 o                         
  -1   7  15        439.08        365.30       135.96 o                         
   1   7  15        738.16        738.87       172.51 o                         
   3   7  15        908.48        759.64       217.26 o                         
   5   7  15        541.50        503.59       159.60 o                         
   7   7  15         49.33        171.18        96.82 o                         
   9   7  15          0.46        223.27       117.45 o                         
  -8   8  15        109.77          3.36        65.48 o                         
  -6   8  15        345.26        436.80       153.76 o                         
  -4   8  15        272.26        447.78       213.75 o                         
 -28   0  16         97.21        229.83       146.48 o                         
 -26   0  16        628.12        472.78       123.36 o                         
 -24   0  16        622.63        398.07       118.12 o                         
 -22   0  16        437.73        252.52        83.98 o                         
 -20   0  16        749.66        767.23       147.60 o                         
 -18   0  16        357.24        431.82       120.33 o                         
 -16   0  16       7281.09       7366.37       567.23 o                         
 -14   0  16      13367.64      13992.05       788.47 o                         
 -12   0  16       5152.16       5592.28       491.25 o                         
 -10   0  16        953.60       1002.02       202.74 o                         
  -8   0  16        470.25        400.60       117.90 o                         
  -6   0  16       2154.56       2183.62       297.41 o                         
  -4   0  16       9556.24       9516.30       611.43 o                         
  -2   0  16       6166.79       5705.95       322.68 o                         
   0   0  16       3396.38       3348.99       171.50 o                         
   2   0  16       3337.76       3198.11       176.28 o                         
   4   0  16       2570.31       2407.29       158.36 o                         
   6   0  16       3626.71       3325.81       192.07 o                         
   8   0  16         12.80        -46.10        46.10 o                         
  10   0  16          3.43         -3.92        87.62 o                         
  12   0  16        140.37         90.20        94.13 o                         
  14   0  16       1572.62       1569.12       180.55 o                         
  16   0  16       3830.65       4662.89       325.02 o                         
  18   0  16       2824.54       3512.25       290.71 o                         
  20   0  16        203.13        339.37       114.75 o                         
  22   0  16        424.82        431.34       107.39 o                         
 -29   1  16        285.45        346.88       179.00 o                         
 -27   1  16        168.82        158.40       126.01 o                         
 -25   1  16         27.03         43.92        41.95 o                         
 -23   1  16        126.61        151.85        55.49 o                         
 -21   1  16         85.01          4.59        29.93 o                         
 -19   1  16        118.25        103.60        48.01 o                         
 -17   1  16         38.32         26.13        39.01 o                         
 -15   1  16        717.51        766.92       115.45 o                         
 -13   1  16        428.49        415.89        99.24 o                         
 -11   1  16         49.56        -39.18        57.60 o                         
  -9   1  16        172.63        115.60        67.75 o                         
  -7   1  16        513.56        396.68        40.07 o                         
  -5   1  16       1112.71        974.47        69.05 o                         
  -3   1  16        317.92        200.55        34.77 o                         
  -1   1  16        252.78        202.48        27.89 o                         
   1   1  16       2275.13       1962.08       116.89 o                         
   3   1  16       1774.85       1572.50        86.79 o                         
   5   1  16        455.86        365.28        43.58 o                         
   7   1  16         52.96         99.45        31.30 o                         
   9   1  16        280.18        311.91        73.51 o                         
  11   1  16        215.85        228.43        46.84 o                         
  13   1  16         82.14         52.26        45.36 o                         
  15   1  16          0.93          9.15        43.84 o                         
  17   1  16        136.35         78.28        66.89 o                         
  19   1  16         33.67         62.49        53.67 o                         
  21   1  16        122.16        148.85        47.52 o                         
  23   1  16          0.56        -40.85        81.79 o                         
 -30   2  16        403.01        494.01       278.48 o                         
 -28   2  16        166.06        168.61       162.47 o                         
 -26   2  16        886.58       1031.44       243.27 o                         
 -24   2  16       2057.04       2408.77       199.92 o                         
 -22   2  16       2363.62       2580.08       220.17 o                         
 -20   2  16       1819.66       1878.58       188.76 o                         
 -18   2  16       1918.28       1883.93       186.51 o                         
 -16   2  16       1862.35       1765.09       177.86 o                         
 -14   2  16        518.88        405.68        72.75 o                         
 -12   2  16       2264.54       2290.69       196.80 o                         
 -10   2  16       2764.13       2902.72       219.60 o                         
  -8   2  16       2587.30       2226.84       107.01 o                         
  -6   2  16       4310.77       3975.76       221.63 o                         
  -4   2  16       6485.48       6158.02       189.69 o                         
  -2   2  16        936.00        962.58        75.38 o                         
   0   2  16       1056.93       1133.47        91.14 o                         
   2   2  16       1049.64       1002.94        91.08 o                         
   4   2  16        854.83        784.98        80.93 o                         
   6   2  16       2507.59       2645.86       183.65 o                         
   8   2  16       3244.47       3486.32       205.93 o                         
  10   2  16       3000.88       3467.49       228.81 o                         
  12   2  16       1073.16       1273.74       142.71 o                         
  14   2  16        974.98       1198.81       140.98 o                         
  16   2  16        419.98        494.40        93.70 o                         
  18   2  16        140.34         68.21        68.63 o                         
  20   2  16         75.33         17.76        87.12 o                         
 -25   3  16        371.17        455.60       179.50 o                         
 -23   3  16        260.38        460.84       170.35 o                         
 -21   3  16        551.97        582.25        99.20 o                         
 -19   3  16        987.28       1134.00       140.92 o                         
 -17   3  16         65.21         38.97        53.48 o                         
 -15   3  16          2.01        -38.77        50.05 o                         
 -13   3  16         19.06        -15.89        40.05 o                         
 -11   3  16         79.30        110.05        51.78 o                         
  -9   3  16       2805.90       2780.91       152.48 o                         
  -7   3  16        681.30        669.34        76.53 o                         
  -5   3  16       1235.54       1264.29        98.06 o                         
  -3   3  16        248.78        288.30        48.67 o                         
  -1   3  16          2.50         58.60        32.45 o                         
   1   3  16       1414.89       1501.16       117.67 o                         
   3   3  16        455.59        292.53        90.09 o                         
   5   3  16         14.27        -36.85        79.56 o                         
   7   3  16        258.56        172.08        40.94 o                         
   9   3  16        470.27        476.65       120.29 o                         
  11   3  16       2026.68       2366.65       198.68 o                         
  13   3  16        286.45        230.76        75.36 o                         
  15   3  16          9.05        -48.48        48.48 o                         
  17   3  16         18.65        101.41        63.41 o                         
  19   3  16         87.35        118.16       132.90 o                         
 -22   4  16        231.58        340.75       140.19 o                         
 -20   4  16        542.18        417.76       177.11 o                         
 -18   4  16       2074.21       2149.24       193.18 o                         
 -16   4  16       1275.00       1146.93       140.88 o                         
 -14   4  16         63.84         63.46        73.28 o                         
 -12   4  16       3056.28       3133.83       247.94 o                         
 -10   4  16       3310.18       3254.94       190.33 o                         
  -8   4  16       2261.21       2158.03       145.21 o                         
  -6   4  16        321.17        295.55        48.48 o                         
  -4   4  16         48.20        -31.52        37.17 o                         
  -2   4  16        295.39        144.28        35.32 o                         
   0   4  16       5372.61       5688.59       282.11 o                         
   2   4  16       3191.05       3661.59       226.29 o                         
   4   4  16       1558.87       1737.38       156.89 o                         
   6   4  16        226.49        244.56        59.41 o                         
   8   4  16        494.24        372.83        67.96 o                         
  10   4  16        817.05        770.17       112.79 o                         
  12   4  16        432.82        501.26        91.71 o                         
  14   4  16        325.65        351.02        77.26 o                         
  16   4  16         92.28        133.77        65.52 o                         
  18   4  16        490.19        589.56       171.51 o                         
 -19   5  16       1049.41       1354.65       312.56 o                         
 -17   5  16       1065.74       1074.95       262.69 o                         
 -15   5  16       1209.20       1205.48       147.91 o                         
 -13   5  16        608.57        594.46       106.43 o                         
 -11   5  16        861.27        786.54       129.55 o                         
  -9   5  16         53.84        121.67        37.85 o                         
  -7   5  16          5.88         22.12        26.22 o                         
  -5   5  16        684.63        688.11        72.81 o                         
  -3   5  16        952.96        887.51       119.48 o                         
  -1   5  16       1004.44        878.98       144.43 o                         
   1   5  16       2281.49       2366.31       205.54 o                         
   3   5  16        852.01        795.52       124.63 o                         
   5   5  16        548.27        554.45       100.36 o                         
   7   5  16        822.99        799.78       114.49 o                         
   9   5  16         74.11        103.77        90.86 o                         
  11   5  16        187.62         96.65        75.21 o                         
  13   5  16         36.67         98.19        60.52 o                         
  15   5  16        626.84        816.78       148.77 o                         
 -18   6  16        258.69        343.29       212.93 o                         
 -16   6  16        275.94        338.13       126.00 o                         
 -14   6  16          1.66         71.75       129.69 o                         
 -12   6  16        189.61        178.05        70.21 o                         
 -10   6  16        408.11        368.20        61.14 o                         
  -8   6  16       1106.48       1172.03       111.80 o                         
  -6   6  16        669.62        647.31        93.86 o                         
  -4   6  16        336.66        340.22        84.96 o                         
  -2   6  16        287.44        271.84        60.85 o                         
   0   6  16        712.33        710.93       144.29 o                         
   2   6  16        283.22        240.91        53.16 o                         
   4   6  16        246.16        173.44        53.73 o                         
   6   6  16        253.19        335.63        74.39 o                         
   8   6  16        398.99        430.37        78.05 o                         
  10   6  16        821.33       1206.44       186.11 o                         
  12   6  16        625.54        642.78       271.27 o                         
  14   6  16        261.21        361.12       223.88 o                         
 -15   7  16        833.70        866.15       214.88 o                         
 -13   7  16        624.33        667.66       155.04 o                         
 -11   7  16        991.97        910.93       180.51 o                         
  -9   7  16        161.17         50.86        82.80 o                         
  -7   7  16        511.63        544.68       107.44 o                         
  -5   7  16       1544.79       1752.07       245.79 o                         
  -3   7  16        970.14        802.68       206.12 o                         
  -1   7  16        708.52        410.83       142.43 o                         
   1   7  16        212.64        140.70       221.85 o                         
   3   7  16         65.66         30.52       151.83 o                         
   5   7  16        621.57        651.81       162.73 o                         
   7   7  16       1289.36       1333.85       577.58 o                         
 -29   1  17        305.85        576.00       282.16 o                         
 -27   1  17        315.80        294.91        75.64 o                         
 -25   1  17       2054.44       2267.98       199.94 o                         
 -23   1  17       1694.79       1887.80       179.90 o                         
 -21   1  17       1119.02       1033.68       144.84 o                         
 -19   1  17        331.26        283.14        66.35 o                         
 -17   1  17       1772.91       1870.67       215.79 o                         
 -15   1  17       2875.99       2667.22       250.50 o                         
 -13   1  17       2626.62       2751.23       311.98 o                         
 -11   1  17        518.73        710.88       128.90 o                         
  -9   1  17       3541.86       3630.23       291.05 o                         
  -7   1  17       3736.83       3655.73       275.35 o                         
  -5   1  17       7775.17       6709.50       451.90 o                         
  -3   1  17       4147.71       4064.43       159.30 o                         
  -1   1  17        471.22        493.43        56.43 o                         
   1   1  17        697.88        782.59        76.44 o                         
   3   1  17        863.50        903.73        76.82 o                         
   5   1  17       4224.41       4046.55       164.72 o                         
   7   1  17       1337.81       1555.88       113.85 o                         
   9   1  17        814.54        890.97        90.25 o                         
  11   1  17        952.69       1140.03       106.52 o                         
  13   1  17       1096.49       1282.48       117.46 o                         
  15   1  17        553.52        601.07        82.58 o                         
  17   1  17        892.74       1149.85       118.82 o                         
  19   1  17         87.02         88.22        37.03 o                         
  21   1  17        130.41         -9.22        35.38 o                         
 -28   2  17         41.83        265.30       172.24 o                         
 -24   2  17        155.87        100.92        85.42 o                         
 -22   2  17        323.12        296.97        71.45 o                         
 -20   2  17        528.68        538.77       102.28 o                         
 -18   2  17        162.94        190.93        60.07 o                         
 -16   2  17          6.64        -14.35        59.99 o                         
 -14   2  17          5.39        -50.44        50.44 o                         
 -12   2  17          0.72        -35.62        35.62 o                         
 -10   2  17        703.33        895.94       129.46 o                         
  -8   2  17        521.16        493.67        98.19 o                         
  -6   2  17        192.32        151.61        29.62 o                         
  -4   2  17         49.92         43.98        36.11 o                         
  -2   2  17        382.20        343.17        51.08 o                         
   0   2  17        539.49        477.58        62.11 o                         
   2   2  17        630.42        634.32        74.36 o                         
   4   2  17         23.83        -32.29        32.29 o                         
   6   2  17          3.08          9.12        73.27 o                         
   8   2  17         12.05         38.78        57.00 o                         
  10   2  17       1072.91       1249.62       140.08 o                         
  12   2  17        673.87        733.69       111.25 o                         
  14   2  17         25.40         50.73        36.82 o                         
  16   2  17         88.52        110.10        34.38 o                         
  18   2  17         41.99         25.12        32.20 o                         
  20   2  17        173.75        217.37        95.22 o                         
 -23   3  17        168.33        159.82        85.68 o                         
 -21   3  17        853.43        807.42       119.00 o                         
 -19   3  17       1348.70       1187.21       143.43 o                         
 -17   3  17       1761.48       1908.87       179.54 o                         
 -15   3  17       1179.82       1323.88       166.73 o                         
 -13   3  17       1300.14       1229.58       156.85 o                         
 -11   3  17       2900.53       2770.84       235.65 o                         
  -9   3  17       1828.76       1804.58       184.66 o                         
  -7   3  17        233.17        238.90        45.17 o                         
  -5   3  17       1125.73       1260.76        97.91 o                         
  -3   3  17       1928.31       2285.77       129.22 o                         
  -1   3  17       3810.33       4166.00       192.10 o                         
   1   3  17       5255.93       5624.91       227.98 o                         
   3   3  17       1102.10       1137.74       154.37 o                         
   5   3  17        513.07        539.00        80.80 o                         
   7   3  17        234.30        224.48        94.15 o                         
   9   3  17        539.91        569.18        99.05 o                         
  11   3  17        464.48        510.83       153.82 o                         
  13   3  17        449.02        356.23        77.26 o                         
  15   3  17        588.47        524.29       100.07 o                         
  17   3  17        602.34        825.52       151.26 o                         
 -20   4  17        779.89        867.80       170.02 o                         
 -18   4  17        982.90       1029.17       143.18 o                         
 -16   4  17       1095.74        966.01       124.49 o                         
 -14   4  17        203.46        186.04        85.91 o                         
 -12   4  17        495.12        453.05       100.30 o                         
 -10   4  17        516.75        566.58       103.15 o                         
  -8   4  17         18.59         -9.97        40.87 o                         
  -6   4  17        271.26        170.67        42.61 o                         
  -4   4  17         77.52          8.85        33.89 o                         
  -2   4  17        289.74        353.80        66.86 o                         
   0   4  17       1552.81       1668.70       141.11 o                         
   2   4  17        792.70        959.82       116.97 o                         
   4   4  17        162.52        189.72        53.40 o                         
   6   4  17        237.43         41.07        38.54 o                         
   8   4  17        139.74         78.55        32.18 o                         
  10   4  17        562.39        432.64       128.70 o                         
  12   4  17        563.67        544.65        99.11 o                         
  14   4  17        413.91        337.62       239.65 o                         
  16   4  17        360.58        254.21       108.48 o                         
 -17   5  17        449.54        765.15       238.20 o                         
 -15   5  17        212.26        265.72        97.86 o                         
 -13   5  17         74.11        103.91        58.11 o                         
 -11   5  17       1215.30       1039.90       138.75 o                         
  -9   5  17       2787.37       2543.45       217.18 o                         
  -7   5  17        282.35        173.43        79.94 o                         
  -5   5  17          2.67        -37.01        37.01 o                         
  -3   5  17        296.26        252.66        52.51 o                         
  -1   5  17        529.10        667.28       111.02 o                         
   1   5  17        437.96        305.41        63.30 o                         
   3   5  17        413.46        244.51       110.28 o                         
   5   5  17        379.70        477.56        87.95 o                         
   7   5  17        634.44        919.09       149.15 o                         
   9   5  17       2085.39       2743.40       226.72 o                         
  11   5  17       1259.47       1689.40       201.11 o                         
  13   5  17        139.46        170.38        96.22 o                         
 -18   6  17          8.59        124.91       107.42 o                         
 -16   6  17        751.70        585.65       271.96 o                         
 -14   6  17         45.40       -151.59       151.59 o                         
 -12   6  17        110.36         29.73        64.84 o                         
 -10   6  17       1389.56       1191.84       153.40 o                         
  -8   6  17       1044.78        993.50       141.93 o                         
  -6   6  17       1798.31       1997.64       170.17 o                         
  -4   6  17       2059.80       2209.36       205.30 o                         
  -2   6  17        556.94        394.76        97.49 o                         
   0   6  17         13.94         -0.25        65.48 o                         
   2   6  17         11.52        -39.81        56.95 o                         
   4   6  17        758.53        816.64       130.06 o                         
   6   6  17       1340.73       1385.35       149.10 o                         
   8   6  17        639.73        862.38       162.11 o                         
  10   6  17        589.85        469.39       260.40 o                         
  12   6  17         58.84         10.97        70.37 o                         
 -11   7  17         16.00         57.96        67.51 o                         
  -9   7  17         20.86         54.32       178.07 o                         
  -7   7  17         55.99         -5.18        81.08 o                         
  -5   7  17         63.61       -109.06       173.26 o                         
  -3   7  17        263.00         64.82       111.51 o                         
  -1   7  17        202.51         86.01        78.66 o                         
   1   7  17        541.42        520.99       149.07 o                         
   3   7  17        630.53        584.36       119.26 o                         
   5   7  17        113.67        139.11       187.90 o                         
 -28   0  18       1092.59       1045.34       252.51 o                         
 -26   0  18       1579.25       1466.21       338.26 o                         
 -24   0  18        197.09         98.17        70.90 o                         
 -22   0  18        547.76        440.54       142.02 o                         
 -20   0  18         31.85        -12.75        70.95 o                         
 -18   0  18        937.44        963.65       224.24 o                         
 -16   0  18       5638.71       6332.00       564.00 o                         
 -14   0  18       3383.51       3467.46       424.76 o                         
 -12   0  18        390.92        337.18       130.89 o                         
 -10   0  18       1073.60       1010.15       219.54 o                         
  -8   0  18       1077.91       1137.98       232.99 o                         
  -6   0  18       4234.66       4111.56       432.41 o                         
  -4   0  18       2858.17       3224.38       378.51 o                         
  -2   0  18       2412.78       2802.28       266.23 o                         
   0   0  18       2519.34       2341.55       157.35 o                         
   2   0  18       3879.99       3707.75       204.38 o                         
   4   0  18       6733.26       7013.76       336.02 o                         
   6   0  18        462.83        572.22       100.70 o                         
   8   0  18        130.17         89.87        43.24 o                         
  10   0  18         27.18         12.75        25.75 o                         
  12   0  18        208.15        173.62       142.10 o                         
  14   0  18       1729.45       2114.45       226.77 o                         
  16   0  18        651.55        876.23       153.27 o                         
  18   0  18        295.70        222.73       132.01 o                         
  20   0  18        211.94        300.42       142.00 o                         
 -27   1  18         42.46        119.48        70.59 o                         
 -25   1  18         82.53        196.23        71.19 o                         
 -23   1  18         31.30          7.74        57.76 o                         
 -21   1  18        201.03        252.68        66.15 o                         
 -19   1  18         81.95         23.68       151.76 o                         
 -17   1  18        779.70        701.87       140.17 o                         
 -15   1  18        412.95        439.73       107.85 o                         
 -13   1  18         48.27         28.81       157.04 o                         
 -11   1  18         73.39        -31.83        45.19 o                         
  -9   1  18          0.71          6.00        42.57 o                         
  -7   1  18        224.32        346.11        77.28 o                         
  -5   1  18        224.37        254.51        68.38 o                         
  -3   1  18        172.42        110.00        93.12 o                         
  -1   1  18        352.55        299.19        48.54 o                         
   1   1  18        326.34        262.89        42.56 o                         
   3   1  18         23.32          5.16        31.25 o                         
   5   1  18        316.69        381.67        69.33 o                         
   7   1  18        348.79        431.28        68.70 o                         
   9   1  18        178.91        219.14        48.30 o                         
  11   1  18        163.93        193.09        50.90 o                         
  13   1  18        135.31         44.44        79.05 o                         
  15   1  18        146.59        107.47        55.26 o                         
  17   1  18        100.96        116.64        41.17 o                         
  19   1  18        140.55         96.10        40.98 o                         
 -24   2  18        640.28        721.59       142.13 o                         
 -22   2  18       1451.13       1643.55       175.65 o                         
 -20   2  18        955.12       1088.89       144.64 o                         
 -18   2  18        488.47        394.82        91.77 o                         
 -16   2  18        750.78        900.50       136.74 o                         
 -14   2  18       1191.38       1201.46       157.55 o                         
 -12   2  18       1868.06       2024.15       199.84 o                         
 -10   2  18       2879.67       2965.33       240.37 o                         
  -8   2  18       3233.42       3439.16       257.32 o                         
  -6   2  18       4264.13       4000.60       293.66 o                         
  -4   2  18       1325.58       1283.72       153.67 o                         
  -2   2  18        280.84        238.50        41.99 o                         
   0   2  18        860.27        743.20        77.99 o                         
   2   2  18        132.28         94.33        68.11 o                         
   4   2  18       1796.00       1943.52       135.32 o                         
   6   2  18       1950.90       2345.78       165.34 o                         
   8   2  18       2168.67       2592.18       178.16 o                         
  10   2  18        871.10       1032.06       116.59 o                         
  12   2  18        679.27        819.95       106.30 o                         
  14   2  18        470.88        502.47        86.29 o                         
  16   2  18         33.54         11.54        53.80 o                         
  18   2  18        189.17        316.35        83.37 o                         
 -21   3  18        817.03        803.16       124.51 o                         
 -19   3  18         79.21         99.86        80.64 o                         
 -17   3  18         16.45         33.44        41.75 o                         
 -15   3  18         13.41          0.85        38.62 o                         
 -13   3  18         57.21        -36.41        63.69 o                         
 -11   3  18       1182.57       1251.03       159.09 o                         
  -9   3  18       1028.99        971.59       141.94 o                         
  -7   3  18        854.26        875.92       116.00 o                         
  -5   3  18         51.21         45.53        54.73 o                         
  -3   3  18          7.56         99.71        66.13 o                         
  -1   3  18        101.15        133.08        39.45 o                         
   1   3  18        239.71        214.11        42.53 o                         
   3   3  18          3.60        -31.14        31.14 o                         
   5   3  18        103.31         46.03        46.43 o                         
   7   3  18        672.25        813.50       157.44 o                         
   9   3  18       1565.60       1533.10       224.92 o                         
  11   3  18        491.23        431.25        85.13 o                         
  13   3  18         37.68         -9.18        42.78 o                         
  15   3  18         67.45         52.83        38.78 o                         
  17   3  18         67.60         16.15        33.20 o                         
 -18   4  18        714.81        734.98       131.19 o                         
 -16   4  18        319.34        392.96       110.59 o                         
 -14   4  18        653.49        721.39       131.90 o                         
 -12   4  18       1203.45       1145.39       167.47 o                         
 -10   4  18        931.38        896.37       123.59 o                         
  -8   4  18        381.03        369.72        84.70 o                         
  -6   4  18         13.42        -59.80        59.80 o                         
  -4   4  18       1158.35       1235.23       170.01 o                         
  -2   4  18       2497.39       2912.04       226.76 o                         
   0   4  18       3935.65       4944.80       307.11 o                         
   2   4  18        343.96        526.78        76.72 o                         
   4   4  18        147.16         60.02        42.39 o                         
   6   4  18        151.30         64.20       114.63 o                         
   8   4  18        459.19        434.59        86.76 o                         
  10   4  18        592.87        572.35       102.68 o                         
  12   4  18        561.75        807.84       125.36 o                         
  14   4  18        171.98        149.94        66.61 o                         
 -15   5  18       1164.85       1150.24       185.67 o                         
 -13   5  18        641.05        567.06       103.82 o                         
 -11   5  18        671.29        797.20       126.30 o                         
  -9   5  18        178.20        229.11        65.31 o                         
  -7   5  18        238.59        173.22        77.95 o                         
  -5   5  18        237.05        191.99        74.29 o                         
  -3   5  18        226.51        195.65        49.60 o                         
  -1   5  18        488.79        368.27        70.78 o                         
   1   5  18        605.04        667.37       103.57 o                         
   3   5  18        364.31        425.64        94.09 o                         
   5   5  18        768.45        883.18       125.34 o                         
   7   5  18        455.60        510.10       102.15 o                         
   9   5  18          5.48        -31.02        92.30 o                         
  11   5  18        113.60        226.26        93.71 o                         
 -16   6  18         70.26        -25.74       173.61 o                         
 -14   6  18        349.81        605.48       285.31 o                         
 -12   6  18        255.70        199.66       119.61 o                         
 -10   6  18        435.15        391.45       118.60 o                         
  -8   6  18        643.38        504.42       171.20 o                         
  -6   6  18         13.13        -70.90        96.31 o                         
  -4   6  18        260.13        259.39       100.23 o                         
  -2   6  18        347.20        391.03        81.22 o                         
   0   6  18        217.67        261.94        74.63 o                         
   2   6  18        139.65         84.29       105.27 o                         
   4   6  18        145.29        196.43        94.22 o                         
   6   6  18        121.52        265.18        98.33 o                         
 -25   1  19        720.38        631.57       140.00 o                         
 -23   1  19        416.90        379.46       102.59 o                         
 -21   1  19        220.86        127.64       131.30 o                         
 -19   1  19        982.38       1050.48       235.22 o                         
 -17   1  19       2409.15       2528.78       266.62 o                         
 -15   1  19       1535.58       1703.94       217.33 o                         
 -13   1  19        912.75       1128.99       174.51 o                         
 -11   1  19        521.69        529.07       124.91 o                         
  -9   1  19       1367.03       1458.95       169.19 o                         
  -7   1  19       3146.98       2882.40       232.99 o                         
  -5   1  19       2050.02       2094.64       200.39 o                         
  -3   1  19        909.91       1004.20       137.63 o                         
  -1   1  19       1206.73       1286.87       155.55 o                         
   1   1  19       1637.78       1746.33       182.26 o                         
   3   1  19       3578.03       3823.09       208.83 o                         
   5   1  19       1127.38       1259.57       126.32 o                         
   7   1  19        378.81        373.58        66.85 o                         
   9   1  19        568.74        646.47        80.89 o                         
  11   1  19        215.52        275.26        53.82 o                         
  13   1  19        934.98       1001.26       109.31 o                         
  15   1  19        500.16        667.91       127.51 o                         
  17   1  19        191.38        117.52        49.01 o                         
 -22   2  19        398.69        398.89       108.75 o                         
 -20   2  19         30.05          0.43        82.03 o                         
 -18   2  19         11.96        -41.14        41.14 o                         
 -16   2  19         31.85         -9.72        77.07 o                         
 -14   2  19         36.42        -27.72        39.89 o                         
 -12   2  19        624.20        582.35       108.17 o                         
 -10   2  19        875.53        783.27       129.61 o                         
  -8   2  19         66.53         84.51        55.63 o                         
  -6   2  19          3.22        -36.39        36.39 o                         
  -4   2  19         85.19         96.82        44.13 o                         
  -2   2  19        195.37        184.39        62.83 o                         
   0   2  19        158.27        109.58        62.33 o                         
   2   2  19         22.11        -19.41        35.54 o                         
   4   2  19         69.06         38.09        62.10 o                         
   6   2  19         12.85         29.46        40.10 o                         
   8   2  19        780.34        819.10       103.57 o                         
  10   2  19        645.26        768.23       107.00 o                         
  12   2  19         57.41        -50.21        81.87 o                         
  14   2  19         54.90        -26.79        26.79 o                         
  16   2  19          0.60        -53.67        53.67 o                         
 -21   3  19        826.84        942.41       239.06 o                         
 -19   3  19       1037.10       1227.54       176.15 o                         
 -17   3  19        236.76        292.37        86.99 o                         
 -15   3  19        523.31        476.28        99.69 o                         
 -13   3  19       2095.76       2059.80       215.93 o                         
 -11   3  19        750.13        653.65       115.27 o                         
  -9   3  19        680.08        643.42       126.18 o                         
  -7   3  19        336.23        398.40        90.60 o                         
  -5   3  19        964.01       1129.83       156.80 o                         
  -3   3  19       1526.49       1576.60       188.80 o                         
  -1   3  19       2501.11       2789.75       252.43 o                         
   1   3  19        965.09        998.52       107.09 o                         
   3   3  19        675.93        709.05       109.07 o                         
   5   3  19        312.58        313.94        64.21 o                         
   7   3  19       1335.38       1592.05       255.34 o                         
   9   3  19        475.47        553.33        91.20 o                         
  11   3  19        267.37        242.58        76.19 o                         
  13   3  19        626.34        803.29       122.78 o                         
  15   3  19        126.34        203.21        71.60 o                         
 -18   4  19        462.93        190.87        83.87 o                         
 -16   4  19        896.95        985.34       206.08 o                         
 -14   4  19        853.54        817.59       141.11 o                         
 -12   4  19        836.94        907.52       153.05 o                         
 -10   4  19         83.70        115.64        69.85 o                         
  -8   4  19        101.40         75.29        66.51 o                         
  -6   4  19        148.26        166.72        86.70 o                         
  -4   4  19        101.56         90.96       112.47 o                         
  -2   4  19        903.39        898.70       154.76 o                         
   0   4  19        773.27       1025.12       169.79 o                         
   2   4  19         77.04         77.53        78.14 o                         
   4   4  19         11.55        -12.79        31.01 o                         
   6   4  19          3.07        -41.74        41.74 o                         
   8   4  19         71.94         17.23       105.06 o                         
  10   4  19        110.95        112.03        57.40 o                         
  12   4  19        190.68        139.59        50.90 o                         
 -15   5  19         47.53       -126.84       142.71 o                         
 -13   5  19       1411.16       1295.58       262.15 o                         
 -11   5  19       2125.04       1707.57       282.37 o                         
  -9   5  19       1622.72       2013.90       233.16 o                         
  -7   5  19        102.06         53.24        58.27 o                         
  -5   5  19        463.24        695.99       135.24 o                         
  -3   5  19        302.13        198.66        81.16 o                         
  -1   5  19         89.39         92.18       115.13 o                         
   1   5  19         14.68        -11.76        73.74 o                         
   3   5  19         76.82         94.37        47.73 o                         
   5   5  19         78.90        115.98        65.26 o                         
   7   5  19       1266.40       1767.39       180.15 o                         
   9   5  19        867.93       1173.19       149.11 o                         
 -10   6  19        309.19        282.44       143.54 o                         
  -8   6  19        546.41        678.00       229.44 o                         
  -6   6  19        597.98        663.77       246.61 o                         
  -4   6  19        643.30        728.45       302.06 o                         
  -2   6  19         32.38         87.00       154.46 o                         
   0   6  19         27.92         47.04        63.57 o                         
   2   6  19        801.99        887.29       241.06 o                         
   4   6  19        751.35       1011.66       250.90 o                         
 -22   0  20        442.69        707.86       208.96 o                         
 -20   0  20       1030.86       1346.11       284.61 o                         
 -18   0  20       4196.61       4747.90       533.88 o                         
 -16   0  20       1397.14       1520.38       301.07 o                         
 -14   0  20         40.11        143.63        98.59 o                         
 -12   0  20         13.17        -60.74        78.60 o                         
 -10   0  20        538.88        508.17       174.50 o                         
  -8   0  20        784.77        663.57       193.18 o                         
  -6   0  20       2892.86       2867.69       296.57 o                         
  -4   0  20       1577.82       1658.11       233.54 o                         
  -2   0  20       1013.04       1143.46       177.31 o                         
   0   0  20       2216.75       2296.07       350.64 o                         
   2   0  20       2849.14       2971.88       403.14 o                         
   4   0  20        694.78        889.80       223.13 o                         
   6   0  20         53.96        138.02       119.21 o                         
   8   0  20        644.75        690.87       123.14 o                         
  10   0  20        628.33        709.67       134.81 o                         
  12   0  20       1897.80       2162.60       239.19 o                         
  14   0  20        900.61       1076.90       181.06 o                         
  16   0  20        292.82        669.54       182.63 o                         
 -23   1  20          0.59         45.18        66.18 o                         
 -21   1  20          2.18         12.58       128.95 o                         
 -19   1  20        151.16        107.26        92.41 o                         
 -17   1  20        359.39        369.60       102.52 o                         
 -15   1  20         73.23          7.09        55.69 o                         
 -13   1  20         76.98         -9.90        39.69 o                         
 -11   1  20        133.29        195.02        64.94 o                         
  -9   1  20         68.72         57.26        44.76 o                         
  -7   1  20         21.43         -7.15        48.12 o                         
  -5   1  20        161.86         66.86        80.45 o                         
  -3   1  20        569.80        566.13       107.00 o                         
  -1   1  20        360.11        462.61        95.40 o                         
   1   1  20        244.94        268.78        92.24 o                         
   3   1  20        240.09        290.62        87.02 o                         
   5   1  20        419.29        372.47       102.23 o                         
   7   1  20          9.35         22.27        26.72 o                         
   9   1  20          5.57         -1.78        45.59 o                         
  11   1  20          1.31         59.41        30.57 o                         
  13   1  20         30.20          8.03        39.33 o                         
  15   1  20         84.40        182.77       100.11 o                         
 -22   2  20        451.78        415.89       147.71 o                         
 -20   2  20        395.59        222.97       151.97 o                         
 -18   2  20        453.60        341.32        95.66 o                         
 -16   2  20        408.89        350.24        93.12 o                         
 -14   2  20       1164.93       1171.57       166.69 o                         
 -12   2  20        963.94       1122.63       162.43 o                         
 -10   2  20       2024.39       2114.95       216.26 o                         
  -8   2  20       2087.55       2207.94       262.15 o                         
  -6   2  20       1346.98       1405.02       178.94 o                         
  -4   2  20        558.79        442.65       100.01 o                         
  -2   2  20        752.98        819.42       135.02 o                         
   0   2  20        340.36        475.85       122.88 o                         
   2   2  20        982.91       1016.23       211.76 o                         
   4   2  20       1496.45       1896.49       238.66 o                         
   6   2  20        744.92        899.54       109.78 o                         
   8   2  20        886.35       1148.63       129.17 o                         
  10   2  20        291.04        329.33       122.90 o                         
  12   2  20        298.04        122.46        90.50 o                         
  14   2  20         72.19        -34.77        58.16 o                         
 -19   3  20         88.97         94.41        72.36 o                         
 -17   3  20         38.70         46.43        94.24 o                         
 -15   3  20         73.68          4.54        48.39 o                         
 -13   3  20        608.52        579.72       120.42 o                         
 -11   3  20        635.75        424.13        97.73 o                         
  -9   3  20        374.67        266.21       101.78 o                         
  -7   3  20        122.53        146.43        65.93 o                         
  -5   3  20          0.84         84.36        68.64 o                         
  -3   3  20        301.73        251.48        86.42 o                         
  -1   3  20         64.38         86.44        55.27 o                         
   1   3  20         85.87         57.31       132.05 o                         
   3   3  20          2.68         53.32       108.68 o                         
   5   3  20        116.62         48.26        83.84 o                         
   7   3  20        676.53        885.77       113.54 o                         
   9   3  20        338.95        391.83        85.13 o                         
  11   3  20         24.60        -42.96        42.96 o                         
  13   3  20          3.34        -53.70        54.22 o                         
 -18   4  20        315.50        712.47       226.58 o                         
 -16   4  20        470.11        529.56       188.41 o                         
 -14   4  20       1618.70       1507.02       266.28 o                         
 -12   4  20       1021.58       1032.58       213.10 o                         
 -10   4  20        227.17        267.25        77.02 o                         
  -8   4  20          9.16        -38.58        67.73 o                         
  -6   4  20        101.88        111.76        63.07 o                         
  -4   4  20       1166.42       1463.19       193.14 o                         
  -2   4  20       2262.34       2874.62       295.70 o                         
   0   4  20        409.82        295.12       406.23 o                         
   2   4  20        316.83        223.09       106.05 o                         
   4   4  20        317.49        313.83       129.13 o                         
   6   4  20        151.61         88.41        90.66 o                         
   8   4  20        517.14        532.80        99.40 o                         
  10   4  20        170.44        213.79       123.35 o                         
 -13   5  20        488.13        453.71       179.50 o                         
 -11   5  20         17.95        170.87       121.97 o                         
  -9   5  20        409.43        325.96       125.69 o                         
  -7   5  20        516.01        398.46       179.37 o                         
  -5   5  20        313.75        346.00       216.85 o                         
  -3   5  20       1095.40        709.69       346.88 o                         
  -1   5  20        149.05        369.25       139.86 o                         
   1   5  20        110.22        223.71       125.47 o                         
   3   5  20        388.48        468.99       188.59 o                         
   5   5  20          9.95        -22.49        72.55 o                         
   7   5  20         37.33        -52.31        52.31 o                         
 -19   1  21       1336.30       1642.85       330.30 o                         
 -17   1  21        526.93        614.08       135.61 o                         
 -15   1  21        597.52        647.39       126.53 o                         
 -13   1  21        368.64        427.34       100.29 o                         
 -11   1  21       1001.33       1235.01       172.54 o                         
  -9   1  21       2399.23       2455.51       234.47 o                         
  -7   1  21       1302.22       1288.75       171.24 o                         
  -5   1  21        147.93        129.05        50.17 o                         
  -3   1  21        546.71        685.52       140.53 o                         
  -1   1  21        351.32        557.37       129.85 o                         
   1   1  21       1482.42       1531.31       209.16 o                         
   3   1  21       1740.24       2019.89       249.40 o                         
   5   1  21        329.61        483.42       124.18 o                         
   7   1  21        948.06       1259.75       201.31 o                         
   9   1  21        323.06        533.21       208.58 o                         
  11   1  21        648.99       1153.20       299.51 o                         
 -20   2  21         47.86        148.84       144.78 o                         
 -18   2  21         18.18       -118.29       118.29 o                         
 -16   2  21          6.46         24.58       235.89 o                         
 -14   2  21        249.78        108.77       106.12 o                         
 -12   2  21        189.02        146.16        77.56 o                         
 -10   2  21        284.64        177.90        96.33 o                         
  -8   2  21         59.52         29.28        56.78 o                         
  -6   2  21          3.38         99.04       124.64 o                         
  -4   2  21        482.37        385.20        93.93 o                         
  -2   2  21         72.13        131.43        75.81 o                         
   0   2  21         13.64        -18.33        92.31 o                         
   2   2  21          0.23        -34.02        36.92 o                         
   4   2  21         25.07         33.13       125.60 o                         
   6   2  21        213.10        262.74       100.00 o                         
   8   2  21        482.43        658.79       210.76 o                         
  10   2  21          0.78        -21.06        85.60 o                         
 -19   3  21        531.14        706.27       224.10 o                         
 -17   3  21        553.25        559.76       201.23 o                         
 -15   3  21        880.85        837.60       207.88 o                         
 -13   3  21        678.29        716.23       170.81 o                         
 -11   3  21        105.59         88.46       179.77 o                         
  -9   3  21        188.13        118.17        93.88 o                         
  -7   3  21        556.83        778.20       139.71 o                         
  -5   3  21        798.18        967.75       159.05 o                         
  -3   3  21       1639.21       2057.78       226.11 o                         
  -1   3  21        947.99       1391.96       214.00 o                         
   1   3  21         28.12         20.39        59.89 o                         
   3   3  21        420.09        437.52       161.98 o                         
   5   3  21        349.51        411.80       158.85 o                         
   7   3  21        337.69        512.70       179.54 o                         
   9   3  21        329.44        383.95       183.07 o                         
 -14   4  21        406.79        477.65       186.81 o                         
 -12   4  21         97.94         88.00       119.60 o                         
 -10   4  21        324.40        418.94       169.25 o                         
  -8   4  21        662.81        642.30       194.04 o                         
  -6   4  21        126.03        167.49       127.60 o                         
  -4   4  21        990.47        660.14       334.14 o                         
  -5   5  21        715.58        590.38       364.83 o                         
 -12   0  22        347.80        206.66       108.14 o                         
 -10   0  22        414.81        420.88       268.08 o                         
  -8   0  22        928.96        907.28       177.28 o                         
  -6   0  22        249.78        289.48       123.41 o                         
  -4   0  22        129.42         13.19        56.22 o                         
  -2   0  22       1089.27       1076.04       255.14 o                         
   0   0  22       1674.18       1846.68       331.21 o                         
   2   0  22        457.95        287.66       156.84 o                         
 -15   1  22          2.41        -46.55       154.01 o                         
 -13   1  22         31.35        -33.86        62.17 o                         
 -11   1  22         36.16        -57.20        57.20 o                         
  -9   1  22          0.01        -42.04       134.67 o                         
  -7   1  22        173.58        118.57        47.50 o                         
  -5   1  22        217.74        170.17       105.33 o                         
  -3   1  22        436.68        418.09       115.73 o                         
  -1   1  22        182.78        173.23        78.26 o                         
   1   1  22         11.63         74.20        51.14 o                         
   3   1  22         89.57         -6.16        42.30 o                         
 -14   2  22        757.43        434.52       243.76 o                         
 -12   2  22        792.12        853.48       204.53 o                         
 -10   2  22       1201.44       1268.75       265.09 o                         
  -8   2  22        657.61        446.94       134.78 o                         
  -6   2  22        353.46        365.37       127.03 o                         
  -4   2  22        186.60        160.07       127.08 o                         
  -2   2  22        390.66        359.00       139.54 o                         
   0   2  22        617.11        774.91       214.62 o                         
 -13   3  22        787.05        625.96       301.51 o                         
 -11   3  22        245.32        254.04       229.31 o                         
  -9   3  22        258.62        232.60       205.89 o                         
  -7   3  22         43.02        214.69       208.47 o                         
  -8   4  22        103.93        215.37       209.24 o                         
  -6   4  22       1446.21       1247.14       444.13 o                         
 -13   1  23        434.74        226.35       163.75 o                         
 -11   1  23       1282.38        797.36       339.48 o                         
 -12   2  23        250.91        361.47       230.54 o                         
 -10   2  23          0.31       -179.15       179.15 o                         
                                                                                
