# Supplementary material for: Crystal structures and Hirshfeld surface analyses of bis­[N,N-bis­(2-meth­oxy­eth­yl)di­thio­carbamato-κ2 S,S′]di-n-butyl­tin(IV) and [N-(2-meth­oxy­eth­yl)-N-methyl­dithio­carbamato-κ2 S,S′]tri­phenyl­tin(IV)
Source: Acta Crystallogr E Crystallogr Commun. 2018 Feb 7;74(Pt 3):302–8. doi: 10.1107/S2056989018001901 (PMC5947791; doi:10.1107/S2056989018001901)
Supplement: Supplementary file 3 [file e-74-00302-IIsup3.hkl]

data_II                                                                         
_shelx_title ' 6256'                                                            
_shelx_refln_list_code          4                                               
_shelx_F_calc_maximum      164.32                                               
_exptl_crystal_F_000       520.00                                               
_reflns_d_resolution_high  0.6770                                               
                                                                                
loop_                                                                           
 _space_group_symop_operation_xyz                                               
 'x, y, z'                                                                      
 '-x, -y, -z'                                                                   
                                                                                
_cell_length_a     7.6258                                                       
_cell_length_b    10.2178                                                       
_cell_length_c    14.8621                                                       
_cell_angle_alpha  91.976                                                       
_cell_angle_beta   90.655                                                       
_cell_angle_gamma 107.875                                                       
                                                                                
_shelx_F_squared_multiplier     1.000                                           
                                                                                
loop_                                                                           
 _refln_index_h                                                                 
 _refln_index_k                                                                 
 _refln_index_l                                                                 
 _refln_F_squared_calc                                                          
 _refln_F_squared_meas                                                          
 _refln_F_squared_sigma                                                         
 _refln_observed_status                                                         
   2   0   0        358.58        356.26         9.47 o                         
   3   0   0      11898.56      10838.54       360.95 o                         
   4   0   0         48.73         43.03         5.05 o                         
   5   0   0        376.21        374.35        17.15 o                         
   6   0   0        488.32        501.28        22.76 o                         
   7   0   0        834.74        888.04        57.56 o                         
   8   0   0        531.20        585.26        49.82 o                         
   9   0   0        668.94        721.89        59.81 o                         
  10   0   0         46.79         34.16        15.45 o                         
 -10   1   0        164.18        163.29        29.02 o                         
  -9   1   0        123.61        150.58        27.22 o                         
  -8   1   0       1848.24       1818.84        52.14 o                         
  -7   1   0        751.59        759.47        30.42 o                         
  -6   1   0       1693.23       1624.13        34.68 o                         
  -5   1   0        925.55        873.05        15.74 o                         
  -4   1   0        617.86        549.91        10.35 o                         
  -3   1   0         82.46         76.05         3.21 o                         
  -2   1   0        412.76        368.42         6.35 o                         
   1   1   0       4983.41       5017.42        96.99 o                         
   2   1   0       3489.85       3311.38        47.91 o                         
   3   1   0       7518.90       7325.00       100.05 o                         
   4   1   0       1208.14       1150.15        27.30 o                         
   5   1   0         86.73         69.00         6.44 o                         
   6   1   0        469.43        523.79        41.20 o                         
   7   1   0       1683.59       1706.94        84.93 o                         
   8   1   0        329.07        328.97        38.42 o                         
   9   1   0        114.67        142.29        27.11 o                         
 -10   2   0        717.08        759.53        60.05 o                         
  -9   2   0        775.43        820.04        36.29 o                         
  -8   2   0        302.64        284.56        19.87 o                         
  -7   2   0       1981.13       2006.07        54.23 o                         
  -6   2   0        469.93        510.32        23.76 o                         
  -5   2   0        630.05        617.79        13.10 o                         
  -4   2   0       1351.32       1175.85        17.76 o                         
  -3   2   0        221.81        198.30         5.65 o                         
  -2   2   0        178.07        188.11         4.10 o                         
  -1   2   0       9566.84       9335.44       117.98 o                         
   0   2   0       2774.06       2736.88        25.02 o                         
   1   2   0       1282.83       1227.88        43.85 o                         
   2   2   0      17491.84      17063.01       212.69 o                         
   3   2   0        609.35        612.05        21.72 o                         
   4   2   0        642.41        651.38        15.23 o                         
   5   2   0       1130.58       1172.99        60.34 o                         
   6   2   0        866.73        879.88        56.42 o                         
   7   2   0         93.12        102.44        21.87 o                         
   8   2   0        443.51        454.23        47.46 o                         
   9   2   0        380.21        374.82        45.84 o                         
 -11   3   0         90.25         63.95        16.23 o                         
 -10   3   0         48.63         35.01         8.05 o                         
  -9   3   0       1569.68       1536.57        52.22 o                         
  -8   3   0       1185.92       1170.96        42.87 o                         
  -7   3   0        794.54        764.57        31.85 o                         
  -6   3   0       2619.39       2606.43        48.82 o                         
  -5   3   0        988.77       1017.31        19.23 o                         
  -4   3   0       1800.26       1789.73        23.88 o                         
  -3   3   0       3526.77       3651.72        38.03 o                         
  -2   3   0       2566.26       2521.00        20.90 o                         
  -1   3   0        935.20        858.41        20.50 o                         
   0   3   0       3118.60       3013.36        29.48 o                         
   1   3   0       1262.44       1131.56        21.45 o                         
   2   3   0       2789.72       2683.80        40.70 o                         
   3   3   0       2499.58       2305.45        45.29 o                         
   4   3   0        166.15        198.55        10.53 o                         
   5   3   0         72.40         71.61        15.03 o                         
   6   3   0        969.18        950.71        61.74 o                         
   7   3   0        355.84        334.33        38.89 o                         
   8   3   0          1.39         -1.77         6.84 o                         
   9   3   0        948.80       1136.64        83.58 o                         
 -11   4   0         47.53         36.84        11.75 o                         
 -10   4   0        503.89        501.20        30.19 o                         
  -9   4   0        205.62        192.06        17.59 o                         
  -8   4   0       1526.50       1551.99        50.11 o                         
  -7   4   0        329.51        365.70        21.57 o                         
  -6   4   0        188.91        176.05         9.07 o                         
  -5   4   0       2885.82       2825.62        52.54 o                         
  -4   4   0          2.46          4.38         0.74 o                         
  -3   4   0         88.20         91.29         2.95 o                         
  -2   4   0       4060.94       4281.36        47.60 o                         
  -1   4   0       9578.69      10032.12        96.36 o                         
   0   4   0          5.85         10.14         3.47 o                         
   1   4   0       9631.95       9166.65       106.24 o                         
   2   4   0        652.53        564.34        20.70 o                         
   3   4   0       2628.49       2556.87        94.30 o                         
   4   4   0       2267.12       2363.96        50.89 o                         
   5   4   0        318.59        334.23        19.23 o                         
   6   4   0        348.40        332.61        37.35 o                         
   7   4   0        104.94        111.20        22.77 o                         
   8   4   0        674.96        823.73        67.92 o                         
 -10   5   0        793.89        861.02        40.06 o                         
  -9   5   0        263.30        233.73        19.40 o                         
  -8   5   0        112.65         92.69        11.49 o                         
  -7   5   0       3393.62       3309.02        72.87 o                         
  -6   5   0       1177.16       1154.77        22.06 o                         
  -5   5   0        910.02        865.01        14.04 o                         
  -4   5   0       1465.00       1539.34        23.54 o                         
  -3   5   0       1225.53       1184.74        23.48 o                         
  -2   5   0       1595.94       1711.96        28.72 o                         
  -1   5   0       1965.55       1982.78        71.29 o                         
   0   5   0       6863.53       6795.90       151.80 o                         
   1   5   0        739.33        687.07        19.03 o                         
   2   5   0       4808.48       4728.21        83.15 o                         
   3   5   0       1826.07       1738.72        44.92 o                         
   4   5   0       1801.80       1791.45        46.61 o                         
   5   5   0       1392.83       1346.80        73.86 o                         
   6   5   0         25.22         41.03        14.22 o                         
   7   5   0          6.27        -10.10        10.72 o                         
   8   5   0        401.80        467.34        52.46 o                         
 -11   6   0        496.45        511.99        47.72 o                         
 -10   6   0        105.94         86.60        20.09 o                         
  -9   6   0        309.82        330.29        22.57 o                         
  -8   6   0       1682.85       1682.53        50.44 o                         
  -7   6   0         56.32         60.77        10.72 o                         
  -6   6   0       1406.06       1335.37        25.34 o                         
  -5   6   0        684.78        669.83        13.43 o                         
  -4   6   0         65.23         55.03         3.59 o                         
  -3   6   0       2530.18       2649.26        62.11 o                         
  -2   6   0        159.59        172.19        11.77 o                         
  -1   6   0        256.31        222.40        11.71 o                         
   0   6   0       4296.26       4309.54       183.55 o                         
   1   6   0       3243.13       3063.38       114.76 o                         
   2   6   0         16.30         17.69         3.41 o                         
   3   6   0       5175.61       5228.12        97.36 o                         
   4   6   0        549.99        574.18        26.90 o                         
   5   6   0        327.97        309.04        36.33 o                         
   6   6   0        539.54        594.44        53.78 o                         
   7   6   0        202.15        231.82        35.24 o                         
 -11   7   0        361.71        315.40        39.84 o                         
 -10   7   0        123.31        118.29        23.88 o                         
  -9   7   0          5.61         -0.69         6.68 o                         
  -8   7   0       1736.68       1774.97        79.04 o                         
  -7   7   0       1086.21       1091.94       111.93 o                         
  -6   7   0        251.48        245.79         8.66 o                         
  -5   7   0       3751.81       3091.50       315.74 o                         
  -4   7   0       2627.18       2598.86        79.23 o                         
  -3   7   0       1155.48       1213.18        61.27 o                         
  -2   7   0       1624.74       1775.50        36.33 o                         
  -1   7   0       1645.21       1596.82        98.12 o                         
   0   7   0        839.62        814.93        55.32 o                         
   1   7   0       2122.86       2018.13       198.75 o                         
   2   7   0       1511.47       1445.63        58.82 o                         
   3   7   0        381.24        369.88        34.41 o                         
   4   7   0       3193.76       3278.99       122.36 o                         
   5   7   0        136.01        113.18        23.99 o                         
   6   7   0         32.48         24.08        10.22 o                         
   7   7   0        766.68        821.49        70.41 o                         
 -10   8   0        651.67        670.88        59.67 o                         
  -9   8   0        759.72        908.83        66.92 o                         
  -8   8   0          1.97          7.30         7.10 o                         
  -7   8   0       1490.49       1675.48        86.58 o                         
  -6   8   0        318.28        341.40        22.51 o                         
  -5   8   0         31.76         45.68         8.75 o                         
  -4   8   0       2012.18       2128.64        64.41 o                         
  -3   8   0         78.33        114.54         8.58 o                         
  -2   8   0          4.10         10.64         2.74 o                         
  -1   8   0        531.22        562.28        55.82 o                         
   0   8   0        479.71        460.57        37.97 o                         
   1   8   0        450.30        459.23        20.04 o                         
   2   8   0       2632.25       2649.03        79.27 o                         
   3   8   0        789.96        826.19       103.87 o                         
   4   8   0        196.94        202.64        28.98 o                         
   5   8   0        674.15        721.38        45.09 o                         
   6   8   0         82.12         63.05        18.42 o                         
 -10   9   0          0.42          2.54         8.80 o                         
  -9   9   0        382.84        425.24        47.47 o                         
  -8   9   0        523.41        565.96        52.97 o                         
  -7   9   0         63.48         77.77        11.94 o                         
  -6   9   0       2526.55       2540.21        93.68 o                         
  -5   9   0       2411.89       2396.92        74.77 o                         
  -4   9   0       1028.18       1066.75        60.13 o                         
  -3   9   0       1205.65       1261.63        31.18 o                         
  -2   9   0       3246.25       3404.96        59.77 o                         
  -1   9   0         61.66         54.86        10.27 o                         
   0   9   0        109.68        109.03         8.25 o                         
   1   9   0       1024.81       1045.07        53.42 o                         
   2   9   0          1.33          5.40         6.34 o                         
   3   9   0       1883.15       1739.63       231.35 o                         
   4   9   0        279.82        267.56        20.96 o                         
   5   9   0        116.62        111.26        23.42 o                         
   6   9   0        738.87        774.67        67.50 o                         
  -9  10   0          4.00         -2.87         5.89 o                         
  -8  10   0        752.45        864.79        69.43 o                         
  -7  10   0        476.82        501.11        31.03 o                         
  -6  10   0          1.72          1.20         3.41 o                         
  -5  10   0       2367.93       2610.18        75.68 o                         
  -4  10   0        461.69        543.94        32.35 o                         
  -3  10   0         23.57         27.77         7.90 o                         
  -2  10   0       2002.17       2032.41        61.37 o                         
  -1  10   0        102.77        119.74         8.58 o                         
   0  10   0         19.16         23.39         3.70 o                         
   1  10   0       1076.99       1075.25        59.38 o                         
   2  10   0        964.38        957.74        83.45 o                         
   3  10   0         31.39         28.43        10.61 o                         
   4  10   0       1029.10       1149.74        53.23 o                         
   5  10   0        418.37        488.57        51.43 o                         
  -8  11   0          0.76         -7.76        11.28 o                         
  -7  11   0        350.94        387.56        28.94 o                         
  -6  11   0        806.18        915.98        88.76 o                         
  -5  11   0         20.33         30.80        16.23 o                         
  -4  11   0        970.07       1085.01        48.91 o                         
  -3  11   0       1590.04       1681.32        61.04 o                         
  -2  11   0        354.43        385.93        27.45 o                         
  -1  11   0        540.67        582.73        32.86 o                         
   0  11   0        926.51        946.21        46.54 o                         
   1  11   0         69.81         69.93         9.96 o                         
   2  11   0        340.68        319.54        25.30 o                         
   3  11   0        677.62        764.82        75.03 o                         
   4  11   0         12.29         13.68        11.77 o                         
  -7  12   0         15.22         12.64         6.04 o                         
  -6  12   0        878.87        978.61        49.64 o                         
  -5  12   0        391.80        436.16        32.55 o                         
  -4  12   0         18.23         18.62         7.09 o                         
  -3  12   0       1237.97       1400.84        58.13 o                         
  -2  12   0        140.22        135.46        25.07 o                         
  -1  12   0         20.57         26.75         7.78 o                         
   0  12   0       1302.03       1396.92        87.99 o                         
   1  12   0        478.75        431.81        47.17 o                         
   2  12   0         11.50         20.36        13.28 o                         
   3  12   0        419.66        467.21        53.00 o                         
  -7  13   0       1130.14       1297.52        59.78 o                         
  -6  13   0         16.74          9.24         5.68 o                         
  -5  13   0        595.92        687.15        43.10 o                         
  -4  13   0       1022.01       1169.89        55.93 o                         
  -3  13   0         22.57         16.01         5.52 o                         
  -2  13   0        181.93        212.27        22.13 o                         
  -1  13   0        328.49        321.52        43.29 o                         
   0  13   0        130.84        138.05        29.02 o                         
   1  13   0        277.99        265.71        40.71 o                         
   2  13   0        406.98        448.88        53.88 o                         
  -5  14   0          0.69          4.69         6.89 o                         
  -4  14   0       1311.96       1515.17        66.56 o                         
  -3  14   0        356.46        347.93        30.41 o                         
  -4  15   0          0.07         -7.80        11.02 o                         
   3 -14   1        224.40        238.87        24.98 o                         
   4 -14   1        370.63        419.21        34.45 o                         
   5 -14   1        679.72        773.37        47.92 o                         
  -1 -13   1        405.97        461.30        54.23 o                         
   0 -13   1        483.72        478.89        54.23 o                         
   1 -13   1        177.25        216.29        35.59 o                         
   2 -13   1        165.30        186.03        24.99 o                         
   3 -13   1        733.85        855.81        46.24 o                         
   4 -13   1         81.71        101.68        23.53 o                         
   5 -13   1        200.46        250.80        25.80 o                         
   6 -13   1       1196.46       1380.91        62.30 o                         
   7 -13   1          0.63         14.90         8.14 o                         
   8 -13   1        511.94        613.15        52.56 o                         
  -3 -12   1        114.83        130.55        29.24 o                         
  -2 -12   1        888.86        960.58        76.70 o                         
  -1 -12   1          0.80          9.92         5.51 o                         
   0 -12   1        124.18        112.52        25.41 o                         
   1 -12   1        927.75        991.42        44.51 o                         
   2 -12   1        157.76        152.56        17.77 o                         
   3 -12   1          5.21          4.05         4.62 o                         
   4 -12   1        598.99        662.38        46.16 o                         
   5 -12   1        522.90        582.41        37.78 o                         
   6 -12   1        427.34        517.44        35.63 o                         
   7 -12   1        831.81        891.35        54.58 o                         
   8 -12   1         66.71         92.13        19.81 o                         
  -4 -11   1        596.35        686.42        55.09 o                         
  -3 -11   1        783.27        873.06        45.32 o                         
  -2 -11   1        580.32        549.03        41.80 o                         
  -1 -11   1        708.14        660.26       104.24 o                         
   0 -11   1        628.18        567.75        32.47 o                         
   1 -11   1        927.11        873.13        68.32 o                         
   2 -11   1        388.82        456.63        29.83 o                         
   3 -11   1        265.98        319.96        25.53 o                         
   4 -11   1        133.57        159.44        18.68 o                         
   5 -11   1        639.09        759.78        41.11 o                         
   6 -11   1        409.94        472.86        32.10 o                         
   7 -11   1        254.89        292.66        25.26 o                         
   8 -11   1       1214.05       1407.06        91.55 o                         
  -5 -10   1        178.35        181.13        30.74 o                         
  -4 -10   1         87.59         84.69        14.56 o                         
  -3 -10   1       1525.65       1404.29       120.67 o                         
  -2 -10   1         85.63         83.86        12.66 o                         
  -1 -10   1        382.69        388.16        31.77 o                         
   0 -10   1       3679.05       3636.55       239.37 o                         
   1 -10   1         32.92         36.34         4.65 o                         
   2 -10   1        250.16        251.22        20.85 o                         
   3 -10   1       1931.90       2052.05        41.78 o                         
   4 -10   1        245.44        291.18        16.19 o                         
   5 -10   1        380.46        378.79        27.01 o                         
   6 -10   1       1060.69       1220.10       106.03 o                         
   7 -10   1        453.65        519.02        40.54 o                         
   8 -10   1        216.28        261.17        36.78 o                         
   9 -10   1        369.20        430.78        49.96 o                         
  -6  -9   1         70.20         49.18        15.78 o                         
  -5  -9   1        110.52        103.35        22.65 o                         
  -4  -9   1        960.21        897.76        91.95 o                         
  -3  -9   1        557.72        511.98        46.87 o                         
  -2  -9   1       1395.50       1314.00       138.61 o                         
  -1  -9   1       1624.53       1602.73       125.70 o                         
   0  -9   1       1237.03       1286.34        95.03 o                         
   1  -9   1       1519.24       1551.96        94.32 o                         
   2  -9   1        630.29        670.93        43.49 o                         
   3  -9   1        411.02        459.52        17.46 o                         
   4  -9   1       1838.50       2026.60        43.62 o                         
   5  -9   1         20.62         27.72         4.96 o                         
   6  -9   1        186.74        182.10        21.41 o                         
   7  -9   1       2365.01       2459.27       123.60 o                         
   8  -9   1        142.15        179.00        28.85 o                         
   9  -9   1        270.67        345.02        41.97 o                         
  10  -9   1        437.14        531.40        53.82 o                         
  -6  -8   1        100.00        127.19        25.46 o                         
  -5  -8   1         45.08         19.53         8.61 o                         
  -4  -8   1       1664.31       1705.73        86.66 o                         
  -3  -8   1        241.44        256.62        29.35 o                         
  -2  -8   1        150.35        160.95         7.97 o                         
  -1  -8   1       2475.64       2515.56       155.16 o                         
   0  -8   1        232.64        213.94        13.87 o                         
   1  -8   1        324.73        353.26        26.47 o                         
   2  -8   1       1387.44       1386.20       123.33 o                         
   3  -8   1         51.15         60.78         5.98 o                         
   4  -8   1        421.95        464.83        18.64 o                         
   5  -8   1       1867.18       2026.64        44.79 o                         
   6  -8   1        964.95       1058.54        40.75 o                         
   7  -8   1        970.76        982.48        61.29 o                         
   8  -8   1        922.79       1015.06        68.38 o                         
   9  -8   1        353.15        388.42        43.24 o                         
  10  -8   1        308.47        346.89        41.83 o                         
  -7  -7   1        139.21        151.76        30.50 o                         
  -6  -7   1        159.36        127.98        24.89 o                         
  -5  -7   1        524.23        505.33        47.39 o                         
  -4  -7   1        479.18        465.59        42.36 o                         
  -3  -7   1        767.23        834.60        52.00 o                         
  -2  -7   1       2992.58       2983.62        51.93 o                         
  -1  -7   1       2099.26       2072.18       109.36 o                         
   0  -7   1       3950.15       3737.60       144.68 o                         
   1  -7   1       3165.81       3083.35       342.73 o                         
   2  -7   1         33.89         28.12         6.92 o                         
   3  -7   1       1543.08       1625.94        33.74 o                         
   4  -7   1        329.52        335.96        15.22 o                         
   5  -7   1        588.49        492.06        39.21 o                         
   6  -7   1       1816.39       1736.15        46.79 o                         
   7  -7   1        365.54        396.46        20.63 o                         
   8  -7   1         13.78         13.28         3.88 o                         
   9  -7   1       1776.12       2062.20        98.81 o                         
  10  -7   1        124.18        108.84        22.16 o                         
  -7  -6   1         53.67         67.54        19.88 o                         
  -6  -6   1         14.24         17.93        10.29 o                         
  -5  -6   1       1518.06       1539.58        81.86 o                         
  -4  -6   1        594.97        595.17        28.25 o                         
  -3  -6   1        149.89        153.75        13.55 o                         
  -2  -6   1       3628.41       3532.22        95.82 o                         
  -1  -6   1       1833.68       1928.04        34.95 o                         
   0  -6   1       1187.41       1132.16        50.67 o                         
   1  -6   1       4738.40       4408.13       230.75 o                         
   2  -6   1        160.53        161.29        12.22 o                         
   3  -6   1       1489.14       1613.89        25.97 o                         
   4  -6   1       2663.69       2780.82        42.87 o                         
   5  -6   1        701.54        681.11        16.50 o                         
   6  -6   1        860.19        820.25        18.76 o                         
   7  -6   1        825.02        831.05        31.56 o                         
   8  -6   1       1032.62       1021.30        86.17 o                         
   9  -6   1        572.58        607.61        34.98 o                         
  10  -6   1        810.55        769.31        57.70 o                         
  11  -6   1        175.23        198.18        29.72 o                         
  -8  -5   1          7.70         12.43         8.50 o                         
  -7  -5   1        297.78        313.61        40.04 o                         
  -6  -5   1         65.19         47.99        13.00 o                         
  -5  -5   1         70.60         69.99        17.01 o                         
  -4  -5   1        450.07        494.86        23.66 o                         
  -3  -5   1       2003.36       1968.76        49.76 o                         
  -2  -5   1        548.77        517.92        22.35 o                         
  -1  -5   1       6907.46       6837.94       395.41 o                         
   0  -5   1       2167.96       1999.12        89.08 o                         
   1  -5   1        726.88        662.38        17.18 o                         
   2  -5   1       6247.76       6392.08       199.37 o                         
   3  -5   1       2453.23       2706.17        37.98 o                         
   4  -5   1        133.07        126.07         4.82 o                         
   5  -5   1       1455.52       1429.30        20.90 o                         
   6  -5   1        478.29        488.61        15.10 o                         
   7  -5   1         78.79         65.15        18.79 o                         
   8  -5   1       1006.58       1029.64        39.61 o                         
   9  -5   1         18.15         13.54         8.45 o                         
  10  -5   1        169.19        161.78        17.00 o                         
  -8  -4   1        819.82        960.03        73.77 o                         
  -7  -4   1          0.23          2.42         6.32 o                         
  -6  -4   1        805.59        824.25        58.75 o                         
  -5  -4   1        421.37        459.56        19.87 o                         
  -4  -4   1        325.62        330.14        17.22 o                         
  -3  -4   1       5595.18       5467.47       189.78 o                         
  -2  -4   1       2031.24       2137.42        59.60 o                         
  -1  -4   1         41.83         45.97         3.23 o                         
   0  -4   1       8240.04       7987.92       368.77 o                         
   1  -4   1       2813.06       2745.26        86.23 o                         
   2  -4   1       5065.13       5154.63       145.15 o                         
   3  -4   1       5524.86       5627.75       132.33 o                         
   4  -4   1       3711.31       3929.35        69.13 o                         
   5  -4   1        735.81        713.11        12.92 o                         
   6  -4   1       1926.81       1836.75        38.37 o                         
   7  -4   1       1593.82       1602.50        47.83 o                         
   8  -4   1        760.56        777.10        34.38 o                         
   9  -4   1        287.50        326.61        23.17 o                         
  10  -4   1        306.60        317.19        24.08 o                         
  11  -4   1        331.87        325.24        37.85 o                         
  -9  -3   1        226.51        214.10        35.70 o                         
  -8  -3   1        901.42       1014.96        73.52 o                         
  -7  -3   1        604.75        586.81        51.22 o                         
  -6  -3   1        932.28        927.47        60.64 o                         
  -5  -3   1        375.82        397.16        20.08 o                         
  -4  -3   1       1825.46       1894.13        44.02 o                         
  -3  -3   1        498.30        509.12        19.09 o                         
  -2  -3   1       6234.97       6119.17       296.57 o                         
  -1  -3   1      10622.81      10626.98       237.12 o                         
   0  -3   1       1384.74       1350.61        70.48 o                         
   1  -3   1      14367.79      14766.53       185.96 o                         
   2  -3   1          5.09         13.02         1.78 o                         
   3  -3   1        859.44        835.18        10.81 o                         
   4  -3   1       4590.01       4224.48       153.11 o                         
   5  -3   1        165.20        192.17         9.18 o                         
   6  -3   1         52.83         57.38         6.27 o                         
   7  -3   1       1919.68       1943.78        53.84 o                         
   8  -3   1        518.28        539.32        28.27 o                         
   9  -3   1          9.43          4.84         9.14 o                         
  10  -3   1       1283.72       1342.42        50.39 o                         
  11  -3   1         79.43         72.05        17.74 o                         
  -9  -2   1        742.52        797.01        67.28 o                         
  -8  -2   1        152.85        186.42        30.38 o                         
  -7  -2   1       1829.49       1820.39        90.72 o                         
  -6  -2   1        357.10        358.26        35.67 o                         
  -5  -2   1         78.09         85.13         6.53 o                         
  -4  -2   1       2965.75       2917.05        93.03 o                         
  -3  -2   1         95.00         91.14        12.65 o                         
  -2  -2   1       1113.45       1177.28        42.54 o                         
  -1  -2   1       6001.33       5636.46       297.89 o                         
   0  -2   1       2919.86       2959.90       110.97 o                         
   1  -2   1       3729.45       3861.10        55.83 o                         
   2  -2   1       6032.74       6003.32        47.80 o                         
   3  -2   1       3894.93       3997.72        48.73 o                         
   4  -2   1       2401.13       2367.69        40.60 o                         
   5  -2   1       1181.65       1310.02        48.08 o                         
   6  -2   1       1545.95       1464.75        42.23 o                         
   7  -2   1        163.27        155.02        13.72 o                         
   8  -2   1        601.97        563.85        32.10 o                         
   9  -2   1        644.43        619.83        31.26 o                         
  10  -2   1        119.33        118.06        24.37 o                         
  -9  -1   1        583.31        650.85        58.44 o                         
  -8  -1   1        912.96        983.49        67.42 o                         
  -7  -1   1        964.09        976.99        62.65 o                         
  -6  -1   1       1631.95       1490.76       109.46 o                         
  -5  -1   1        545.94        550.07        12.26 o                         
  -4  -1   1       1062.13        946.80        31.62 o                         
  -3  -1   1        685.75        685.08        33.81 o                         
  -2  -1   1       5902.86       5527.06       249.46 o                         
  -1  -1   1       1302.32       1270.59        34.40 o                         
   2  -1   1         97.94         97.32         2.62 o                         
   3  -1   1       7077.66       6721.69        79.27 o                         
   4  -1   1         44.35         48.25         5.76 o                         
   5  -1   1          1.88          4.14         2.13 o                         
   6  -1   1        844.11        826.23        47.92 o                         
   7  -1   1         44.94         37.56         8.23 o                         
   8  -1   1          3.11          3.34         5.33 o                         
   9  -1   1       1109.27       1151.95        73.62 o                         
  10  -1   1        339.15        350.23        42.90 o                         
 -10   0   1        439.56        466.02        50.07 o                         
  -9   0   1         46.96         57.26        16.19 o                         
  -8   0   1       1720.79       1752.64        65.73 o                         
  -7   0   1        729.02        748.21        51.65 o                         
  -6   0   1        194.28        182.88        23.05 o                         
  -5   0   1       3724.03       3355.67        62.13 o                         
  -4   0   1       2018.22       2077.18        43.11 o                         
  -3   0   1       1450.29       1441.44        48.48 o                         
  -2   0   1       4572.52       4262.22       226.55 o                         
   2   0   1      14889.10      14650.40       114.60 o                         
   3   0   1       1929.00       1900.49        36.80 o                         
   4   0   1        750.40        680.91        18.47 o                         
   5   0   1       5573.81       5305.61        87.72 o                         
   6   0   1        110.39        101.03        17.06 o                         
   7   0   1        872.09        832.92        55.93 o                         
   8   0   1        489.65        536.54        48.00 o                         
   9   0   1          0.45         -7.05         7.73 o                         
  10   0   1        656.58        692.11        63.11 o                         
 -10   1   1        206.78        200.43        31.20 o                         
  -9   1   1       1790.95       2011.56        98.19 o                         
  -8   1   1         17.80         21.62         5.26 o                         
  -7   1   1        856.57        869.45        22.43 o                         
  -6   1   1       1455.62       1415.20        25.78 o                         
  -5   1   1        570.52        516.18        11.50 o                         
  -4   1   1       1383.34       1415.48        26.39 o                         
  -3   1   1        979.53        885.63        16.74 o                         
  -2   1   1        814.56        804.55        28.83 o                         
   1   1   1      16815.67      16744.77       164.79 o                         
   2   1   1      17582.88      17119.51       215.12 o                         
   3   1   1       4147.50       4354.89        68.72 o                         
   4   1   1       1037.01       1032.37        48.49 o                         
   5   1   1       2437.91       2413.63        86.41 o                         
   6   1   1        160.66        144.92        21.29 o                         
   7   1   1         38.97         37.40        10.07 o                         
   8   1   1        867.22        946.23        67.03 o                         
   9   1   1        256.01        232.04        34.63 o                         
 -10   2   1         17.92         10.34         6.79 o                         
  -9   2   1        638.42        673.14        32.80 o                         
  -8   2   1        718.84        705.90        32.30 o                         
  -7   2   1         56.66         60.59         5.91 o                         
  -6   2   1       5593.43       5533.07        63.09 o                         
  -5   2   1        563.30        567.86        13.09 o                         
  -4   2   1        640.53        653.74        14.08 o                         
  -3   2   1       5266.40       5137.08        48.60 o                         
  -2   2   1       1081.88       1065.79        12.38 o                         
  -1   2   1      12521.98      12713.78       157.87 o                         
   0   2   1       4672.77       4759.34        40.47 o                         
   1   2   1       8494.17       7930.54        97.05 o                         
   2   2   1         68.46         89.23         4.72 o                         
   3   2   1       4854.80       4933.66        51.51 o                         
   4   2   1       2487.57       2439.33        58.47 o                         
   5   2   1        762.79        751.14        46.85 o                         
   6   2   1        793.86        836.61        23.05 o                         
   7   2   1        867.48        881.57        62.32 o                         
   8   2   1          0.90          1.80         6.33 o                         
   9   2   1        404.16        455.32        50.67 o                         
 -11   3   1        182.93        175.45        28.46 o                         
 -10   3   1        752.09        809.90        58.51 o                         
  -9   3   1          7.51          3.53         5.10 o                         
  -8   3   1        893.00        847.94        38.14 o                         
  -7   3   1       5183.42       5144.10        75.86 o                         
  -6   3   1        509.52        488.48        13.41 o                         
  -5   3   1       2149.27       2150.51        29.51 o                         
  -4   3   1       2596.73       2453.42        29.83 o                         
  -3   3   1        114.37        103.24         3.67 o                         
  -2   3   1        457.85        449.04         6.59 o                         
  -1   3   1       4753.00       4619.22        51.27 o                         
   0   3   1          0.44          3.10         0.86 o                         
   1   3   1       7354.36       7195.13        70.37 o                         
   2   3   1       6272.55       6291.69        68.59 o                         
   3   3   1        624.32        692.47        13.50 o                         
   4   3   1       7001.93       6740.51       167.91 o                         
   5   3   1        290.55        330.01        32.32 o                         
   6   3   1        101.90        123.47         9.76 o                         
   7   3   1        920.98        962.02        67.10 o                         
   8   3   1        330.97        395.06        46.17 o                         
   9   3   1         32.32         23.85        13.28 o                         
 -11   4   1          0.01        -12.24        12.24 o                         
 -10   4   1        156.03        173.42        17.50 o                         
  -9   4   1        245.10        253.95        20.33 o                         
  -8   4   1         41.46         37.79         7.59 o                         
  -7   4   1       5457.30       5295.03        78.96 o                         
  -6   4   1       1397.79       1392.74        27.96 o                         
  -5   4   1         28.93         38.36         3.66 o                         
  -4   4   1       7333.99       7203.97        65.17 o                         
  -3   4   1        937.23        942.69        12.75 o                         
  -2   4   1       1451.98       1488.70        15.06 o                         
  -1   4   1       2309.15       2271.48        25.59 o                         
   0   4   1       3111.42       3062.25        36.51 o                         
   1   4   1        142.77        141.23         7.58 o                         
   2   4   1       1792.64       1619.12        31.04 o                         
   3   4   1       2243.24       2076.12        28.50 o                         
   4   4   1        693.16        714.67        23.35 o                         
   5   4   1        740.54        750.58        51.47 o                         
   6   4   1       1198.84       1243.28        48.08 o                         
   7   4   1        209.15        186.70        30.30 o                         
   8   4   1        285.88        273.39        39.68 o                         
 -10   5   1        170.43        146.38        25.36 o                         
  -9   5   1         65.14         67.94        10.23 o                         
  -8   5   1       1293.02       1317.54        55.06 o                         
  -7   5   1         23.82         20.48         4.03 o                         
  -6   5   1       1297.15       1304.68        29.40 o                         
  -5   5   1       5827.02       5560.72       116.33 o                         
  -4   5   1       1400.98       1264.11        15.26 o                         
  -3   5   1        819.52        704.80        25.90 o                         
  -2   5   1       2615.63       2667.44        57.37 o                         
  -1   5   1        230.30        263.47        11.09 o                         
   0   5   1       5442.49       5543.57        85.35 o                         
   1   5   1       3089.06       2959.97        50.84 o                         
   2   5   1        699.43        649.14        19.63 o                         
   3   5   1       4253.81       3971.53        59.83 o                         
   4   5   1         84.63        106.47         9.67 o                         
   5   5   1         13.45         21.44         9.11 o                         
   6   5   1       1359.03       1515.09        85.16 o                         
   7   5   1          9.29         -1.02         7.14 o                         
   8   5   1         27.18         18.55         6.88 o                         
 -11   6   1        347.51        400.68        43.09 o                         
 -10   6   1         50.27         49.25        14.61 o                         
  -9   6   1        108.16         82.74        10.80 o                         
  -8   6   1        937.46        900.88        50.66 o                         
  -7   6   1       1493.09       1485.48        30.40 o                         
  -6   6   1        237.32        229.54         8.87 o                         
  -5   6   1       3976.74       3777.04        42.52 o                         
  -4   6   1       2447.32       2242.23        92.80 o                         
  -3   6   1        111.68        112.78         7.38 o                         
  -2   6   1        585.87        435.29        31.85 o                         
  -1   6   1       1441.41       1480.35        51.80 o                         
   0   6   1          8.18          6.15         3.65 o                         
   1   6   1        771.30        773.52        20.80 o                         
   2   6   1       5100.76       4792.06       128.54 o                         
   3   6   1        232.65        168.62        20.23 o                         
   4   6   1       1558.61       1575.30        47.13 o                         
   5   6   1       1614.37       1688.04        53.47 o                         
   6   6   1        248.17        265.71        35.90 o                         
   7   6   1        131.21        104.97        22.62 o                         
 -11   7   1          5.00         -8.64        12.12 o                         
 -10   7   1        288.87        292.58        37.55 o                         
  -9   7   1        367.42        408.41        42.76 o                         
  -8   7   1        117.80        115.74        11.24 o                         
  -7   7   1        324.04        311.84        14.33 o                         
  -6   7   1       2192.79       2102.23        36.99 o                         
  -5   7   1         44.34         44.54         3.21 o                         
  -4   7   1       2139.16       2201.31        90.89 o                         
  -3   7   1       2019.31       2034.43       110.43 o                         
  -2   7   1          2.23          4.91         2.63 o                         
  -1   7   1       1666.94       1637.87        56.21 o                         
   0   7   1       2172.00       2039.98        85.52 o                         
   1   7   1       1993.42       1818.81        65.32 o                         
   2   7   1       2628.56       2495.82       106.12 o                         
   3   7   1       2479.08       2352.18        84.43 o                         
   4   7   1         74.22         86.55        14.11 o                         
   5   7   1       2202.26       2438.97       130.37 o                         
   6   7   1        270.20        241.30        35.29 o                         
   7   7   1         36.77         24.98        11.51 o                         
 -10   8   1          3.15         -3.28         6.13 o                         
  -9   8   1        379.92        417.00        45.39 o                         
  -8   8   1        759.95        745.17        59.62 o                         
  -7   8   1        250.45        258.47        33.43 o                         
  -6   8   1       1389.20       1119.24       120.29 o                         
  -5   8   1       2328.98       2322.84        61.61 o                         
  -4   8   1          0.28         11.60        10.63 o                         
  -3   8   1       3241.95       3261.26       235.34 o                         
  -2   8   1       1286.23       1177.45        22.33 o                         
  -1   8   1        291.87        250.39        12.72 o                         
   0   8   1         44.09         48.03         4.32 o                         
   1   8   1        510.42        489.61        15.68 o                         
   2   8   1          1.42          3.73         1.95 o                         
   3   8   1        991.61        953.23        48.50 o                         
   4   8   1       1457.16       1456.30        81.60 o                         
   5   8   1         82.02         90.14        13.59 o                         
   6   8   1        958.84       1045.83        77.70 o                         
 -10   9   1        408.04        436.80        49.79 o                         
  -9   9   1          1.37         -0.59         6.53 o                         
  -8   9   1        270.37        266.91        36.70 o                         
  -7   9   1       1696.07       1801.19        95.21 o                         
  -6   9   1        104.88        109.40        13.42 o                         
  -5   9   1        779.40        759.33        36.89 o                         
  -4   9   1       2976.39       2887.55       223.33 o                         
  -3   9   1         65.56         64.92        10.46 o                         
  -2   9   1       1976.21       1890.64        88.22 o                         
  -1   9   1       1459.91       1466.91        50.37 o                         
   0   9   1        763.36        686.83        29.33 o                         
   1   9   1        946.03        925.06        70.82 o                         
   2   9   1        158.74        147.77         8.64 o                         
   3   9   1        449.75        455.65        32.56 o                         
   4   9   1       1047.25       1134.38        62.95 o                         
   5   9   1        399.78        412.28        46.42 o                         
  -9  10   1        192.13        168.19        31.02 o                         
  -8  10   1        198.54        246.05        36.41 o                         
  -7  10   1        444.04        469.28        48.92 o                         
  -6  10   1       1095.41       1117.94        47.53 o                         
  -5  10   1        170.58        201.03        26.47 o                         
  -4  10   1       2627.93       2717.54       107.24 o                         
  -3  10   1       2075.48       2135.35        94.55 o                         
  -2  10   1         53.71         66.49        16.31 o                         
  -1  10   1       2061.11       2154.80        74.69 o                         
   0  10   1       1292.59       1377.45        45.02 o                         
   1  10   1          7.08          6.05         2.72 o                         
   2  10   1        125.19        114.50        10.36 o                         
   3  10   1       1135.77       1262.07        88.95 o                         
   4  10   1         42.25         46.75        10.45 o                         
   5  10   1        358.19        333.09        42.72 o                         
  -8  11   1        529.64        594.41        59.27 o                         
  -7  11   1          6.33          8.00        10.85 o                         
  -6  11   1        121.22        113.16        15.49 o                         
  -5  11   1       1523.06       1660.25        61.72 o                         
  -4  11   1         11.89         25.69        11.91 o                         
  -3  11   1        868.27       1019.95        66.93 o                         
  -2  11   1       1208.38       1220.82        74.16 o                         
  -1  11   1          0.10         -1.36         6.97 o                         
   0  11   1        554.28        550.67        22.66 o                         
   1  11   1        394.65        396.36        25.98 o                         
   2  11   1        376.23        368.67        20.02 o                         
   3  11   1        602.49        667.54        52.50 o                         
   4  11   1        425.90        458.14        33.80 o                         
  -7  12   1        190.78        209.72        22.41 o                         
  -6  12   1        280.98        287.91        26.39 o                         
  -5  12   1        310.28        360.69        29.35 o                         
  -4  12   1       1075.35       1180.63        53.47 o                         
  -3  12   1        113.76        126.88        16.93 o                         
  -2  12   1        985.49        998.54        47.22 o                         
  -1  12   1        657.11        659.68        36.80 o                         
   0  12   1         75.49         68.41        18.95 o                         
   1  12   1        134.28        135.64        26.19 o                         
   2  12   1        690.74        716.17        62.89 o                         
   3  12   1         74.32         63.74        18.57 o                         
  -7  13   1        109.91        121.59        24.37 o                         
  -6  13   1        377.55        397.62        32.51 o                         
  -5  13   1         52.82         66.82        13.14 o                         
  -4  13   1        614.42        727.86        43.85 o                         
  -3  13   1        908.65       1032.59        60.45 o                         
  -2  13   1         93.98         80.89        13.62 o                         
  -1  13   1        489.10        548.34        55.14 o                         
   0  13   1        422.79        519.94        55.20 o                         
   1  13   1          1.06          7.32        11.74 o                         
   2  13   1        262.88        325.72        44.47 o                         
  -5  14   1        619.90        633.91        60.69 o                         
  -4  14   1        220.29        279.36        27.93 o                         
  -3  14   1        337.32        370.34        31.56 o                         
   3 -14   2        147.40        137.83        19.00 o                         
   4 -14   2        533.46        660.24        42.99 o                         
   5 -14   2         27.73         27.10         9.81 o                         
  -1 -13   2        498.58        463.34        75.47 o                         
   0 -13   2         32.59         44.54        10.61 o                         
   1 -13   2        690.88        708.18        64.68 o                         
   2 -13   2         42.37         27.69         7.88 o                         
   3 -13   2          7.24          2.10         4.30 o                         
   4 -13   2       1423.38       1623.83        85.80 o                         
   5 -13   2        297.01        331.06        38.69 o                         
   6 -13   2         21.78         26.67         8.95 o                         
   7 -13   2       1156.26       1319.84        61.15 o                         
   8 -13   2        164.59        188.39        29.18 o                         
  -3 -12   2        389.88        424.10        52.71 o                         
  -2 -12   2         36.45         29.51         8.42 o                         
  -1 -12   2       1474.47       1256.51        64.86 o                         
   0 -12   2        665.30        573.41        42.73 o                         
   1 -12   2        457.96        435.02        26.76 o                         
   2 -12   2        432.08        508.31        32.51 o                         
   3 -12   2        523.58        596.22        36.48 o                         
   4 -12   2         97.69         89.38        16.09 o                         
   5 -12   2        131.78        137.18        18.22 o                         
   6 -12   2        667.49        739.70        52.15 o                         
   7 -12   2        118.75        147.66        19.44 o                         
   8 -12   2        370.50        393.12        39.38 o                         
  -4 -11   2         17.99          0.87         8.68 o                         
  -3 -11   2        190.68        157.53        21.76 o                         
  -2 -11   2        610.98        545.36        71.04 o                         
  -1 -11   2         36.42         39.21         7.09 o                         
   0 -11   2       1485.74       1399.86       173.55 o                         
   1 -11   2        171.68        156.98        34.69 o                         
   2 -11   2          0.21          6.82         4.57 o                         
   3 -11   2       1456.55       1585.98        58.81 o                         
   4 -11   2        225.16        248.07        22.73 o                         
   5 -11   2        240.56        254.25        23.57 o                         
   6 -11   2       1106.24       1213.67        52.90 o                         
   7 -11   2        484.96        545.17        34.91 o                         
   8 -11   2         28.32         26.21        15.37 o                         
  -5 -10   2        382.97        367.75        43.51 o                         
  -4 -10   2        477.83        517.01        47.85 o                         
  -3 -10   2          7.43          3.62         4.03 o                         
  -2 -10   2       1122.79       1081.68       125.92 o                         
  -1 -10   2       1644.36       1678.61       136.90 o                         
   0 -10   2        176.07        169.64        12.50 o                         
   1 -10   2       2715.63       2672.86       177.82 o                         
   2 -10   2       1250.49       1198.01       115.41 o                         
   3 -10   2        296.00        319.77        17.27 o                         
   4 -10   2        188.65        188.83        12.77 o                         
   5 -10   2        834.50        934.93        31.36 o                         
   6 -10   2          0.29         -3.94         3.94 o                         
   7 -10   2        781.53        873.32        71.90 o                         
   8 -10   2        584.75        631.79        50.51 o                         
   9 -10   2         26.59         33.83        13.58 o                         
  -6  -9   2        734.15        798.44        67.53 o                         
  -5  -9   2          4.29         -7.10         9.26 o                         
  -4  -9   2        143.03        136.41        23.83 o                         
  -3  -9   2        488.89        444.79        55.34 o                         
  -2  -9   2          6.99          8.33         3.17 o                         
  -1  -9   2       1337.19       1348.19        94.72 o                         
   0  -9   2        289.83        287.92        19.53 o                         
   1  -9   2        657.05        620.73        39.94 o                         
   2  -9   2       3908.80       3493.47       352.56 o                         
   3  -9   2        716.39        772.64        27.47 o                         
   4  -9   2         36.55         35.05         5.27 o                         
   5  -9   2       1156.33       1264.59        35.93 o                         
   6  -9   2        893.45        981.24        32.57 o                         
   7  -9   2          6.22          7.61         4.11 o                         
   8  -9   2        691.35        750.29        59.87 o                         
   9  -9   2        917.48        971.96        71.02 o                         
  -6  -8   2        543.76        589.51        56.27 o                         
  -5  -8   2        376.88        425.52        44.36 o                         
  -4  -8   2        109.48         85.74        18.28 o                         
  -3  -8   2        867.45        966.37        58.14 o                         
  -2  -8   2       2914.96       3239.63       105.88 o                         
  -1  -8   2         59.62         56.06         4.76 o                         
   0  -8   2       3349.66       3216.18       213.09 o                         
   1  -8   2       3349.84       3291.18       204.78 o                         
   2  -8   2        406.67        356.88        33.71 o                         
   3  -8   2       2087.20       2049.19       160.62 o                         
   4  -8   2        783.46        853.93        26.50 o                         
   5  -8   2        252.04        232.94        14.29 o                         
   6  -8   2        372.71        382.55        19.03 o                         
   7  -8   2        630.53        624.86        33.41 o                         
   8  -8   2         89.32         65.92        16.40 o                         
   9  -8   2       1423.67       1678.51        91.72 o                         
  10  -8   2        258.85        332.87        40.18 o                         
  -7  -7   2        795.30        920.97        74.09 o                         
  -6  -7   2        326.70        357.80        42.74 o                         
  -5  -7   2        346.06        367.34        39.91 o                         
  -4  -7   2       1204.74       1232.00        69.56 o                         
  -3  -7   2         34.63         32.22         9.35 o                         
  -2  -7   2        738.72        809.76        46.03 o                         
  -1  -7   2       1488.12       1630.36        48.79 o                         
   0  -7   2         77.49         69.85         4.81 o                         
   1  -7   2       5631.51       5467.24       243.70 o                         
   2  -7   2        832.00        813.14        54.05 o                         
   3  -7   2          0.11          5.87         1.78 o                         
   4  -7   2       3086.60       3205.48        56.02 o                         
   5  -7   2        534.97        475.09        35.53 o                         
   6  -7   2         21.03         24.58         2.35 o                         
   7  -7   2        693.67        708.86        26.73 o                         
   8  -7   2        986.79       1056.70        37.85 o                         
   9  -7   2         68.08         79.00        18.91 o                         
  10  -7   2        322.75        302.99        36.91 o                         
  -7  -6   2       1290.04       1403.59        88.72 o                         
  -6  -6   2        104.36        127.42        24.03 o                         
  -5  -6   2         13.14         19.83         9.44 o                         
  -4  -6   2       1140.82       1214.23        42.93 o                         
  -3  -6   2        709.85        784.06        32.40 o                         
  -2  -6   2          0.02         -0.18         1.77 o                         
  -1  -6   2       2669.82       2822.87        44.41 o                         
   0  -6   2       5105.69       5004.02       190.41 o                         
   1  -6   2          0.60          2.88         1.23 o                         
   2  -6   2       7234.45       7983.15       236.51 o                         
   3  -6   2       2781.71       2864.36        84.27 o                         
   4  -6   2        575.43        532.62        30.81 o                         
   5  -6   2        458.13        478.66        13.95 o                         
   6  -6   2       2297.56       2345.09        45.05 o                         
   7  -6   2         15.32          5.47         4.05 o                         
   8  -6   2        350.37        370.71        26.75 o                         
   9  -6   2       1095.89       1126.97        43.90 o                         
  10  -6   2         39.26         23.46        10.04 o                         
  11  -6   2        916.22       1051.94        68.55 o                         
  -8  -5   2        961.78       1144.99        81.83 o                         
  -7  -5   2         42.28         45.25        15.91 o                         
  -6  -5   2        603.86        624.80        52.62 o                         
  -5  -5   2       1886.37       1838.33        86.55 o                         
  -4  -5   2        398.76        381.60        21.56 o                         
  -3  -5   2       1103.64       1137.88        36.89 o                         
  -2  -5   2        601.57        581.28        41.97 o                         
  -1  -5   2         24.69          9.08         1.58 o                         
   0  -5   2       5952.48       5910.95       234.03 o                         
   1  -5   2        997.08        890.09        40.86 o                         
   2  -5   2         40.62         69.37        35.90 o                         
   3  -5   2       4043.81       3500.60       281.44 o                         
   4  -5   2        225.32        210.13         7.59 o                         
   5  -5   2         65.02         74.58         4.33 o                         
   6  -5   2        990.41        989.58        18.06 o                         
   7  -5   2        304.38        299.15        19.29 o                         
   8  -5   2        297.33        276.62        20.10 o                         
   9  -5   2        400.38        414.35        26.24 o                         
  10  -5   2        298.67        311.26        23.82 o                         
  11  -5   2         74.11         65.60        16.47 o                         
  -8  -4   2        974.27       1048.48        76.40 o                         
  -7  -4   2        739.21        789.07        61.66 o                         
  -6  -4   2         98.10        111.57        20.65 o                         
  -5  -4   2        469.39        470.87        22.07 o                         
  -4  -4   2       1276.38       1399.22        40.34 o                         
  -3  -4   2        179.93        206.86        18.52 o                         
  -2  -4   2         78.85         84.12        12.16 o                         
  -1  -4   2       7953.78       7816.21       441.57 o                         
   0  -4   2        806.24        900.59        42.22 o                         
   1  -4   2       1827.24       1852.11        60.51 o                         
   2  -4   2      14686.27      14406.70       418.95 o                         
   3  -4   2       1149.00       1175.54        39.66 o                         
   4  -4   2       4915.28       4998.77       102.26 o                         
   5  -4   2       1653.66       1611.05        24.60 o                         
   6  -4   2          1.68          1.67         1.91 o                         
   7  -4   2        871.59        857.78        33.96 o                         
   8  -4   2       1085.17       1068.32        45.44 o                         
   9  -4   2        383.34        371.08        24.80 o                         
  10  -4   2        352.66        424.39        27.71 o                         
  11  -4   2        241.62        252.74        34.00 o                         
  -9  -3   2        663.21        702.25        63.65 o                         
  -8  -3   2         12.39          8.22         7.05 o                         
  -7  -3   2       1650.55       1731.54        90.61 o                         
  -6  -3   2       1772.84       1813.64        86.26 o                         
  -5  -3   2        122.73        156.38        11.38 o                         
  -4  -3   2       2328.29       2388.21        85.21 o                         
  -3  -3   2       1189.98       1267.19        53.44 o                         
  -2  -3   2       1481.17       1476.12        85.70 o                         
  -1  -3   2       7426.05       7193.93       627.58 o                         
   0  -3   2       4326.38       4242.02       121.11 o                         
   1  -3   2       3936.74       3896.48        42.62 o                         
   2  -3   2      11629.79      11471.82       240.13 o                         
   3  -3   2       3485.80       3542.17        69.58 o                         
   4  -3   2         71.05         78.26         3.90 o                         
   5  -3   2       5170.50       5238.60        85.03 o                         
   6  -3   2       1338.80       1307.79        68.55 o                         
   7  -3   2         81.21         62.90        14.30 o                         
   8  -3   2        504.53        500.07        33.21 o                         
   9  -3   2        767.41        781.61        35.95 o                         
  10  -3   2          0.30          6.18         5.01 o                         
  11  -3   2        193.73        146.26        27.53 o                         
  -9  -2   2        250.39        254.80        36.79 o                         
  -8  -2   2        513.18        522.25        50.33 o                         
  -7  -2   2          1.79          8.83         8.59 o                         
  -6  -2   2       2528.81       2533.95        48.42 o                         
  -5  -2   2        440.01        492.20        37.51 o                         
  -4  -2   2          0.75          2.38         1.01 o                         
  -3  -2   2       1094.97       1165.70        48.01 o                         
  -2  -2   2       5084.85       5359.88       118.48 o                         
  -1  -2   2          2.03          3.51         0.86 o                         
   0  -2   2        894.33        971.67        16.33 o                         
   1  -2   2      27002.71      25066.77       421.57 o                         
   2  -2   2       2258.83       2261.10        52.35 o                         
   3  -2   2       1588.12       1517.45        15.70 o                         
   4  -2   2       4340.42       4330.47        78.32 o                         
   5  -2   2        525.67        475.75        21.37 o                         
   6  -2   2       1807.94       1732.59        60.14 o                         
   7  -2   2        712.67        702.17        29.92 o                         
   8  -2   2         22.26         17.46         4.78 o                         
   9  -2   2        844.59        883.48        37.78 o                         
  10  -2   2        572.97        594.82        54.27 o                         
  -9  -1   2         46.12         38.32        13.68 o                         
  -8  -1   2        614.90        663.37        54.61 o                         
  -7  -1   2       2450.47       2381.33        68.80 o                         
  -6  -1   2        284.50        263.48         9.35 o                         
  -5  -1   2       4716.05       4504.49       147.79 o                         
  -4  -1   2       5024.01       4923.78        77.48 o                         
  -3  -1   2          0.60          4.54         3.21 o                         
  -2  -1   2       2109.66       2184.25        59.21 o                         
  -1  -1   2       6611.06       6742.19       125.97 o                         
   1  -1   2       4182.85       3999.62        58.04 o                         
   2  -1   2       1147.57       1171.87        22.39 o                         
   3  -1   2        356.17        376.67         7.92 o                         
   4  -1   2       9707.80       9845.85       159.94 o                         
   5  -1   2       1866.05       1789.07        67.35 o                         
   6  -1   2          0.40          2.23         2.21 o                         
   7  -1   2        714.80        742.07        29.72 o                         
   8  -1   2        421.96        376.53        38.48 o                         
   9  -1   2         15.42         19.96         9.69 o                         
  10  -1   2        221.07        191.78        31.85 o                         
 -10   0   2        260.58        222.65        34.27 o                         
  -9   0   2        727.54        796.73        61.83 o                         
  -8   0   2        416.87        406.94        21.85 o                         
  -7   0   2       1216.69       1223.73        66.80 o                         
  -6   0   2        909.79        843.39        54.71 o                         
  -5   0   2        347.35        352.78        25.51 o                         
  -4   0   2       4285.16       4567.90       114.97 o                         
  -3   0   2       3245.13       3197.24        81.80 o                         
  -2   0   2          5.57         10.27         2.35 o                         
  -1   0   2      10268.44      10431.87       180.29 o                         
   1   0   2        935.05        967.02        11.55 o                         
   2   0   2       1592.06       1593.88        28.93 o                         
   3   0   2       6532.27       6393.74        65.85 o                         
   4   0   2        312.01        239.85        11.08 o                         
   5   0   2       1641.48       1587.27        39.09 o                         
   6   0   2        358.24        418.70        34.85 o                         
   7   0   2         33.47         17.63         6.40 o                         
   8   0   2        211.77        233.60        31.69 o                         
   9   0   2        141.24        140.19        26.77 o                         
  10   0   2         41.16         20.64         7.09 o                         
 -10   1   2          0.86        -14.28        14.28 o                         
  -9   1   2        135.60        124.04        23.13 o                         
  -8   1   2       2252.02       2220.20        59.41 o                         
  -7   1   2        178.65        174.88         7.89 o                         
  -6   1   2       1666.54       1621.31        30.38 o                         
  -5   1   2       2618.65       2447.07        41.63 o                         
  -4   1   2        214.92        229.03        13.52 o                         
  -3   1   2       6343.66       6072.67        99.01 o                         
  -2   1   2       4891.09       5133.42        72.06 o                         
  -1   1   2        684.81        690.97        17.35 o                         
   0   1   2       1980.96       2030.02        29.22 o                         
   1   1   2       3638.28       3572.59        31.58 o                         
   2   1   2        130.12        192.89         4.26 o                         
   3   1   2       8216.69       8129.58       122.13 o                         
   4   1   2       3492.79       3413.03        63.47 o                         
   5   1   2         15.24         28.59         8.83 o                         
   6   1   2       3496.69       3490.75       117.79 o                         
   7   1   2       1064.40       1025.94        64.48 o                         
   8   1   2          0.00         -9.83         9.83 o                         
   9   1   2         30.99         33.39        14.61 o                         
 -10   2   2         84.04         69.94        17.60 o                         
  -9   2   2        659.16        685.84        33.23 o                         
  -8   2   2       1099.72       1080.06        40.42 o                         
  -7   2   2       1691.45       1649.40        29.58 o                         
  -6   2   2        101.04         99.29         6.33 o                         
  -5   2   2       1929.30       1852.95        27.18 o                         
  -4   2   2       3012.98       2788.17        35.03 o                         
  -3   2   2        747.64        785.73        14.73 o                         
  -2   2   2        716.40        741.61        12.38 o                         
  -1   2   2      13212.09      13131.02       231.78 o                         
   0   2   2         19.66         23.79         1.33 o                         
   1   2   2        748.81        758.58         9.62 o                         
   2   2   2       9341.54       9317.34        86.85 o                         
   3   2   2         10.45          5.94         1.26 o                         
   4   2   2       1801.49       1717.73        26.41 o                         
   5   2   2       1160.54       1182.93        27.09 o                         
   6   2   2         25.43         11.44         4.58 o                         
   7   2   2       1392.43       1286.83        75.61 o                         
   8   2   2         57.46         86.52        20.92 o                         
   9   2   2        110.51         79.35        21.87 o                         
 -11   3   2         10.70         12.65         7.48 o                         
 -10   3   2          0.87        -12.19        12.19 o                         
  -9   3   2        831.98        800.02        36.70 o                         
  -8   3   2         90.73         84.74         8.05 o                         
  -7   3   2        139.53        153.44         8.72 o                         
  -6   3   2       3797.24       3557.76        54.99 o                         
  -5   3   2        708.36        667.34        15.15 o                         
  -4   3   2       5205.09       5037.48        57.72 o                         
  -3   3   2       1994.06       1978.69        23.76 o                         
  -2   3   2       2049.40       2146.07        20.75 o                         
  -1   3   2       1730.43       1689.69        19.76 o                         
   0   3   2       2528.48       2540.09        23.23 o                         
   1   3   2       3325.96       3225.32        35.27 o                         
   2   3   2       2423.01       2350.37        27.35 o                         
   3   3   2       4641.49       4382.35        55.77 o                         
   4   3   2       1012.01       1012.27        21.66 o                         
   5   3   2       2253.33       2306.15        52.51 o                         
   6   3   2       2115.47       2094.22        65.92 o                         
   7   3   2         28.95         34.83        11.73 o                         
   8   3   2        345.07        348.01        43.15 o                         
 -11   4   2        217.38        203.15        27.60 o                         
 -10   4   2        168.90        144.06        15.73 o                         
  -9   4   2        322.95        294.06        21.75 o                         
  -8   4   2        371.01        376.54        17.86 o                         
  -7   4   2        460.80        465.80        19.10 o                         
  -6   4   2       3738.22       3661.73        49.97 o                         
  -5   4   2       4759.07       4456.12        54.24 o                         
  -4   4   2         66.23         71.96         4.11 o                         
  -3   4   2       4327.46       4478.25        39.35 o                         
  -2   4   2       9823.51      10306.44        90.35 o                         
  -1   4   2        387.17        505.66        11.25 o                         
   0   4   2        473.28        467.07         7.74 o                         
   1   4   2       4197.96       3945.88        36.54 o                         
   2   4   2        519.61        522.42        12.01 o                         
   3   4   2       1333.52       1284.66        22.09 o                         
   4   4   2       2819.29       2750.02        42.58 o                         
   5   4   2         34.57         18.90         4.45 o                         
   6   4   2       1007.15       1087.20        33.17 o                         
   7   4   2        261.78        298.18        38.29 o                         
   8   4   2          0.09          6.69         8.72 o                         
 -10   5   2        483.03        464.82        28.73 o                         
  -9   5   2        345.32        334.04        22.95 o                         
  -8   5   2         16.76         11.52         4.25 o                         
  -7   5   2       1281.66       1221.46        32.33 o                         
  -6   5   2        180.12        158.65         9.60 o                         
  -5   5   2       1272.45       1183.16        24.92 o                         
  -4   5   2       3466.25       3360.81        35.79 o                         
  -3   5   2        111.57         94.04         2.99 o                         
  -2   5   2       4444.71       4421.59        55.21 o                         
  -1   5   2        592.54        578.90         9.10 o                         
   0   5   2        428.58        389.25         9.65 o                         
   1   5   2       2385.88       2263.03        28.31 o                         
   2   5   2       3449.79       3462.37        43.46 o                         
   3   5   2        621.58        607.88        19.92 o                         
   4   5   2        454.24        416.83        14.47 o                         
   5   5   2       2399.66       2275.19        98.09 o                         
   6   5   2          0.09          0.54         7.16 o                         
   7   5   2        369.23        406.76        46.79 o                         
   8   5   2        314.26        333.12        45.02 o                         
 -11   6   2        160.13        158.70        27.01 o                         
 -10   6   2        147.74        143.43        24.41 o                         
  -9   6   2        872.57        889.38        37.15 o                         
  -8   6   2        675.99        663.99        24.49 o                         
  -7   6   2        121.33        126.87         9.54 o                         
  -6   6   2       4114.65       3865.97        77.57 o                         
  -5   6   2         48.80         55.70         3.55 o                         
  -4   6   2       2954.12       2838.53        45.80 o                         
  -3   6   2       6766.43       6798.63       124.25 o                         
  -2   6   2        119.36        154.06         5.23 o                         
  -1   6   2       2206.40       2151.18        40.72 o                         
   0   6   2       3793.64       3677.94        37.13 o                         
   1   6   2        734.33        668.50        14.50 o                         
   2   6   2        689.03        676.77        15.44 o                         
   3   6   2       2584.78       2471.63        78.54 o                         
   4   6   2        224.07        254.35        18.30 o                         
   5   6   2        544.12        643.88        30.75 o                         
   6   6   2        548.31        573.19        53.58 o                         
   7   6   2          1.07         19.16        12.51 o                         
 -11   7   2        393.47        439.28        47.89 o                         
 -10   7   2         17.58         12.24         7.36 o                         
  -9   7   2         53.40         31.33        11.00 o                         
  -8   7   2        879.79        871.13        27.42 o                         
  -7   7   2        330.58        305.55        13.95 o                         
  -6   7   2         87.18         86.61         4.81 o                         
  -5   7   2       3397.31       3184.36       115.63 o                         
  -4   7   2       1063.91       1067.78        37.10 o                         
  -3   7   2       3948.81       3758.75       124.56 o                         
  -2   7   2        300.47        307.51         7.63 o                         
  -1   7   2        694.10        724.97        24.00 o                         
   0   7   2       2796.66       2611.40        34.92 o                         
   1   7   2        376.66        390.93        12.75 o                         
   2   7   2        726.67        705.98        18.69 o                         
   3   7   2        696.84        627.13        20.17 o                         
   4   7   2       1661.54       1672.87        54.22 o                         
   5   7   2        142.45        159.60        16.21 o                         
   6   7   2        428.75        428.04        48.04 o                         
   7   7   2        901.02        979.48        78.02 o                         
 -10   8   2        293.95        322.51        41.58 o                         
  -9   8   2         58.92         42.16        14.29 o                         
  -8   8   2         99.51         85.92        13.23 o                         
  -7   8   2        903.41        914.99        42.30 o                         
  -6   8   2        510.63        430.05        18.04 o                         
  -5   8   2        111.39        120.64        12.90 o                         
  -4   8   2       3165.00       3148.77       225.31 o                         
  -3   8   2          8.36          9.14         4.44 o                         
  -2   8   2        528.10        505.19        11.15 o                         
  -1   8   2       4449.08       4292.27       106.73 o                         
   0   8   2         60.73         51.03         4.21 o                         
   1   8   2         88.07         80.60         5.97 o                         
   2   8   2       3218.52       3036.26        93.01 o                         
   3   8   2        403.12        372.10        16.98 o                         
   4   8   2        243.34        249.97        22.14 o                         
   5   8   2       1043.74       1134.64        63.88 o                         
   6   8   2          8.19          7.34         6.05 o                         
 -10   9   2        131.59        120.80        26.71 o                         
  -9   9   2        321.39        365.37        45.08 o                         
  -8   9   2         14.20          0.37         5.97 o                         
  -7   9   2        375.75        397.54        28.71 o                         
  -6   9   2       1295.16       1232.88        51.66 o                         
  -5   9   2       1440.30       1465.97       108.28 o                         
  -4   9   2        664.17        725.70        34.93 o                         
  -3   9   2       1662.07       1641.70        79.69 o                         
  -2   9   2        670.76        630.48        15.96 o                         
  -1   9   2       1714.49       1705.04        44.32 o                         
   0   9   2         94.82        100.77         5.66 o                         
   1   9   2        886.19        843.94        36.90 o                         
   2   9   2        126.82        131.18        15.03 o                         
   3   9   2        300.77        270.89        23.24 o                         
   4   9   2        197.10        201.83        20.34 o                         
   5   9   2        103.53         90.95        23.27 o                         
  -9  10   2         53.79         59.75        18.64 o                         
  -8  10   2        639.30        708.66        63.21 o                         
  -7  10   2        172.36        155.90        28.03 o                         
  -6  10   2         49.21         39.81        15.38 o                         
  -5  10   2       2291.19       2253.22        96.85 o                         
  -4  10   2        271.83        285.42        22.91 o                         
  -3  10   2        513.85        521.25        41.08 o                         
  -2  10   2       2780.23       2782.05       170.73 o                         
  -1  10   2          2.24          3.47         5.61 o                         
   0  10   2        769.34        796.72        33.71 o                         
   1  10   2       2116.37       2140.36        62.71 o                         
   2  10   2        313.11        281.01        25.26 o                         
   3  10   2         35.60         39.92         9.38 o                         
   4  10   2        904.94       1058.65        52.57 o                         
   5  10   2        245.90        241.35        36.21 o                         
  -8  11   2        184.37        225.19        36.40 o                         
  -7  11   2        309.65        341.39        42.92 o                         
  -6  11   2       1037.84       1038.36        47.73 o                         
  -5  11   2        241.19        263.93        32.20 o                         
  -4  11   2       1355.64       1461.47        79.27 o                         
  -3  11   2        809.60        917.28        62.02 o                         
  -2  11   2       1631.33       1780.27        89.73 o                         
  -1  11   2       1023.23       1065.48        67.50 o                         
   0  11   2         42.15         34.83        11.38 o                         
   1  11   2        693.11        721.56        98.92 o                         
   2  11   2        414.46        392.79        28.26 o                         
   3  11   2         65.23         79.11        12.65 o                         
   4  11   2         38.42         36.22        11.49 o                         
  -7  12   2          1.31        -10.24        10.33 o                         
  -6  12   2        437.32        447.74        32.55 o                         
  -5  12   2        163.95        170.17        19.95 o                         
  -4  12   2          4.81          8.69         7.14 o                         
  -3  12   2       1486.92       1653.44        90.03 o                         
  -2  12   2        194.92        218.35        31.58 o                         
  -1  12   2        410.98        459.02        46.87 o                         
   0  12   2       1261.41       1503.44        87.38 o                         
   1  12   2         98.03        122.34        24.53 o                         
   2  12   2        126.17        119.54        25.14 o                         
   3  12   2        450.76        498.07        52.29 o                         
  -6  13   2         29.27         25.53         8.71 o                         
  -5  13   2        317.28        354.92        30.27 o                         
  -4  13   2        852.69        944.28        81.47 o                         
  -3  13   2        108.36        121.86        17.40 o                         
  -2  13   2        913.77        931.40        47.61 o                         
  -1  13   2        146.07        166.36        30.60 o                         
   0  13   2        298.71        255.28        37.51 o                         
   1  13   2        322.84        362.27        45.28 o                         
   2  13   2         30.91         17.76         8.43 o                         
  -5  14   2         40.56         23.65        11.68 o                         
  -4  14   2        588.11        605.81        57.84 o                         
  -3  14   2         38.95         30.31        13.06 o                         
   0 -14   3        168.26        127.34        22.59 o                         
   3 -14   3        117.43        117.00        22.25 o                         
   4 -14   3        398.72        406.01        35.98 o                         
   5 -14   3        510.39        526.18        53.51 o                         
  -1 -13   3        945.86        772.27        54.06 o                         
   0 -13   3        884.39        725.97        52.11 o                         
   1 -13   3         64.66         48.67        11.06 o                         
   2 -13   3        911.65        928.17        54.12 o                         
   3 -13   3        139.41        145.60        26.85 o                         
   4 -13   3          0.34          1.68         8.82 o                         
   5 -13   3        551.55        636.24        41.45 o                         
   6 -13   3        504.21        576.42        39.68 o                         
   7 -13   3          7.13          1.94         7.01 o                         
   8 -13   3        296.20        331.72        39.39 o                         
  -2 -12   3        835.01        667.12        47.67 o                         
  -1 -12   3          7.84         12.00         7.66 o                         
   0 -12   3        579.58        503.54        41.07 o                         
   1 -12   3       1728.53       1701.21       239.90 o                         
   2 -12   3          1.41         -2.77         4.85 o                         
   3 -12   3        482.38        505.30        33.27 o                         
   4 -12   3        786.32        797.20        43.37 o                         
   5 -12   3          1.82          1.09         6.27 o                         
   6 -12   3        832.73        899.96        47.88 o                         
   7 -12   3        508.05        588.61        80.15 o                         
   8 -12   3          5.43         14.95         8.99 o                         
  -4 -11   3        136.42        116.67        22.49 o                         
  -3 -11   3        266.73        252.69        33.17 o                         
  -2 -11   3        616.96        602.60       125.73 o                         
  -1 -11   3        686.62        640.41        85.78 o                         
   0 -11   3         39.31         41.15         7.05 o                         
   1 -11   3       1604.01       1545.63       227.34 o                         
   2 -11   3        428.71        424.13        39.62 o                         
   3 -11   3          6.66          3.91         6.30 o                         
   4 -11   3        395.04        414.95        20.29 o                         
   5 -11   3        987.22       1108.35        82.83 o                         
   6 -11   3          9.80         11.01         5.00 o                         
   7 -11   3        145.03        172.46        19.19 o                         
   8 -11   3        960.46       1050.59        71.84 o                         
  -5 -10   3         10.15          3.45         6.60 o                         
  -4 -10   3         42.19         24.01         6.02 o                         
  -3 -10   3        977.07        836.74       108.19 o                         
  -2 -10   3         84.28         76.57        10.31 o                         
  -1 -10   3        690.42        643.84        50.12 o                         
   0 -10   3       2058.02       2128.26       162.97 o                         
   1 -10   3         12.69         19.64         3.00 o                         
   2 -10   3       1564.42       1482.84       190.89 o                         
   3 -10   3       1569.35       1386.82       189.99 o                         
   4 -10   3          4.54          5.93         3.45 o                         
   5 -10   3        321.02        378.34        20.12 o                         
   6 -10   3        880.13        896.76        32.91 o                         
   7 -10   3        316.99        349.64        26.08 o                         
   8 -10   3        552.84        664.52        35.56 o                         
   9 -10   3        269.36        319.01        41.32 o                         
  -5  -9   3        229.72        225.93        33.15 o                         
  -4  -9   3         11.38         12.99         4.82 o                         
  -3  -9   3        829.94        887.13        56.40 o                         
  -2  -9   3        402.85        394.38        44.43 o                         
  -1  -9   3       1320.78       1303.43        70.55 o                         
   0  -9   3       2081.93       2025.42       130.58 o                         
   1  -9   3       1170.44       1227.18        81.57 o                         
   2  -9   3        219.79        207.46        16.12 o                         
   3  -9   3       3689.03       3326.85       323.45 o                         
   4  -9   3        589.52        576.57        26.30 o                         
   5  -9   3         46.46         48.80         6.92 o                         
   6  -9   3        289.90        320.35        19.39 o                         
   7  -9   3       1066.91       1142.86        38.24 o                         
   8  -9   3         21.44         13.07        11.50 o                         
   9  -9   3        175.18        243.44        34.33 o                         
  -6  -8   3         11.72          0.57        10.19 o                         
  -5  -8   3        402.98        427.41        43.77 o                         
  -4  -8   3        910.11        924.10        60.64 o                         
  -3  -8   3         56.17         67.35        14.34 o                         
  -2  -8   3          5.68          3.83         3.29 o                         
  -1  -8   3       1860.76       1749.15       116.87 o                         
   0  -8   3        592.36        454.68       101.25 o                         
   1  -8   3        263.92        252.22        12.13 o                         
   2  -8   3       2482.16       2255.67       110.78 o                         
   3  -8   3         68.93         62.95         6.20 o                         
   4  -8   3       1999.82       2145.71        53.67 o                         
   5  -8   3       1446.81       1561.12        39.76 o                         
   6  -8   3        168.95        153.25         6.70 o                         
   7  -8   3        617.33        649.77        26.05 o                         
   8  -8   3        344.83        378.86        40.33 o                         
   9  -8   3        205.71        255.31        34.15 o                         
  10  -8   3        722.63        781.07        62.00 o                         
  -7  -7   3        200.35        202.07        34.76 o                         
  -6  -7   3        518.07        594.74        54.74 o                         
  -5  -7   3         14.26         16.90         8.59 o                         
  -4  -7   3       1478.50       1518.44        76.48 o                         
  -3  -7   3        649.75        666.68        45.41 o                         
  -2  -7   3       1007.86       1017.89        51.04 o                         
  -1  -7   3       1658.29       1683.35       108.76 o                         
   0  -7   3       4909.06       4660.21       237.78 o                         
   1  -7   3        837.53        823.43        50.18 o                         
   2  -7   3       2030.59       1786.00       102.59 o                         
   3  -7   3       4255.73       4029.08       150.61 o                         
   4  -7   3        119.62        108.16        10.69 o                         
   5  -7   3        788.56        717.80        35.36 o                         
   6  -7   3       1320.25       1338.36        23.19 o                         
   7  -7   3          5.74          3.30         1.62 o                         
   8  -7   3        169.30        152.40        13.89 o                         
   9  -7   3       1170.16       1344.21        76.69 o                         
  10  -7   3          0.27          3.69         6.16 o                         
  -7  -6   3         28.23         43.61        15.97 o                         
  -6  -6   3        621.16        613.02        53.67 o                         
  -5  -6   3       1658.49       1705.28        85.38 o                         
  -4  -6   3         22.82         26.73         6.52 o                         
  -3  -6   3         89.57         80.10        10.33 o                         
  -2  -6   3       2827.06       2847.65       181.68 o                         
  -1  -6   3        614.95        675.34        18.78 o                         
   0  -6   3        428.22        423.55        19.06 o                         
   1  -6   3       3943.77       3847.68       175.35 o                         
   2  -6   3        994.95        943.87        55.48 o                         
   3  -6   3       3979.85       3210.10       354.54 o                         
   4  -6   3       1956.33       1760.18        75.74 o                         
   5  -6   3         83.34         89.75         4.56 o                         
   6  -6   3       1394.70       1415.25        38.21 o                         
   7  -6   3        856.96        903.38        33.83 o                         
   8  -6   3        585.47        596.91        29.36 o                         
   9  -6   3        859.46        825.70        37.42 o                         
  10  -6   3        278.33        286.44        33.82 o                         
  11  -6   3        126.70        168.37        26.64 o                         
  -8  -5   3        176.70        207.78        34.17 o                         
  -7  -5   3        833.40        915.37        67.97 o                         
  -6  -5   3        117.71        107.70        22.15 o                         
  -5  -5   3       2100.76       2265.69        96.53 o                         
  -4  -5   3        648.29        705.86        30.70 o                         
  -3  -5   3        364.22        412.63        21.94 o                         
  -2  -5   3       1736.96       1611.42       156.67 o                         
  -1  -5   3        724.04        710.56        40.09 o                         
   0  -5   3       2585.35       2562.01       153.09 o                         
   1  -5   3       3793.80       3974.93       155.92 o                         
   2  -5   3      11782.08      11754.58       508.52 o                         
   3  -5   3        333.18        357.42         8.17 o                         
   4  -5   3       1019.97        976.69        31.56 o                         
   5  -5   3       2405.08       2375.67        62.98 o                         
   6  -5   3        629.84        585.74        15.26 o                         
   7  -5   3        159.16        158.00        10.81 o                         
   8  -5   3        828.96        880.13        64.75 o                         
   9  -5   3         47.77         38.09         7.89 o                         
  10  -5   3        194.65        200.97        19.00 o                         
  11  -5   3        565.96        675.60        51.96 o                         
  -8  -4   3        506.12        630.94        58.61 o                         
  -7  -4   3        300.81        312.08        37.85 o                         
  -6  -4   3       3141.13       3298.46       124.20 o                         
  -5  -4   3         43.33         53.30         8.05 o                         
  -4  -4   3       1918.02       1930.17        78.39 o                         
  -3  -4   3       2788.06       2968.41        92.52 o                         
  -2  -4   3        196.59        214.66        19.24 o                         
  -1  -4   3         20.07         15.65         3.40 o                         
   0  -4   3       1883.78       1630.05        65.15 o                         
   1  -4   3        458.66        458.64        17.66 o                         
   2  -4   3       1864.28       1787.15       170.98 o                         
   3  -4   3       6751.57       6875.96       133.47 o                         
   4  -4   3       1086.95       1150.77        31.88 o                         
   5  -4   3       2764.54       2734.10        35.20 o                         
   6  -4   3        363.43        367.67        13.84 o                         
   7  -4   3        140.74        122.23        17.32 o                         
   8  -4   3        206.17        210.41        17.48 o                         
   9  -4   3        580.10        563.22        30.81 o                         
  10  -4   3        256.38        241.25        24.40 o                         
  11  -4   3         39.38         31.63        12.06 o                         
  -8  -3   3        531.49        543.75        52.24 o                         
  -7  -3   3        256.64        307.82        36.08 o                         
  -6  -3   3       1111.53       1117.72        65.41 o                         
  -5  -3   3       4101.09       4173.30       129.86 o                         
  -4  -3   3        740.93        734.33        43.84 o                         
  -3  -3   3       2908.58       2690.35       170.98 o                         
  -2  -3   3       4206.61       4124.40       362.54 o                         
  -1  -3   3       3698.32       3505.33       120.10 o                         
   0  -3   3        748.47        733.19        24.16 o                         
   1  -3   3       2138.35       2146.37        50.79 o                         
   2  -3   3       3507.58       3686.33        56.57 o                         
   3  -3   3       4790.73       4897.42        93.50 o                         
   4  -3   3       4363.37       4295.85        67.79 o                         
   5  -3   3         74.81         74.11         3.76 o                         
   6  -3   3       1677.73       1687.56        39.18 o                         
   7  -3   3       1036.96       1015.02        59.14 o                         
   8  -3   3          0.17         -1.02         3.87 o                         
   9  -3   3        150.97        135.23        14.84 o                         
  10  -3   3        963.79       1073.17        71.19 o                         
  -9  -2   3         93.67         70.97        19.42 o                         
  -8  -2   3         37.50         49.07        15.27 o                         
  -7  -2   3       1221.00       1215.08        71.00 o                         
  -6  -2   3        131.73        123.80         7.54 o                         
  -5  -2   3        561.07        498.86        22.98 o                         
  -4  -2   3       4908.09       4235.20       347.50 o                         
  -3  -2   3        364.17        320.92        23.85 o                         
  -2  -2   3        264.01        310.60        20.09 o                         
  -1  -2   3       8617.83       8560.82       225.39 o                         
   0  -2   3       1279.73       1343.86        43.65 o                         
   1  -2   3        258.08        263.86         6.18 o                         
   2  -2   3       8057.99       7751.06       125.66 o                         
   3  -2   3       2889.11       2849.34        29.49 o                         
   4  -2   3       4286.61       4398.73        54.46 o                         
   5  -2   3       2044.47       1972.67        31.09 o                         
   6  -2   3        367.09        338.98        18.97 o                         
   7  -2   3       1223.30       1213.29        39.99 o                         
   8  -2   3        350.76        341.44        21.87 o                         
   9  -2   3         86.92        111.68        22.28 o                         
  10  -2   3         92.01        103.65        22.65 o                         
  -9  -1   3        101.89         87.56        21.23 o                         
  -8  -1   3        858.96        985.59        65.60 o                         
  -7  -1   3       1068.17       1048.40        50.16 o                         
  -6  -1   3        537.98        509.21        37.57 o                         
  -5  -1   3       1317.06       1232.08        67.49 o                         
  -4  -1   3       2031.71       1950.64        68.59 o                         
  -3  -1   3       3105.68       3199.07        85.62 o                         
  -2  -1   3       2060.60       2079.42        57.26 o                         
  -1  -1   3        184.60        169.57        10.66 o                         
   0  -1   3       6433.56       7027.25       381.87 o                         
   2  -1   3         21.79         35.21         2.36 o                         
   3  -1   3       3316.51       3164.97        34.47 o                         
   4  -1   3        936.51       1008.34        15.54 o                         
   5  -1   3       1565.50       1544.37        75.29 o                         
   6  -1   3       2522.27       2450.68        82.58 o                         
   7  -1   3        220.49        228.82        26.99 o                         
   8  -1   3        234.02        193.90        27.54 o                         
   9  -1   3        782.93        860.44        64.59 o                         
  10  -1   3         52.41         50.33        16.97 o                         
 -10   0   3        168.44        139.83        26.29 o                         
  -9   0   3         48.33         32.02        10.54 o                         
  -8   0   3       1233.99       1208.46        39.85 o                         
  -7   0   3        586.09        587.88        24.27 o                         
  -6   0   3          5.33         10.15         7.01 o                         
  -5   0   3      10834.14      10813.69       230.50 o                         
  -4   0   3        181.10        159.39        15.84 o                         
  -3   0   3       1974.39       2112.50        61.85 o                         
  -2   0   3      10953.70      10731.48       411.47 o                         
  -1   0   3       4348.45       4829.85        90.62 o                         
   0   0   3       3034.10       3185.09        62.30 o                         
   1   0   3       9587.76       9271.93       165.96 o                         
   2   0   3       6898.39       6879.01        74.90 o                         
   3   0   3        371.51        337.67        12.39 o                         
   4   0   3       5897.50       5895.31        79.71 o                         
   5   0   3       1266.81       1158.44        56.20 o                         
   6   0   3       3042.55       2911.71       103.95 o                         
   7   0   3        904.23        890.34        57.14 o                         
   8   0   3        192.44        170.05        26.96 o                         
   9   0   3        131.24        126.78        25.01 o                         
  10   0   3        157.00        160.97        30.39 o                         
 -10   1   3        319.82        301.36        37.65 o                         
  -9   1   3        477.05        481.41        45.19 o                         
  -8   1   3        226.40        213.75        16.85 o                         
  -7   1   3        589.92        610.28        16.65 o                         
  -6   1   3       3515.35       3454.97        66.36 o                         
  -5   1   3       1337.58       1264.76        52.85 o                         
  -4   1   3       2441.74       2291.57        77.32 o                         
  -3   1   3       1465.74       1375.52        32.21 o                         
  -2   1   3      11791.55      11988.03       151.24 o                         
  -1   1   3       6847.90       7369.75        92.52 o                         
   0   1   3        137.68        137.27         5.44 o                         
   1   1   3       1392.50       1465.14        21.80 o                         
   2   1   3       7648.43       7842.18        90.16 o                         
   3   1   3       3055.21       2813.52       186.93 o                         
   4   1   3        167.55        184.08        10.13 o                         
   5   1   3       4252.51       4100.06        78.90 o                         
   6   1   3          2.93          8.81         9.13 o                         
   7   1   3        382.18        362.03        37.35 o                         
   8   1   3        886.42        952.97        68.01 o                         
   9   1   3          1.86          8.42        10.80 o                         
 -10   2   3         71.15         81.94        19.26 o                         
  -9   2   3        504.74        483.22        27.75 o                         
  -8   2   3        268.88        264.47        19.50 o                         
  -7   2   3          1.51          2.47         1.49 o                         
  -6   2   3       4352.01       4152.85        60.97 o                         
  -5   2   3       1706.52       1768.22        27.03 o                         
  -4   2   3        205.59        195.72        13.65 o                         
  -3   2   3      10952.43      10803.91       283.91 o                         
  -2   2   3       1882.30       2068.03        28.66 o                         
  -1   2   3      10173.63       9966.46       130.11 o                         
   0   2   3       4090.88       4093.05        44.34 o                         
   1   2   3        291.66        299.70         6.24 o                         
   2   2   3       3134.72       3321.65        31.55 o                         
   3   2   3        910.70        815.64        15.86 o                         
   4   2   3       2037.95       1891.28        32.24 o                         
   5   2   3       2619.19       2446.28       109.11 o                         
   6   2   3       1254.14       1230.02        68.35 o                         
   7   2   3        106.35         86.31        19.41 o                         
   8   2   3        694.71        815.98        64.54 o                         
   9   2   3        261.15        297.99        41.68 o                         
 -11   3   3        442.33        437.05        43.48 o                         
 -10   3   3         91.66         77.56        16.35 o                         
  -9   3   3        123.51        111.96        17.53 o                         
  -8   3   3       1368.22       1355.63        52.96 o                         
  -7   3   3        661.94        661.24        19.24 o                         
  -6   3   3        597.43        562.63        18.70 o                         
  -5   3   3       1464.20       1404.41        25.24 o                         
  -4   3   3       1882.89       1716.04        24.50 o                         
  -3   3   3       1799.26       1715.54        24.69 o                         
  -2   3   3       4303.19       4443.02        61.81 o                         
  -1   3   3       1727.71       2009.19        50.07 o                         
   0   3   3          1.69          5.46         0.77 o                         
   1   3   3       4805.40       5026.21        50.43 o                         
   2   3   3       1735.19       1745.35        21.03 o                         
   3   3   3        132.15        173.45         6.05 o                         
   4   3   3       4314.92       4156.98        56.46 o                         
   5   3   3        679.51        723.82        18.18 o                         
   6   3   3        133.86        116.15        21.16 o                         
   7   3   3       1751.02       1711.28        91.56 o                         
   8   3   3         21.12         50.24        19.32 o                         
 -11   4   3        152.87        161.47        24.50 o                         
 -10   4   3        554.66        551.32        31.63 o                         
  -9   4   3        110.13         98.35        12.50 o                         
  -8   4   3         14.25         11.57         3.07 o                         
  -7   4   3       1564.72       1572.35        35.81 o                         
  -6   4   3       1151.38       1047.62        23.61 o                         
  -5   4   3         33.79         47.58         5.71 o                         
  -4   4   3       7717.46       7566.01        70.02 o                         
  -3   4   3        210.61        197.49         6.08 o                         
  -2   4   3       1635.84       1626.96        20.24 o                         
  -1   4   3       6259.63       6272.52        71.98 o                         
   0   4   3       1406.97       1419.44        20.99 o                         
   1   4   3        704.32        691.61        11.43 o                         
   2   4   3        596.83        591.50        11.70 o                         
   3   4   3       2403.17       2256.66        40.98 o                         
   4   4   3        541.10        559.95        16.47 o                         
   5   4   3       2249.04       2292.23        70.73 o                         
   6   4   3       1200.01       1130.97        69.75 o                         
   7   4   3        878.51        931.37        68.83 o                         
   8   4   3        414.44        421.03        50.05 o                         
 -10   5   3         94.31         96.42        17.17 o                         
  -9   5   3        458.41        430.10        26.09 o                         
  -8   5   3        366.62        365.54        18.10 o                         
  -7   5   3         79.49         69.89         8.21 o                         
  -6   5   3        533.08        546.17        18.32 o                         
  -5   5   3        925.22        859.36        18.93 o                         
  -4   5   3       2042.51       1922.32        30.31 o                         
  -3   5   3       3748.26       3637.20        36.35 o                         
  -2   5   3        825.29        844.75        32.63 o                         
  -1   5   3       3813.44       3835.32        59.47 o                         
   0   5   3       4603.75       4602.35        58.70 o                         
   1   5   3        252.62        269.81         7.87 o                         
   2   5   3        135.62        131.71         6.37 o                         
   3   5   3       2181.42       2123.69        36.85 o                         
   4   5   3        447.10        450.67        21.67 o                         
   5   5   3          6.93          9.72         5.51 o                         
   6   5   3       1559.17       1581.79        87.01 o                         
   7   5   3        162.44        178.38        30.59 o                         
 -11   6   3        481.43        464.08        47.49 o                         
 -10   6   3        112.82        101.81        21.12 o                         
  -9   6   3         70.89         57.24         7.38 o                         
  -8   6   3       1590.75       1497.40        38.36 o                         
  -7   6   3       1362.09       1288.05        37.05 o                         
  -6   6   3        558.47        509.31        14.67 o                         
  -5   6   3       2299.84       2190.80        34.09 o                         
  -4   6   3       3086.26       3013.64        33.29 o                         
  -3   6   3          6.59         12.44         2.18 o                         
  -2   6   3       4896.84       4949.81        63.14 o                         
  -1   6   3       1318.46       1288.62        22.85 o                         
   0   6   3       1915.54       1839.69        26.49 o                         
   1   6   3       2282.71       2168.04        25.94 o                         
   2   6   3        467.70        434.46        13.04 o                         
   3   6   3        473.40        484.38        16.20 o                         
   4   6   3       1097.43       1047.55        41.14 o                         
   5   6   3       1675.83       1763.97        56.87 o                         
   6   6   3        219.94        205.67        31.94 o                         
   7   6   3        557.59        586.49        58.11 o                         
 -10   7   3        498.49        503.72        51.02 o                         
  -9   7   3        491.47        487.93        35.78 o                         
  -8   7   3        180.36        167.49        11.39 o                         
  -7   7   3        732.31        674.05        30.66 o                         
  -6   7   3       1179.52       1067.68        28.07 o                         
  -5   7   3       1063.45        973.06        15.47 o                         
  -4   7   3       1228.77       1154.02        31.52 o                         
  -3   7   3       2572.19       2527.17        80.65 o                         
  -2   7   3       2026.62       1967.69        25.94 o                         
  -1   7   3       4615.77       4536.04        54.94 o                         
   0   7   3        549.02        548.52        15.13 o                         
   1   7   3        163.54        158.87         8.70 o                         
   2   7   3       5535.83       5198.47        63.50 o                         
   3   7   3         17.11         23.87         3.95 o                         
   4   7   3         37.03         43.55         5.15 o                         
   5   7   3       1578.02       1696.75        98.81 o                         
   6   7   3        117.19         85.05        21.15 o                         
 -10   8   3         50.47         52.78        16.32 o                         
  -9   8   3       1075.75       1221.72        81.79 o                         
  -8   8   3         72.36         53.14        10.30 o                         
  -7   8   3         28.21         16.22         7.68 o                         
  -6   8   3       1719.57       1517.95        58.44 o                         
  -5   8   3       2126.21       1929.30        72.46 o                         
  -4   8   3          0.40          8.54         3.69 o                         
  -3   8   3       2476.62       2375.31        84.38 o                         
  -2   8   3       1306.72       1309.09        22.10 o                         
  -1   8   3         71.11         71.22         4.97 o                         
   0   8   3        966.41        872.94        20.70 o                         
   1   8   3        102.29        103.11         6.69 o                         
   2   8   3        908.89        828.76        21.16 o                         
   3   8   3        538.98        494.23        25.49 o                         
   4   8   3       1074.70       1128.36        61.06 o                         
   5   8   3        216.84        254.13        35.89 o                         
   6   8   3        565.04        562.10        57.38 o                         
  -9   9   3        132.78        143.16        28.92 o                         
  -8   9   3        303.28        307.53        26.48 o                         
  -7   9   3        576.37        527.81        46.24 o                         
  -6   9   3        267.32        262.70        31.49 o                         
  -5   9   3        995.41        972.65        86.01 o                         
  -4   9   3       1742.90       1727.91        65.25 o                         
  -3   9   3        289.13        298.27        30.11 o                         
  -2   9   3       2057.10       2014.86        32.31 o                         
  -1   9   3        895.87        901.07        24.30 o                         
   0   9   3        383.79        327.49        30.45 o                         
   1   9   3       1066.16       1071.07        40.23 o                         
   2   9   3        120.46        109.62        13.07 o                         
   3   9   3          3.69          3.51         5.29 o                         
   4   9   3        850.59        900.19        42.67 o                         
   5   9   3        151.25        157.43        29.22 o                         
  -9  10   3         78.47         86.33        23.67 o                         
  -8  10   3         18.52         16.39         6.12 o                         
  -7  10   3        713.72        637.56        53.07 o                         
  -6  10   3         75.09         83.98        19.24 o                         
  -5  10   3          1.87         10.16        11.68 o                         
  -4  10   3       1896.00       1937.73        74.68 o                         
  -3  10   3       1544.52       1471.36       101.38 o                         
  -2  10   3         14.70         20.75         6.56 o                         
  -1  10   3       1950.25       1995.32        51.80 o                         
   0  10   3        609.72        625.02        29.82 o                         
   1  10   3        226.41        226.97        19.15 o                         
   2  10   3        646.63        640.23        34.35 o                         
   3  10   3        232.16        242.46        22.04 o                         
   4  10   3          2.23         -6.39         6.39 o                         
   5  10   3        240.41        205.88        34.29 o                         
  -8  11   3        725.05        810.86        70.01 o                         
  -7  11   3        251.07        240.90        24.98 o                         
  -6  11   3        429.16        451.05        44.95 o                         
  -5  11   3        714.41        754.36        41.31 o                         
  -4  11   3         33.05         20.71        12.27 o                         
  -3  11   3        946.96       1027.20       120.62 o                         
  -2  11   3        833.32        861.25        59.88 o                         
  -1  11   3         56.80         66.68        17.81 o                         
   0  11   3       1257.80       1337.08        46.28 o                         
   1  11   3        297.72        305.81        23.19 o                         
   2  11   3        113.87        110.42        14.98 o                         
   3  11   3        872.73        906.32        45.27 o                         
   4  11   3         98.39         88.16        20.97 o                         
  -7  12   3         67.83         68.83        21.32 o                         
  -6  12   3        105.99        156.48        25.86 o                         
  -5  12   3        935.42        941.41        64.51 o                         
  -4  12   3        535.04        579.97        50.88 o                         
  -3  12   3          4.61         17.33        11.57 o                         
  -2  12   3        773.55        859.92        63.46 o                         
  -1  12   3        515.58        573.09        50.69 o                         
   0  12   3        248.34        321.94        38.95 o                         
   1  12   3        674.27        726.80        59.38 o                         
   2  12   3        392.29        411.71        45.20 o                         
   3  12   3         74.16         94.98        21.80 o                         
  -6  13   3        955.35       1059.56        90.97 o                         
  -5  13   3          3.98          4.98         6.15 o                         
  -4  13   3        349.23        393.72        44.58 o                         
  -3  13   3       1086.58       1213.26        80.16 o                         
  -2  13   3         11.68         40.64        13.93 o                         
  -1  13   3        953.04       1062.02        74.45 o                         
   0  13   3        283.39        311.13        40.04 o                         
   1  13   3          7.43          0.90         5.55 o                         
   2  13   3        661.94        701.23        62.66 o                         
  -5  14   3        285.06        295.87        41.31 o                         
  -4  14   3         57.86         55.20        17.43 o                         
  -3  14   3        500.01        512.35        51.67 o                         
   0 -14   4        474.98        355.22        39.14 o                         
   1 -14   4        106.35        104.15        21.09 o                         
   3 -14   4        355.20        369.24        38.92 o                         
   4 -14   4        169.62        166.50        27.96 o                         
   5 -14   4        397.96        428.85        47.32 o                         
  -1 -13   4        110.95        106.23        20.81 o                         
   0 -13   4        299.39        233.13        29.97 o                         
   1 -13   4        681.97        541.77        45.90 o                         
   2 -13   4         17.14         13.12         6.41 o                         
   3 -13   4        224.45        256.41        24.29 o                         
   4 -13   4        468.79        504.77        35.49 o                         
   5 -13   4          0.21          2.35         6.21 o                         
   6 -13   4        194.93        257.32        25.98 o                         
   7 -13   4        654.49        661.46        59.36 o                         
  -2 -12   4         25.38         10.47         6.95 o                         
  -1 -12   4       1049.93        894.10        57.04 o                         
   0 -12   4        213.08        181.26        25.73 o                         
   1 -12   4        661.64        644.51        51.82 o                         
   2 -12   4       1491.07       1373.18       129.78 o                         
   3 -12   4        169.60        204.05        27.27 o                         
   4 -12   4        566.54        648.58        38.93 o                         
   5 -12   4        258.20        273.00        25.60 o                         
   6 -12   4         44.63         46.83        10.30 o                         
   7 -12   4        229.87        262.16        25.48 o                         
   8 -12   4        517.91        560.47        49.19 o                         
  -4 -11   4        242.43        214.07        29.51 o                         
  -3 -11   4        235.10        207.32        24.81 o                         
  -2 -11   4        261.47        239.19        18.63 o                         
  -1 -11   4         72.39         64.76         9.03 o                         
   0 -11   4       1139.15       1106.35       173.80 o                         
   1 -11   4        427.38        400.22        52.43 o                         
   2 -11   4        442.89        457.25        80.01 o                         
   3 -11   4       2018.74       2257.08        93.35 o                         
   4 -11   4        153.06        171.18        15.21 o                         
   5 -11   4        326.00        374.28        20.89 o                         
   6 -11   4        827.16        957.98        35.71 o                         
   7 -11   4         17.31         14.69         5.40 o                         
   8 -11   4        209.42        234.42        32.86 o                         
  -5 -10   4        762.10        857.64        65.10 o                         
  -4 -10   4          1.35        -10.49        10.49 o                         
  -3 -10   4         43.83         29.47         6.46 o                         
  -2 -10   4       1016.00        961.17        93.51 o                         
  -1 -10   4        662.66        596.06        39.16 o                         
   0 -10   4         86.89         88.36         8.80 o                         
   1 -10   4       1366.27       1431.92        90.51 o                         
   2 -10   4        618.84        588.83        85.43 o                         
   3 -10   4        423.45        376.74        14.22 o                         
   4 -10   4       1098.76       1309.87        85.93 o                         
   5 -10   4        277.21        313.13        18.58 o                         
   6 -10   4        897.94        976.62        34.93 o                         
   7 -10   4        612.58        690.30        46.01 o                         
   8 -10   4        407.61        415.80        33.11 o                         
   9 -10   4        188.38        208.05        32.62 o                         
  -5  -9   4        547.18        588.17        53.05 o                         
  -4  -9   4        199.76        223.52        29.84 o                         
  -3  -9   4        297.18        293.85        31.24 o                         
  -2  -9   4        671.43        691.18        43.49 o                         
  -1  -9   4       1666.59       1560.18       183.66 o                         
   0  -9   4        111.25        134.92         9.44 o                         
   1  -9   4        365.00        360.16        29.20 o                         
   2  -9   4       4180.64       4160.44       267.49 o                         
   3  -9   4          2.79          5.27         2.29 o                         
   4  -9   4        365.30        358.16        21.01 o                         
   5  -9   4       2740.97       2976.52        60.83 o                         
   6  -9   4        136.78        146.37        12.39 o                         
   7  -9   4        151.20        169.07        13.80 o                         
   8  -9   4        988.68       1058.40        47.55 o                         
   9  -9   4        110.24        109.87        23.08 o                         
  -6  -8   4       1295.11       1442.46        87.63 o                         
  -5  -8   4         52.46         45.56        15.50 o                         
  -4  -8   4        410.07        425.09        40.01 o                         
  -3  -8   4        790.23        818.49        51.56 o                         
  -2  -8   4        667.60        710.97        43.22 o                         
  -1  -8   4        177.12        188.56        18.66 o                         
   0  -8   4       2188.05       2217.63       121.43 o                         
   1  -8   4       2045.14       1975.29       149.63 o                         
   2  -8   4        434.84        430.67        26.90 o                         
   3  -8   4        477.89        474.47        30.20 o                         
   4  -8   4         23.48         30.28         5.17 o                         
   5  -8   4       1459.76       1552.77        40.00 o                         
   6  -8   4        167.30        175.10         8.27 o                         
   7  -8   4         89.04         88.07         9.36 o                         
   8  -8   4        348.91        397.95        40.76 o                         
   9  -8   4        519.27        579.77        50.93 o                         
  10  -8   4        241.12        302.60        37.72 o                         
  -7  -7   4        575.56        577.14        57.53 o                         
  -6  -7   4        388.92        435.54        46.38 o                         
  -5  -7   4        960.07       1028.09        66.44 o                         
  -4  -7   4        513.85        493.49        42.09 o                         
  -3  -7   4        663.27        670.49        45.26 o                         
  -2  -7   4       1269.98       1331.14        58.52 o                         
  -1  -7   4        393.86        320.57        32.34 o                         
   0  -7   4          5.14          7.02         2.93 o                         
   1  -7   4       7500.23       7154.62       495.17 o                         
   2  -7   4       1889.25       1646.82        92.22 o                         
   3  -7   4        289.20        260.60        20.84 o                         
   4  -7   4       4448.49       4109.51       185.14 o                         
   5  -7   4        309.87        293.66         8.23 o                         
   6  -7   4        684.53        707.77        19.40 o                         
   7  -7   4       1013.94       1070.03        26.21 o                         
   8  -7   4        151.60        148.17        13.95 o                         
   9  -7   4         42.18         53.99        15.32 o                         
  10  -7   4        337.52        373.73        40.35 o                         
  -7  -6   4        784.30        869.56        67.77 o                         
  -6  -6   4        238.45        249.35        33.38 o                         
  -5  -6   4        659.07        630.60        49.75 o                         
  -4  -6   4       1626.47       1767.08        79.64 o                         
  -3  -6   4         32.46         51.99        12.37 o                         
  -2  -6   4        751.05        811.02        42.69 o                         
  -1  -6   4       1232.83       1346.47        49.60 o                         
   0  -6   4       3209.43       3141.68       175.38 o                         
   1  -6   4        749.12        793.87        50.36 o                         
   2  -6   4       1747.31       1686.06        53.15 o                         
   3  -6   4       3889.83       3714.13       103.10 o                         
   4  -6   4       1305.66       1286.25        29.36 o                         
   5  -6   4       1721.08       1665.27        35.67 o                         
   6  -6   4        116.45        117.77        12.29 o                         
   7  -6   4        483.68        497.89        18.07 o                         
   8  -6   4        577.55        608.47        30.01 o                         
   9  -6   4         74.20         90.88        12.37 o                         
  10  -6   4        139.32        164.56        25.12 o                         
  -8  -5   4        635.77        664.80        60.48 o                         
  -7  -5   4          0.49         -2.68         8.21 o                         
  -6  -5   4        733.15        822.53        59.47 o                         
  -5  -5   4        395.60        373.14        36.41 o                         
  -4  -5   4        727.00        808.66        49.68 o                         
  -3  -5   4       2242.80       2292.05        82.27 o                         
  -2  -5   4        145.39        141.34        15.40 o                         
  -1  -5   4         79.74         72.13        10.10 o                         
   0  -5   4       4436.66       4346.88       180.23 o                         
   1  -5   4        526.73        515.26        24.72 o                         
   2  -5   4        404.39        407.91        10.10 o                         
   3  -5   4      10164.14       9713.24       432.22 o                         
   4  -5   4        918.16        940.02        27.45 o                         
   5  -5   4         45.76         44.53         4.04 o                         
   6  -5   4       2562.08       2546.39        54.67 o                         
   7  -5   4        539.29        514.38        18.09 o                         
   8  -5   4        407.20        412.09        24.92 o                         
   9  -5   4        512.55        537.42        30.19 o                         
  10  -5   4        121.39        133.26        18.25 o                         
  -8  -4   4       1033.15       1016.41        73.59 o                         
  -7  -4   4        910.62        944.26        66.51 o                         
  -6  -4   4         30.11         47.00        14.65 o                         
  -5  -4   4       3360.74       3457.16       118.53 o                         
  -4  -4   4        418.07        407.36        33.34 o                         
  -3  -4   4        675.33        634.31        38.00 o                         
  -2  -4   4       2980.09       3236.65        88.89 o                         
  -1  -4   4       1990.61       1871.07        67.67 o                         
   0  -4   4         89.90         74.84         6.19 o                         
   1  -4   4       2078.14       2089.64        75.13 o                         
   2  -4   4       4306.19       3934.93        60.44 o                         
   3  -4   4       5020.19       5190.09       113.93 o                         
   4  -4   4       2210.38       2055.94        97.85 o                         
   5  -4   4       1992.78       2009.62        50.23 o                         
   6  -4   4       1214.95       1178.86        21.40 o                         
   7  -4   4        246.30        269.20        12.35 o                         
   8  -4   4        290.21        322.93        26.50 o                         
   9  -4   4         41.73         47.82         9.01 o                         
  10  -4   4        382.18        393.21        41.28 o                         
  -8  -3   4         10.89          1.74         9.14 o                         
  -7  -3   4        637.42        708.58        54.88 o                         
  -6  -3   4       2379.09       2491.23       101.21 o                         
  -5  -3   4        181.56        206.04        25.19 o                         
  -4  -3   4       4125.87       4223.66       120.51 o                         
  -3  -3   4        796.42        746.63        81.02 o                         
  -2  -3   4       2954.28       2971.36       187.30 o                         
  -1  -3   4       3096.40       2921.20        92.69 o                         
   0  -3   4       1731.45       1793.18        59.24 o                         
   1  -3   4        477.62        508.39        32.36 o                         
   2  -3   4       9987.46       9886.19        91.97 o                         
   3  -3   4       1397.01       1397.31        38.26 o                         
   4  -3   4        128.05        121.21         5.05 o                         
   5  -3   4       8994.49       9128.15       143.02 o                         
   6  -3   4        106.92        114.91         7.32 o                         
   7  -3   4        160.29        135.66        28.56 o                         
   8  -3   4        837.11        882.67        94.30 o                         
   9  -3   4         65.78         66.25        16.66 o                         
  10  -3   4         62.81         79.05        19.81 o                         
  -9  -2   4        506.48        530.09        52.46 o                         
  -8  -2   4        100.60        115.07        23.15 o                         
  -7  -2   4         83.96         69.47        15.98 o                         
  -6  -2   4       2481.91       2276.50       240.90 o                         
  -5  -2   4       2149.19       1964.49       152.86 o                         
  -4  -2   4       1863.50       1792.03        68.13 o                         
  -3  -2   4       7375.76       7422.18       162.36 o                         
  -2  -2   4       2825.02       2913.26        76.31 o                         
  -1  -2   4       4469.92       4491.57       153.46 o                         
   0  -2   4       3020.55       3219.95       134.06 o                         
   1  -2   4       7436.56       7447.76       195.87 o                         
   2  -2   4        461.24        407.82         9.34 o                         
   3  -2   4       2799.23       2905.61        74.18 o                         
   4  -2   4       3597.28       3575.80        38.50 o                         
   5  -2   4       1755.90       1718.63        29.08 o                         
   6  -2   4       2801.99       2864.94        46.38 o                         
   7  -2   4         10.55          8.76         4.05 o                         
   8  -2   4        230.73        204.45        27.07 o                         
   9  -2   4        662.36        686.56        55.15 o                         
  10  -2   4         25.10         23.18        11.70 o                         
  -9  -1   4        181.07        162.72        27.60 o                         
  -8  -1   4        134.64        116.37        22.04 o                         
  -7  -1   4       1242.02       1157.06        34.76 o                         
  -6  -1   4         75.08         70.35         7.54 o                         
  -5  -1   4       3082.28       3018.37        97.23 o                         
  -4  -1   4       1730.53       1652.83        61.63 o                         
  -3  -1   4          8.28         25.03         6.56 o                         
  -2  -1   4       6516.04       6612.77       134.36 o                         
  -1  -1   4        832.45        872.67        27.44 o                         
   0  -1   4       3505.69       3614.65       282.30 o                         
   1  -1   4         48.48         47.42         3.56 o                         
   2  -1   4       2166.55       2400.85       123.89 o                         
   3  -1   4        100.17        106.41         6.25 o                         
   4  -1   4       3581.54       3566.19        40.30 o                         
   5  -1   4       1985.93       1876.50        25.66 o                         
   6  -1   4         43.80         49.74        11.33 o                         
   7  -1   4       1563.15       1619.87        78.18 o                         
   8  -1   4        268.64        257.55        31.80 o                         
   9  -1   4        356.70        310.47        38.88 o                         
  10  -1   4         73.18         98.79        23.63 o                         
 -10   0   4        756.60        825.77        64.91 o                         
  -9   0   4        102.20        100.48        20.94 o                         
  -8   0   4        117.48        103.28        10.80 o                         
  -7   0   4       1234.47       1280.19        36.98 o                         
  -6   0   4        167.11        176.83        21.64 o                         
  -5   0   4          7.56         12.43         6.15 o                         
  -4   0   4       6767.78       6639.42       136.00 o                         
  -3   0   4       4848.21       4770.41       108.67 o                         
  -2   0   4       4472.11       4601.61        96.49 o                         
  -1   0   4       1825.67       1994.09        45.25 o                         
   0   0   4      17431.95      18715.32       315.95 o                         
   1   0   4       4520.26       4707.17        95.21 o                         
   2   0   4       4731.70       4951.28        98.29 o                         
   3   0   4      11684.23      12101.54       113.49 o                         
   4   0   4         56.84         63.42         4.83 o                         
   5   0   4       2546.35       2453.69        48.56 o                         
   6   0   4        592.06        599.61        43.54 o                         
   7   0   4         65.37         55.07        13.95 o                         
   8   0   4       1129.57       1073.89        69.58 o                         
   9   0   4          3.60         18.51        12.41 o                         
 -10   1   4        422.16        434.33        44.51 o                         
  -9   1   4        385.38        343.27        37.16 o                         
  -8   1   4        781.22        717.89        32.06 o                         
  -7   1   4         43.13         40.72         6.46 o                         
  -6   1   4        823.13        824.45        28.41 o                         
  -5   1   4       3843.43       3718.48       102.89 o                         
  -4   1   4          1.61         10.71         7.83 o                         
  -3   1   4       4806.74       4588.02        73.58 o                         
  -2   1   4        624.48        578.34        16.41 o                         
  -1   1   4       1703.20       1870.77        81.18 o                         
   0   1   4        105.10        180.22        76.80 o                         
   1   1   4        992.05       1123.01        67.86 o                         
   2   1   4        747.35        812.40        19.89 o                         
   3   1   4       5464.56       5383.12        57.78 o                         
   4   1   4       3273.12       3308.08        46.96 o                         
   5   1   4          0.24          8.52         3.92 o                         
   6   1   4       3045.78       3038.95       111.64 o                         
   7   1   4        656.43        653.24        51.23 o                         
   8   1   4        200.22        219.33        32.46 o                         
   9   1   4        272.40        304.73        41.40 o                         
 -10   2   4        240.61        276.90        34.05 o                         
  -9   2   4          1.63         -0.25         3.97 o                         
  -8   2   4        921.86        939.53        28.48 o                         
  -7   2   4        182.64        185.19        11.22 o                         
  -6   2   4        726.09        710.81        21.35 o                         
  -5   2   4       3965.61       3902.52        59.36 o                         
  -4   2   4       4109.92       3968.07        69.35 o                         
  -3   2   4         21.68         53.31         5.23 o                         
  -2   2   4      11385.90      11720.31       147.11 o                         
  -1   2   4       2157.42       2088.46       110.03 o                         
   0   2   4       1055.07       1089.04        18.14 o                         
   1   2   4       3571.99       3530.65        39.30 o                         
   2   2   4       2567.62       2540.70        32.74 o                         
   3   2   4         30.78         43.64         3.68 o                         
   4   2   4       2626.51       2596.28        55.34 o                         
   5   2   4       3352.62       3083.22       138.24 o                         
   6   2   4        221.26        225.39        28.60 o                         
   7   2   4       1464.98       1445.92        80.57 o                         
   8   2   4        129.07        139.44        26.95 o                         
   9   2   4        101.88         99.43        24.38 o                         
 -10   3   4        534.05        496.08        43.56 o                         
  -9   3   4        547.51        513.85        29.15 o                         
  -8   3   4        136.06        129.68        10.65 o                         
  -7   3   4        541.69        561.09        20.38 o                         
  -6   3   4       3422.68       3211.60        53.24 o                         
  -5   3   4        142.25        129.47         6.71 o                         
  -4   3   4       2589.49       2527.65        35.65 o                         
  -3   3   4       9258.18       9823.24        94.35 o                         
  -2   3   4         29.66         37.48         7.61 o                         
  -1   3   4      17639.24      17399.07       174.35 o                         
   0   3   4        125.87        126.85         4.11 o                         
   1   3   4        737.22        736.64        13.06 o                         
   2   3   4       1935.09       1896.72        25.08 o                         
   3   3   4        402.80        378.11        10.00 o                         
   4   3   4         20.89         17.51         4.05 o                         
   5   3   4       1827.34       1715.31        46.04 o                         
   6   3   4       1270.90       1242.02        71.85 o                         
   7   3   4         60.53         37.21        12.56 o                         
   8   3   4       1067.84       1150.60        80.84 o                         
 -11   4   4         78.94         71.26        15.73 o                         
 -10   4   4         13.58         13.34         5.83 o                         
  -9   4   4        881.92        815.20        37.00 o                         
  -8   4   4        117.09        121.03        10.34 o                         
  -7   4   4        433.91        405.10        21.02 o                         
  -6   4   4       1031.40       1035.36        27.11 o                         
  -5   4   4       2938.30       2789.61        42.38 o                         
  -4   4   4         20.48         27.40         2.63 o                         
  -3   4   4       1512.35       1473.59        25.25 o                         
  -2   4   4       9296.34       9501.59       200.22 o                         
  -1   4   4       1215.87       1086.34        33.40 o                         
   0   4   4       3131.20       3097.34        29.96 o                         
   1   4   4       5973.43       6154.52        65.95 o                         
   2   4   4        827.12        795.52        17.59 o                         
   3   4   4        669.59        649.80        13.44 o                         
   4   4   4       1026.35       1017.09        26.35 o                         
   5   4   4         13.25         12.99         3.50 o                         
   6   4   4       1945.29       1877.15        93.39 o                         
   7   4   4        602.54        596.45        54.81 o                         
   8   4   4         51.41         56.27        17.28 o                         
 -10   5   4        776.71        777.93        37.39 o                         
  -9   5   4        147.43        156.52        15.63 o                         
  -8   5   4        663.08        648.17        32.68 o                         
  -7   5   4        874.38        807.95        29.72 o                         
  -6   5   4          9.20          7.51         1.95 o                         
  -5   5   4       1592.47       1559.55        30.49 o                         
  -4   5   4       1616.63       1588.49        23.09 o                         
  -3   5   4        425.99        395.60        14.82 o                         
  -2   5   4       7946.56       7533.05        71.57 o                         
  -1   5   4         28.50         22.96         3.15 o                         
   0   5   4        123.18        122.05         5.73 o                         
   1   5   4       8539.62       8486.95       122.92 o                         
   2   5   4        100.07        117.82         7.99 o                         
   3   5   4        207.85        193.02        10.08 o                         
   4   5   4        773.46        751.52        17.30 o                         
   5   5   4        985.19        934.67        61.32 o                         
   6   5   4          0.52          8.05         9.71 o                         
   7   5   4        516.22        492.55        52.05 o                         
 -10   6   4        627.27        677.50        57.61 o                         
  -9   6   4        416.90        420.04        20.56 o                         
  -8   6   4         44.94         40.90         6.52 o                         
  -7   6   4        967.80        994.02        31.97 o                         
  -6   6   4        809.57        784.21        18.93 o                         
  -5   6   4          0.81          2.18         2.30 o                         
  -4   6   4        758.62        780.76        15.41 o                         
  -3   6   4       3779.44       3821.16        45.62 o                         
  -2   6   4         78.48         63.88         5.59 o                         
  -1   6   4        955.69       1008.65        22.72 o                         
   0   6   4       3369.15       3266.67        37.15 o                         
   1   6   4        792.44        776.03        23.26 o                         
   2   6   4        170.52        200.32         9.57 o                         
   3   6   4       1212.76       1217.28        27.26 o                         
   4   6   4          0.56          1.87         1.26 o                         
   5   6   4        237.39        283.57        27.27 o                         
   6   6   4        947.47        914.43        68.16 o                         
   7   6   4          0.01         -2.11         6.35 o                         
 -10   7   4         21.74         35.12        14.77 o                         
  -9   7   4        741.77        793.73        53.77 o                         
  -8   7   4        720.97        683.66        43.39 o                         
  -7   7   4          9.20         14.05         3.38 o                         
  -6   7   4       1491.79       1389.75        25.97 o                         
  -5   7   4       1961.87       1794.00        46.09 o                         
  -4   7   4        624.16        631.06        14.44 o                         
  -3   7   4       2685.37       2731.55        45.17 o                         
  -2   7   4       4170.75       4181.37        67.08 o                         
  -1   7   4        157.11        149.25         6.37 o                         
   0   7   4       7035.16       6725.48        65.88 o                         
   1   7   4        125.58        146.09        12.34 o                         
   2   7   4        169.21        171.25         9.48 o                         
   3   7   4       1365.73       1307.92        43.92 o                         
   4   7   4        509.60        473.97        26.11 o                         
   5   7   4          3.13          2.61         6.75 o                         
   6   7   4        248.46        238.58        35.47 o                         
 -10   8   4        360.44        427.71        49.82 o                         
  -9   8   4          3.62          4.56         5.69 o                         
  -8   8   4        585.74        517.26        45.31 o                         
  -7   8   4        961.46        851.44        25.58 o                         
  -6   8   4        106.52        108.89         7.70 o                         
  -5   8   4         78.56         85.15         6.71 o                         
  -4   8   4       1072.65       1071.87        46.42 o                         
  -3   8   4         68.87         82.77         6.28 o                         
  -2   8   4       1318.83       1283.87        26.67 o                         
  -1   8   4       2821.13       2838.01        75.32 o                         
   0   8   4         55.80         56.33         4.18 o                         
   1   8   4       1979.30       1911.87        35.40 o                         
   2   8   4        852.92        802.04        34.41 o                         
   3   8   4        526.58        499.90        30.03 o                         
   4   8   4        340.64        338.51        52.24 o                         
   5   8   4        369.04        379.49        43.58 o                         
   6   8   4          0.22         13.93         9.17 o                         
  -9   9   4        546.37        581.23        38.44 o                         
  -8   9   4         59.10         52.22        15.49 o                         
  -7   9   4        693.65        664.21        53.01 o                         
  -6   9   4        919.07        828.40        57.97 o                         
  -5   9   4        110.39         82.82        17.81 o                         
  -4   9   4       1511.69       1520.57        65.57 o                         
  -3   9   4       1304.17       1238.72        22.71 o                         
  -2   9   4       1081.35       1006.14        26.62 o                         
  -1   9   4       2443.80       2497.23        56.37 o                         
   0   9   4       2082.58       1980.56        65.57 o                         
   1   9   4        233.21        236.09        21.06 o                         
   2   9   4       1071.76       1051.56        75.27 o                         
   3   9   4        147.08        143.92        35.05 o                         
   4   9   4         77.65         83.07        12.38 o                         
   5   9   4        402.92        432.87        48.98 o                         
  -9  10   4        791.79        810.54        86.04 o                         
  -8  10   4        718.79        750.01        60.49 o                         
  -7  10   4          1.71          0.55         6.37 o                         
  -6  10   4        673.56        647.13        53.53 o                         
  -5  10   4        886.43        904.58        71.39 o                         
  -4  10   4        215.86        179.49        26.84 o                         
  -3  10   4        470.24        439.45        28.37 o                         
  -2  10   4       1938.88       1903.22        48.55 o                         
  -1  10   4         18.07         19.25         4.55 o                         
   0  10   4        623.00        623.13        29.79 o                         
   1  10   4       1747.64       1606.18        52.65 o                         
   2  10   4          0.28          6.70         8.69 o                         
   3  10   4        339.16        338.86        25.72 o                         
   4  10   4        265.55        268.16        36.60 o                         
   5  10   4          1.19         -8.45        12.66 o                         
  -8  11   4        239.93        239.39        25.99 o                         
  -7  11   4        641.56        589.40        55.11 o                         
  -6  11   4          2.00          7.47         7.16 o                         
  -5  11   4        661.23        701.43        78.94 o                         
  -4  11   4        379.04        411.53        44.91 o                         
  -3  11   4        121.04        121.69        15.31 o                         
  -2  11   4       1382.86       1272.45        77.96 o                         
  -1  11   4       1060.88       1149.13        68.17 o                         
   0  11   4         19.21         28.49         7.29 o                         
   1  11   4       1353.21       1362.61        50.33 o                         
   2  11   4        359.21        377.85        27.35 o                         
   3  11   4          5.76         12.32         5.61 o                         
   4  11   4        220.99        228.54        34.88 o                         
  -7  12   4        650.37        637.82        59.99 o                         
  -6  12   4        346.13        252.13        36.59 o                         
  -5  12   4         15.32         26.73         8.31 o                         
  -4  12   4        389.24        421.97        31.29 o                         
  -3  12   4       1143.39       1240.75       111.27 o                         
  -2  12   4          1.80         -2.21         8.79 o                         
  -1  12   4        154.18        145.71        25.37 o                         
   0  12   4       1191.87       1367.22        79.70 o                         
   1  12   4          7.34         16.20         9.19 o                         
   2  12   4        687.27        695.31        57.71 o                         
   3  12   4        271.52        318.17        38.90 o                         
  -5  13   4        425.08        518.86        49.89 o                         
  -4  13   4        106.62        153.67        26.90 o                         
  -3  13   4        261.87        271.55        36.99 o                         
  -2  13   4        401.97        463.67        47.99 o                         
  -1  13   4        246.06        278.42        37.28 o                         
   0  13   4        287.19        324.20        40.76 o                         
   1  13   4        525.17        575.49        54.63 o                         
   1 -14   5        281.66        264.83        34.03 o                         
   4 -14   5        627.53        717.60        57.36 o                         
   5 -14   5        288.79        324.51        40.36 o                         
  -2 -13   5          0.48         -0.69         5.36 o                         
  -1 -13   5        916.54        647.29        51.89 o                         
   0 -13   5        296.77        213.99        29.63 o                         
   1 -13   5          6.93         10.32         7.82 o                         
   2 -13   5       1148.94       1137.80       206.45 o                         
   3 -13   5        145.53        167.04        24.93 o                         
   4 -13   5        191.17        210.57        22.63 o                         
   5 -13   5        832.47        893.34        49.12 o                         
   6 -13   5         38.67         26.78        17.25 o                         
   7 -13   5        182.16        175.42        31.16 o                         
  -3 -12   5        397.24        305.37        34.22 o                         
  -2 -12   5        336.33        253.67        31.27 o                         
  -1 -12   5        320.83        266.46        31.96 o                         
   0 -12   5        449.36        345.91        35.80 o                         
   1 -12   5        811.54        778.72       121.45 o                         
   2 -12   5        180.36        197.42        18.15 o                         
   3 -12   5        771.05        831.03        54.94 o                         
   4 -12   5        682.11        696.82        53.15 o                         
   5 -12   5        110.53        121.09        16.84 o                         
   6 -12   5        539.18        616.72        39.52 o                         
   7 -12   5         16.20          6.89        10.78 o                         
  -4 -11   5        123.61        112.13        17.41 o                         
  -3 -11   5          2.01         -1.32         3.98 o                         
  -2 -11   5       1007.64        954.85        96.21 o                         
  -1 -11   5        140.86        145.17        13.12 o                         
   0 -11   5         76.91         57.40        14.48 o                         
   1 -11   5       1169.84       1093.52       141.22 o                         
   2 -11   5        504.20        490.62        40.64 o                         
   3 -11   5        120.36        129.57        14.82 o                         
   4 -11   5       1650.36       1880.12        56.09 o                         
   5 -11   5        225.99        278.61        18.51 o                         
   6 -11   5        173.92        174.98        15.28 o                         
   7 -11   5        368.57        393.45        23.61 o                         
   8 -11   5        216.63        268.61        38.07 o                         
  -5 -10   5         16.47         27.72        13.84 o                         
  -4 -10   5        525.86        534.95        46.47 o                         
  -3 -10   5        223.98        200.27        25.13 o                         
  -2 -10   5        386.44        354.86        22.40 o                         
  -1 -10   5        589.43        528.00        46.48 o                         
   0 -10   5        802.16        843.77        61.28 o                         
   1 -10   5         85.06         88.42         7.15 o                         
   2 -10   5       1506.74       1372.80       152.86 o                         
   3 -10   5       1917.31       1796.68       103.48 o                         
   4 -10   5          2.05          6.85         2.75 o                         
   5 -10   5       1446.07       1636.66        53.63 o                         
   6 -10   5        384.11        430.11        23.27 o                         
   7 -10   5         41.51         49.80         8.19 o                         
   8 -10   5        472.42        536.50        35.50 o                         
  -5  -9   5        313.68        290.52        36.60 o                         
  -4  -9   5          2.07         10.74         7.50 o                         
  -3  -9   5        959.38        995.89        57.36 o                         
  -2  -9   5        223.47        215.81        23.18 o                         
  -1  -9   5         35.20         47.36         7.19 o                         
   0  -9   5       1064.12       1051.82        74.81 o                         
   1  -9   5        944.62        910.84        69.83 o                         
   2  -9   5         11.81         19.01         4.24 o                         
   3  -9   5       1223.88       1145.62        71.40 o                         
   4  -9   5       2449.81       2428.86       144.31 o                         
   5  -9   5        664.97        745.34        34.01 o                         
   6  -9   5        821.88        903.06        32.57 o                         
   7  -9   5        541.73        584.06        26.44 o                         
   8  -9   5        349.24        404.72        31.59 o                         
   9  -9   5        405.87        503.94        48.88 o                         
  -6  -8   5         11.74         17.27         9.64 o                         
  -5  -8   5       1044.60       1084.08        69.59 o                         
  -4  -8   5       1099.11       1042.10        63.33 o                         
  -3  -8   5        114.15        121.87        20.07 o                         
  -2  -8   5        723.14        753.47        43.35 o                         
  -1  -8   5        329.42        340.14        24.47 o                         
   0  -8   5        307.32        283.13        16.23 o                         
   1  -8   5       1541.60       1491.00       119.90 o                         
   2  -8   5        821.24        817.25        51.61 o                         
   3  -8   5          8.28         10.91         2.00 o                         
   4  -8   5       2066.47       2098.29       109.71 o                         
   5  -8   5        961.66        928.67        57.78 o                         
   6  -8   5        126.00        131.27         8.64 o                         
   7  -8   5       1379.96       1458.75        41.20 o                         
   8  -8   5         75.92         75.94        12.48 o                         
   9  -8   5         58.01         81.37        19.35 o                         
  10  -8   5        407.90        448.31        45.35 o                         
  -6  -7   5        784.99        881.02        64.77 o                         
  -5  -7   5         73.26         86.75        19.20 o                         
  -4  -7   5       2126.13       2177.73        91.93 o                         
  -3  -7   5        675.40        724.62        45.98 o                         
  -2  -7   5         59.16         62.96        11.89 o                         
  -1  -7   5       4208.36       3777.59       558.60 o                         
   0  -7   5        590.68        616.97        19.72 o                         
   1  -7   5        447.78        457.85        23.65 o                         
   2  -7   5       3301.58       3171.16       181.06 o                         
   3  -7   5       3044.89       2886.35       108.14 o                         
   4  -7   5          2.57          7.64         1.42 o                         
   5  -7   5        497.31        511.57        12.84 o                         
   6  -7   5        918.39        918.33        35.63 o                         
   7  -7   5        289.34        297.87        19.20 o                         
   8  -7   5        360.89        389.72        41.14 o                         
   9  -7   5        200.48        237.02        30.48 o                         
  10  -7   5         53.12         61.69        16.21 o                         
  -7  -6   5         49.01         54.02        16.16 o                         
  -6  -6   5        549.31        567.40        51.00 o                         
  -5  -6   5       2122.05       2203.49        96.42 o                         
  -4  -6   5         69.07         62.76        14.62 o                         
  -3  -6   5       2138.53       2200.91        82.39 o                         
  -2  -6   5       1920.37       1988.50        70.11 o                         
  -1  -6   5       1127.98       1033.16       102.70 o                         
   0  -6   5       1207.91       1291.96        68.63 o                         
   1  -6   5       3440.12       3442.46       213.91 o                         
   2  -6   5       1166.96       1221.53        52.59 o                         
   3  -6   5       3093.85       2887.68        80.22 o                         
   4  -6   5       2699.97       2656.24        89.11 o                         
   5  -6   5         96.68        100.35         5.62 o                         
   6  -6   5       3513.74       3527.82        91.67 o                         
   7  -6   5        274.84        291.80        14.11 o                         
   8  -6   5         39.88         40.69         6.61 o                         
   9  -6   5        576.54        607.00        50.41 o                         
  10  -6   5         45.15         48.46        13.46 o                         
  -7  -5   5        404.75        390.25        43.11 o                         
  -6  -5   5         37.57         65.43        17.06 o                         
  -5  -5   5       1260.89       1323.76        69.83 o                         
  -4  -5   5        406.34        442.15        36.01 o                         
  -3  -5   5         31.12         40.06        11.29 o                         
  -2  -5   5       2613.03       2457.74       250.98 o                         
  -1  -5   5        352.90        356.20        22.02 o                         
   0  -5   5          0.17          4.92         1.85 o                         
   1  -5   5       3757.79       4048.44       152.11 o                         
   2  -5   5       1796.22       1768.22        78.38 o                         
   3  -5   5        740.51        727.11        16.91 o                         
   4  -5   5       2712.39       2716.87        74.58 o                         
   5  -5   5       2287.75       1771.21       312.00 o                         
   6  -5   5        110.96        113.60         6.87 o                         
   7  -5   5        750.61        765.04        39.61 o                         
   8  -5   5        507.70        534.47        28.33 o                         
   9  -5   5         66.67         71.35        11.21 o                         
  10  -5   5        106.12        100.54        20.21 o                         
  -8  -4   5          3.74          0.30         9.24 o                         
  -7  -4   5        374.08        357.63        39.73 o                         
  -6  -4   5       3006.17       3050.33       116.16 o                         
  -5  -4   5         46.14         50.89        13.19 o                         
  -4  -4   5        408.51        398.53        32.79 o                         
  -3  -4   5       3229.15       3294.15        97.81 o                         
  -2  -4   5       1421.75       1124.58        81.02 o                         
  -1  -4   5        695.29        566.49        35.31 o                         
   0  -4   5       2019.82       2010.34        85.78 o                         
   1  -4   5        388.83        438.65        24.09 o                         
   2  -4   5        943.77        898.29        17.90 o                         
   3  -4   5       2686.50       2622.55        38.85 o                         
   4  -4   5        231.18        225.54         8.37 o                         
   5  -4   5       3509.25       3571.44       104.94 o                         
   6  -4   5       2007.23       2061.19        57.46 o                         
   7  -4   5         47.44         55.71         7.65 o                         
   8  -4   5       2045.91       2077.44       114.75 o                         
   9  -4   5        133.59        115.46        20.49 o                         
  10  -4   5          0.03         11.32         8.93 o                         
  -8  -3   5         26.69         26.42        11.21 o                         
  -7  -3   5        139.57        152.44        24.98 o                         
  -6  -3   5       3921.33       3906.16       130.40 o                         
  -5  -3   5       1420.97       1498.43        69.32 o                         
  -4  -3   5        440.76        412.83        31.87 o                         
  -3  -3   5       5592.88       5872.12       140.13 o                         
  -2  -3   5       1658.58       1691.41        55.32 o                         
  -1  -3   5         11.64         16.83         2.29 o                         
   0  -3   5       3769.29       3814.64       181.07 o                         
   1  -3   5       1834.18       1968.87       152.51 o                         
   2  -3   5         69.52         80.67         5.15 o                         
   3  -3   5       1483.07       1499.87        23.54 o                         
   4  -3   5       1734.75       1678.19        47.26 o                         
   5  -3   5        191.25        185.94         7.07 o                         
   6  -3   5       1226.65       1219.53        33.43 o                         
   7  -3   5       2365.59       2446.28        75.43 o                         
   8  -3   5         60.76         59.06        14.01 o                         
   9  -3   5        376.42        317.32        36.07 o                         
  10  -3   5        472.45        535.67        51.09 o                         
  -9  -2   5          7.20         11.62         8.75 o                         
  -8  -2   5        138.69        152.94        25.54 o                         
  -7  -2   5        799.76        825.22        56.37 o                         
  -6  -2   5        286.01        285.04        22.78 o                         
  -5  -2   5         86.81         85.19        15.08 o                         
  -4  -2   5       8910.37       8907.66       197.39 o                         
  -3  -2   5        128.71        138.65        15.59 o                         
  -2  -2   5       2697.64       2792.24        72.97 o                         
  -1  -2   5       4129.59       4082.46        65.16 o                         
   0  -2   5        866.10        962.35        64.87 o                         
   1  -2   5       5633.41       5894.31        94.60 o                         
   2  -2   5       4453.11       4450.64        55.88 o                         
   3  -2   5         36.55         28.51         2.92 o                         
   4  -2   5       3495.27       3696.51        72.98 o                         
   5  -2   5       2319.53       2463.93        56.25 o                         
   6  -2   5         34.49         35.68         3.69 o                         
   7  -2   5       2034.39       1872.54        82.27 o                         
   8  -2   5        364.74        376.08        37.92 o                         
   9  -2   5         38.22         33.80        11.83 o                         
  10  -2   5        344.52        344.32        42.88 o                         
  -9  -1   5        253.42        274.03        35.60 o                         
  -8  -1   5          3.25         -7.69         7.69 o                         
  -7  -1   5        368.13        325.84        33.69 o                         
  -6  -1   5        752.25        703.18        54.71 o                         
  -5  -1   5        369.10        339.12        28.23 o                         
  -4  -1   5       5462.53       5469.22       134.09 o                         
  -3  -1   5       4496.95       4689.65       110.51 o                         
  -2  -1   5        386.80        378.67        20.79 o                         
  -1  -1   5       8400.16       8526.62       156.28 o                         
   0  -1   5       3969.97       4242.09       513.94 o                         
   1  -1   5        384.35        504.91        16.80 o                         
   2  -1   5       2318.39       2353.31        29.29 o                         
   3  -1   5       1466.47       1478.43        41.60 o                         
   4  -1   5         12.46         13.95         3.81 o                         
   5  -1   5       2848.95       2753.65        34.68 o                         
   6  -1   5       1427.10       1364.21        34.17 o                         
   7  -1   5        314.22        283.40        32.04 o                         
   8  -1   5        475.19        483.44        44.71 o                         
   9  -1   5        466.95        447.89        46.56 o                         
  10  -1   5        132.36        128.16        26.60 o                         
  -9   0   5        911.14        874.21        62.55 o                         
  -8   0   5        502.75        495.30        43.09 o                         
  -7   0   5        145.89        124.00        19.83 o                         
  -6   0   5        157.23        191.98        22.06 o                         
  -5   0   5       3642.43       3523.49       102.35 o                         
  -4   0   5         59.54         55.91        11.81 o                         
  -3   0   5       1447.17       1488.63        48.75 o                         
  -2   0   5      15761.53      15841.97       279.37 o                         
  -1   0   5        585.42        695.54        22.93 o                         
   0   0   5       1767.02       2017.37        48.79 o                         
   1   0   5       1506.93       1419.35        29.31 o                         
   2   0   5        165.72        173.45         7.02 o                         
   3   0   5       3421.71       3645.20        48.36 o                         
   4   0   5       2243.03       2217.81        41.82 o                         
   5   0   5       1602.36       1573.72        29.32 o                         
   6   0   5       2473.31       2485.50        55.34 o                         
   7   0   5       1523.20       1506.97        78.92 o                         
   8   0   5         39.54         35.11        12.78 o                         
   9   0   5        556.61        571.70        55.25 o                         
 -10   1   5        577.42        623.69        52.57 o                         
  -9   1   5          3.65          6.22         5.95 o                         
  -8   1   5       1043.63       1002.29        39.91 o                         
  -7   1   5        768.87        747.68        44.98 o                         
  -6   1   5        263.90        246.88        24.10 o                         
  -5   1   5       1757.88       1782.14        63.48 o                         
  -4   1   5       1785.00       1753.91        42.78 o                         
  -3   1   5          3.31         23.09         3.91 o                         
  -2   1   5       8722.85       9104.76       215.05 o                         
  -1   1   5       4765.88       4948.09       330.24 o                         
   0   1   5        925.61        929.21        20.84 o                         
   1   1   5       3423.94       3247.78        76.39 o                         
   2   1   5        714.35        698.83        22.16 o                         
   3   1   5        300.33        260.78         8.81 o                         
   4   1   5       1891.92       1908.17        24.12 o                         
   5   1   5       2663.82       2656.68        39.78 o                         
   6   1   5          0.49          5.36         2.42 o                         
   7   1   5        395.82        439.21        42.83 o                         
   8   1   5       1549.19       1507.03        86.95 o                         
   9   1   5         89.36        144.01        28.73 o                         
 -10   2   5        538.97        541.81        47.00 o                         
  -9   2   5        374.94        350.06        23.67 o                         
  -8   2   5        126.23        114.87         9.93 o                         
  -7   2   5        441.70        440.80        22.54 o                         
  -6   2   5       1469.32       1451.08        40.64 o                         
  -5   2   5        138.20        138.85        14.97 o                         
  -4   2   5        131.82        141.03        10.25 o                         
  -3   2   5      14007.75      14477.55       561.50 o                         
  -2   2   5        187.88        242.53        10.08 o                         
  -1   2   5       1903.88       1956.36       126.24 o                         
   0   2   5       3367.27       3378.23        59.15 o                         
   1   2   5         48.95         43.29         3.33 o                         
   2   2   5        962.48        908.90        24.88 o                         
   3   2   5          6.51          9.14         1.84 o                         
   4   2   5        357.28        294.60         7.09 o                         
   5   2   5       1226.02       1166.33        24.37 o                         
   6   2   5        804.48        828.46        56.81 o                         
   7   2   5        389.86        354.67        40.17 o                         
   8   2   5        955.97        934.83        70.58 o                         
   9   2   5        282.14        293.25        42.05 o                         
 -10   3   5        122.93        134.22        22.00 o                         
  -9   3   5        901.15        869.40        38.54 o                         
  -8   3   5        477.11        434.05        23.84 o                         
  -7   3   5         66.23         63.91         8.24 o                         
  -6   3   5        972.71        904.93        30.87 o                         
  -5   3   5       1531.29       1471.76        27.96 o                         
  -4   3   5       2549.35       2373.43        52.68 o                         
  -3   3   5       3465.47       3522.36        48.69 o                         
  -2   3   5       6177.39       6485.55        91.77 o                         
  -1   3   5       1673.02       1721.19        27.74 o                         
   0   3   5       4854.53       4753.31        57.82 o                         
   1   3   5       4300.37       4231.45        50.86 o                         
   2   3   5        476.17        448.90        17.59 o                         
   3   3   5        313.14        325.58        11.54 o                         
   4   3   5       3380.54       3129.86        62.22 o                         
   5   3   5         64.59         51.47         4.68 o                         
   6   3   5        500.11        455.76        43.17 o                         
   7   3   5       1251.73       1284.66        80.05 o                         
   8   3   5         17.63         23.99        13.04 o                         
 -10   4   5        790.36        752.43        39.26 o                         
  -9   4   5          2.66          3.11         3.24 o                         
  -8   4   5        397.09        397.02        22.44 o                         
  -7   4   5        648.85        626.98        26.78 o                         
  -6   4   5        207.33        192.86        13.30 o                         
  -5   4   5        714.96        712.11        18.31 o                         
  -4   4   5       3242.52       3138.07        54.38 o                         
  -3   4   5       2322.96       2349.36        32.86 o                         
  -2   4   5       3714.04       3781.21        50.09 o                         
  -1   4   5       8702.16       8547.76        94.79 o                         
   0   4   5        116.27        102.11         4.65 o                         
   1   4   5       4097.81       4018.13        75.61 o                         
   2   4   5       1254.13       1195.72        22.82 o                         
   3   4   5        455.08        439.04        13.29 o                         
   4   4   5        911.47        878.80        30.21 o                         
   5   4   5        420.85        382.07        20.96 o                         
   6   4   5        534.92        529.48        48.56 o                         
   7   4   5        867.46        925.37        69.10 o                         
   8   4   5        562.41        555.85        57.72 o                         
 -10   5   5         56.32         48.78        12.44 o                         
  -9   5   5       1096.86       1039.80        41.47 o                         
  -8   5   5        120.38        127.54        12.31 o                         
  -7   5   5        433.93        412.32        20.82 o                         
  -6   5   5        179.61        190.26        12.75 o                         
  -5   5   5         90.33         83.73         6.40 o                         
  -4   5   5       1917.98       1796.90        27.74 o                         
  -3   5   5       2821.03       2948.13        49.02 o                         
  -2   5   5       3643.54       3762.86        54.91 o                         
  -1   5   5       3173.81       3175.34        45.63 o                         
   0   5   5       5105.10       5007.86        82.04 o                         
   1   5   5          1.58         10.23         6.87 o                         
   2   5   5       1572.07       1599.94        42.17 o                         
   3   5   5       2265.44       2335.20        57.05 o                         
   4   5   5         41.00         32.41         5.62 o                         
   5   5   5         33.97         26.26         9.56 o                         
   6   5   5        984.25       1085.04        73.02 o                         
   7   5   5          0.55          9.34         9.66 o                         
 -10   6   5         67.15         69.03        18.83 o                         
  -9   6   5        406.83        415.93        20.59 o                         
  -8   6   5       2470.08       2375.68        57.84 o                         
  -7   6   5          6.74         15.29         4.18 o                         
  -6   6   5        246.36        242.62        10.33 o                         
  -5   6   5       1215.00       1181.56        24.62 o                         
  -4   6   5        177.73        176.13         8.23 o                         
  -3   6   5        503.34        520.14        12.17 o                         
  -2   6   5       4276.77       4110.64        58.87 o                         
  -1   6   5         88.06        109.65         6.00 o                         
   0   6   5       2045.03       1948.66        35.70 o                         
   1   6   5       2802.55       2672.33        48.63 o                         
   2   6   5        135.67        118.29         9.14 o                         
   3   6   5       1620.42       1594.37        46.24 o                         
   4   6   5        455.10        473.56        39.49 o                         
   5   6   5        389.12        347.66        39.32 o                         
   6   6   5        177.14        156.29        28.22 o                         
   7   6   5        304.96        270.51        40.00 o                         
 -10   7   5        995.94       1069.90        78.00 o                         
  -9   7   5        425.74        400.63        30.02 o                         
  -8   7   5       1095.50       1073.62        80.44 o                         
  -7   7   5        584.37        544.60        21.54 o                         
  -6   7   5        104.56        105.20         6.35 o                         
  -5   7   5       1932.83       1935.56        29.71 o                         
  -4   7   5        638.15        661.86        17.65 o                         
  -3   7   5        827.27        870.84        24.96 o                         
  -2   7   5       1240.02       1262.53        24.73 o                         
  -1   7   5       3730.53       3692.53        48.19 o                         
   0   7   5       1395.91       1400.86        26.85 o                         
   1   7   5       1670.58       1618.00        30.75 o                         
   2   7   5       1814.69       1781.29        40.89 o                         
   3   7   5          4.13         10.38         4.38 o                         
   4   7   5        133.82        131.17        13.43 o                         
   5   7   5        607.40        594.46        52.92 o                         
   6   7   5          0.18         -2.57        10.08 o                         
 -10   8   5         95.20        100.11        25.45 o                         
  -9   8   5       1237.01       1269.17        96.54 o                         
  -8   8   5          2.35          4.91         4.47 o                         
  -7   8   5        520.61        482.31        19.48 o                         
  -6   8   5       2650.66       2564.22       114.59 o                         
  -5   8   5         31.94         35.83         4.46 o                         
  -4   8   5         33.92         43.19         5.88 o                         
  -3   8   5       1606.80       1745.09        48.15 o                         
  -2   8   5        303.34        330.42        14.93 o                         
  -1   8   5       1002.54        999.15        19.56 o                         
   0   8   5       2595.07       2484.86        51.00 o                         
   1   8   5         14.36         10.28         3.01 o                         
   2   8   5       1167.59       1168.26        34.08 o                         
   3   8   5        704.54        730.60        34.11 o                         
   4   8   5         18.84         23.36         6.50 o                         
   5   8   5        303.48        275.43        37.14 o                         
   6   8   5        237.02        279.15        40.39 o                         
  -9   9   5        114.21        115.12        17.48 o                         
  -8   9   5        382.89        339.56        38.84 o                         
  -7   9   5        422.80        401.20        41.83 o                         
  -6   9   5       1810.36       1762.52        89.34 o                         
  -5   9   5        306.32        285.46        33.61 o                         
  -4   9   5        690.88        680.95        34.10 o                         
  -3   9   5        352.70        357.44        11.74 o                         
  -2   9   5        829.92        900.51        20.37 o                         
  -1   9   5        947.92        947.96        21.93 o                         
   0   9   5        251.86        237.99        15.06 o                         
   1   9   5       3987.35       3791.10        87.34 o                         
   2   9   5         89.10        102.70        13.02 o                         
   3   9   5         56.80         60.15        10.10 o                         
   4   9   5        526.53        553.95        59.21 o                         
   5   9   5         13.45          2.57         6.15 o                         
  -9  10   5        173.31        186.64        31.13 o                         
  -8  10   5         26.90         24.29        11.35 o                         
  -7  10   5       1353.03       1332.29        81.60 o                         
  -6  10   5          0.51          2.03         4.89 o                         
  -5  10   5        163.34        190.11        28.55 o                         
  -4  10   5       1159.76       1175.89        64.48 o                         
  -3  10   5        126.16        103.20        13.57 o                         
  -2  10   5        188.39        193.61        12.41 o                         
  -1  10   5       1526.15       1454.45        42.05 o                         
   0  10   5        746.21        705.18        27.36 o                         
   1  10   5       1365.29       1363.37        48.74 o                         
   2  10   5       1535.40       1496.89        53.39 o                         
   3  10   5        243.71        245.96        21.73 o                         
   4  10   5        500.24        531.62        52.52 o                         
  -9  11   5        551.66        504.51        53.42 o                         
  -8  11   5        248.76        244.87        36.88 o                         
  -7  11   5        645.85        620.87        57.24 o                         
  -6  11   5        776.56        766.63        63.16 o                         
  -5  11   5        159.17        169.86        28.41 o                         
  -4  11   5        805.99        865.41        72.17 o                         
  -3  11   5        272.19        303.52        24.72 o                         
  -2  11   5        124.46        127.15        22.63 o                         
  -1  11   5         46.77         36.63         8.46 o                         
   0  11   5       1298.09       1345.42       111.76 o                         
   1  11   5        251.06        245.82        20.82 o                         
   2  11   5        219.78        222.04        38.89 o                         
   3  11   5       1259.74       1320.03        99.73 o                         
   4  11   5          5.12          1.02         7.44 o                         
  -7  12   5        511.61        567.45        57.13 o                         
  -6  12   5         73.60         72.74        21.09 o                         
  -5  12   5        890.85        819.30        66.94 o                         
  -4  12   5          4.71          0.02         3.52 o                         
  -3  12   5        104.20        110.60        16.03 o                         
  -2  12   5        543.16        514.99        34.24 o                         
  -1  12   5        127.17        128.68        23.39 o                         
   0  12   5        469.83        511.21        46.97 o                         
   1  12   5        547.33        566.61        49.95 o                         
   2  12   5        244.79        279.20        35.23 o                         
  -5  13   5        248.07        223.70        36.64 o                         
  -4  13   5        819.04        918.66       105.78 o                         
  -3  13   5         17.03         21.58        11.43 o                         
  -2  13   5        192.60        197.64        30.63 o                         
  -1  13   5        582.55        631.23        54.83 o                         
   0  13   5        261.88        314.26        38.74 o                         
   1  13   5         24.62         16.68        10.18 o                         
   4 -14   6          3.34          9.62         8.03 o                         
   5 -14   6        531.10        565.86        53.28 o                         
  -1 -13   6          2.61         10.12         9.79 o                         
   0 -13   6        221.97        192.43        28.98 o                         
   1 -13   6        565.96        464.67        44.72 o                         
   2 -13   6         87.42         99.22        20.75 o                         
   3 -13   6        284.24        298.56        33.00 o                         
   4 -13   6        935.17       1045.28        67.24 o                         
   5 -13   6         64.71         87.77        15.43 o                         
   6 -13   6        524.77        611.48        40.90 o                         
   7 -13   6        539.21        617.20        59.18 o                         
  -3 -12   6         65.39         52.44        15.79 o                         
  -2 -12   6        595.73        428.53        42.14 o                         
  -1 -12   6        409.97        325.68        36.58 o                         
   0 -12   6          3.22         -2.18         4.57 o                         
   1 -12   6        819.90        687.41        52.51 o                         
   2 -12   6        808.08        800.87        96.00 o                         
   3 -12   6         30.25         54.37        10.55 o                         
   4 -12   6        818.26        896.21        59.98 o                         
   5 -12   6        350.70        388.19        30.42 o                         
   6 -12   6         27.35         38.39        12.24 o                         
   7 -12   6        438.78        557.97        37.68 o                         
  -4 -11   6        443.86        370.00        52.19 o                         
  -3 -11   6        133.10        102.73        13.16 o                         
  -2 -11   6          1.09          3.28         5.35 o                         
  -1 -11   6        677.98        608.01        65.99 o                         
   0 -11   6        527.27        409.15        38.51 o                         
   1 -11   6          7.80         13.39         4.85 o                         
   2 -11   6        376.84        359.38        57.42 o                         
   3 -11   6       1760.75       1706.84       265.02 o                         
   4 -11   6          0.47          8.98         5.73 o                         
   5 -11   6        806.86        936.14        41.11 o                         
   6 -11   6        816.33        915.25        36.15 o                         
   7 -11   6         45.60         57.08         9.36 o                         
   8 -11   6        190.39        270.43        36.81 o                         
  -5 -10   6        964.14        972.21        66.96 o                         
  -4 -10   6         19.08         22.10        10.59 o                         
  -3 -10   6        710.84        636.65        45.10 o                         
  -2 -10   6       1027.56       1082.31        53.73 o                         
  -1 -10   6          5.11          8.26         3.65 o                         
   0 -10   6        386.36        380.15        43.18 o                         
   1 -10   6        934.17        918.15        60.74 o                         
   2 -10   6        230.95        239.28        29.13 o                         
   3 -10   6       1669.60       1553.91       118.57 o                         
   4 -10   6       1329.97       1221.32       146.60 o                         
   5 -10   6          9.58         14.02         5.51 o                         
   6 -10   6       1453.15       1622.78        71.93 o                         
   7 -10   6        372.19        418.86        23.61 o                         
   8 -10   6          0.85          3.66         7.86 o                         
  -5  -9   6        537.39        500.90        46.59 o                         
  -4  -9   6        511.42        521.89        43.99 o                         
  -3  -9   6         13.54         15.00         7.45 o                         
  -2  -9   6       1331.23       1356.79        60.11 o                         
  -1  -9   6        220.22        250.36        21.13 o                         
   0  -9   6        305.96        288.40        25.14 o                         
   1  -9   6        164.53        177.07        13.07 o                         
   2  -9   6       1011.96       1053.04        87.11 o                         
   3  -9   6          0.38          2.99         1.88 o                         
   4  -9   6        954.92        880.30        45.77 o                         
   5  -9   6       3218.83       3598.00        84.30 o                         
   6  -9   6         39.98         40.80         7.25 o                         
   7  -9   6        785.94        836.87        32.35 o                         
   8  -9   6        357.52        407.91        29.98 o                         
   9  -9   6          2.37          8.84         6.65 o                         
  -6  -8   6        455.98        487.92        48.40 o                         
  -5  -8   6         14.34         30.55        13.26 o                         
  -4  -8   6        707.61        745.44        51.71 o                         
  -3  -8   6       2718.70       2718.49        97.22 o                         
  -2  -8   6         42.56         33.10         7.59 o                         
  -1  -8   6       1088.59       1163.51        47.14 o                         
   0  -8   6        986.32       1012.94       126.06 o                         
   1  -8   6        256.06        249.68        16.49 o                         
   2  -8   6        493.34        490.28        39.58 o                         
   3  -8   6        198.33        189.94        14.68 o                         
   4  -8   6        430.57        394.58        11.23 o                         
   5  -8   6       2260.75       2245.84       140.56 o                         
   6  -8   6        769.86        786.09        36.38 o                         
   7  -8   6         17.25         28.98         6.47 o                         
   8  -8   6       1022.06       1160.75       127.56 o                         
   9  -8   6        163.01        184.46        27.75 o                         
  -6  -7   6        289.98        332.17        38.52 o                         
  -5  -7   6        527.75        599.54        48.67 o                         
  -4  -7   6        270.98        330.54        33.11 o                         
  -3  -7   6       1381.68       1480.81        66.30 o                         
  -2  -7   6       1878.22       1748.44        65.87 o                         
  -1  -7   6          0.99          4.12         4.15 o                         
   0  -7   6        875.28        944.36        34.50 o                         
   1  -7   6       2038.36       1996.51       143.60 o                         
   2  -7   6        554.79        578.17        41.81 o                         
   3  -7   6         45.17         46.69         4.11 o                         
   4  -7   6       4677.38       4362.98       204.86 o                         
   5  -7   6          0.69          3.46         2.23 o                         
   6  -7   6        309.08        339.67        21.69 o                         
   7  -7   6       1575.34       1636.04        54.50 o                         
   8  -7   6          0.01          3.70         3.59 o                         
   9  -7   6        333.05        359.24        37.49 o                         
  10  -7   6         63.34         84.75        19.08 o                         
  -7  -6   6        769.11        848.87        65.17 o                         
  -6  -6   6         40.51         57.27        15.81 o                         
  -5  -6   6        308.11        294.54        32.85 o                         
  -4  -6   6       1683.49       1810.16        78.53 o                         
  -3  -6   6        396.22        370.51        30.60 o                         
  -2  -6   6       2245.42       2193.84        73.20 o                         
  -1  -6   6       2988.99       2749.01       265.03 o                         
   0  -6   6        199.71        229.81        15.08 o                         
   1  -6   6       2168.95       2138.91       121.11 o                         
   2  -6   6       2453.85       2412.26       124.21 o                         
   3  -6   6        795.42        778.20        38.36 o                         
   4  -6   6       3033.94       3029.65        96.93 o                         
   5  -6   6       1429.08       1138.13       180.21 o                         
   6  -6   6        580.40        559.76        25.29 o                         
   7  -6   6       2221.35       2320.50        81.43 o                         
   8  -6   6        649.42        665.38        50.60 o                         
   9  -6   6          1.29          7.96         6.45 o                         
  -7  -5   6        161.20        165.39        27.29 o                         
  -6  -5   6        496.94        472.48        43.47 o                         
  -5  -5   6        668.59        654.70        47.85 o                         
  -4  -5   6       1004.14       1133.99        58.87 o                         
  -3  -5   6       3825.67       3922.78       112.02 o                         
  -2  -5   6         68.55         65.47         6.09 o                         
  -1  -5   6       2918.05       2748.65       144.54 o                         
   0  -5   6       2530.06       2320.71       121.62 o                         
   1  -5   6        286.46        346.96        28.03 o                         
   2  -5   6       1064.63       1097.59        39.91 o                         
   3  -5   6       2250.74       2213.80       134.44 o                         
   4  -5   6         75.85         97.23         5.36 o                         
   5  -5   6        310.00        305.57        15.87 o                         
   6  -5   6       2660.96       2729.14        67.08 o                         
   7  -5   6         22.20         24.38         4.28 o                         
   8  -5   6        886.98        912.55        52.86 o                         
   9  -5   6        471.42        464.83        40.65 o                         
  10  -5   6         11.15         13.88         9.19 o                         
  -8  -4   6        628.78        646.56        56.62 o                         
  -7  -4   6          6.73         11.41         9.65 o                         
  -6  -4   6         75.75        103.67        20.01 o                         
  -5  -4   6       1897.92       1927.04        82.03 o                         
  -4  -4   6       1087.51       1038.32        53.77 o                         
  -3  -4   6        439.69        372.55        38.24 o                         
  -2  -4   6       3327.55       3044.88       119.40 o                         
  -1  -4   6       1314.11       1377.80        81.63 o                         
   0  -4   6       2635.35       2412.98       115.49 o                         
   1  -4   6        835.05        831.42        73.91 o                         
   2  -4   6         28.68         32.55         4.73 o                         
   3  -4   6       2077.96       1977.20        49.21 o                         
   4  -4   6       2003.83       2128.66        61.54 o                         
   5  -4   6        656.75        655.95        21.18 o                         
   6  -4   6        933.85        947.96        24.10 o                         
   7  -4   6       2366.21       2442.75        94.19 o                         
   8  -4   6          4.36          4.29         4.19 o                         
   9  -4   6        359.99        333.49        35.92 o                         
  10  -4   6        596.88        582.15        51.59 o                         
  -8  -3   6        720.25        844.46        63.01 o                         
  -7  -3   6        313.64        334.13        36.46 o                         
  -6  -3   6        127.80        146.84        22.03 o                         
  -5  -3   6       1305.08        912.61       186.07 o                         
  -4  -3   6       4245.11       4306.63       119.62 o                         
  -3  -3   6        530.56        502.63        31.21 o                         
  -2  -3   6       1344.96       1272.43        45.64 o                         
  -1  -3   6       8983.61       8890.87       367.69 o                         
   0  -3   6         21.42         40.15         3.62 o                         
   1  -3   6       4280.88       4395.09       376.61 o                         
   2  -3   6       1409.68       1329.89        30.12 o                         
   3  -3   6         92.89        111.87         6.49 o                         
   4  -3   6        241.26        263.98        16.86 o                         
   5  -3   6       1724.15       1877.44        49.66 o                         
   6  -3   6        359.37        367.29        16.51 o                         
   7  -3   6        685.51        707.18        35.44 o                         
   8  -3   6       1079.08       1064.65        63.40 o                         
   9  -3   6         17.75         12.27         7.68 o                         
  10  -3   6        655.40        672.06        57.79 o                         
  -9  -2   6        485.23        557.65        51.86 o                         
  -8  -2   6         19.97         25.02        12.02 o                         
  -7  -2   6         40.60         41.70        12.31 o                         
  -6  -2   6       2220.58       2047.84        80.49 o                         
  -5  -2   6        615.58        597.09        40.02 o                         
  -4  -2   6        271.78        272.16        24.16 o                         
  -3  -2   6       5108.74       5215.42       123.55 o                         
  -2  -2   6        766.23        730.11        31.56 o                         
  -1  -2   6       2606.66       2537.69        61.18 o                         
   0  -2   6        912.67       1030.11        85.93 o                         
   1  -2   6       1730.61       2093.20        76.86 o                         
   2  -2   6       3604.97       3336.89        44.77 o                         
   3  -2   6        447.67        418.79        12.91 o                         
   4  -2   6        281.50        289.68        29.64 o                         
   5  -2   6        843.75        853.72        22.39 o                         
   6  -2   6        909.82        938.80        21.47 o                         
   7  -2   6        293.67        285.05        22.84 o                         
   8  -2   6        809.82        803.45        57.48 o                         
   9  -2   6       1128.47       1003.78        69.04 o                         
  10  -2   6          1.48         12.64         8.09 o                         
  -9  -1   6        503.08        602.79        52.09 o                         
  -8  -1   6        185.32        175.34        26.13 o                         
  -7  -1   6        686.71        637.47        46.84 o                         
  -6  -1   6        305.14        295.12        28.79 o                         
  -5  -1   6       1069.45       1081.95        52.13 o                         
  -4  -1   6       3372.10       3409.86        96.04 o                         
  -3  -1   6       2341.91       2419.88        69.87 o                         
  -2  -1   6       6072.60       6192.08       127.11 o                         
  -1  -1   6        790.86        868.56        28.73 o                         
   0  -1   6       4568.99       5431.57       107.93 o                         
   1  -1   6       8835.10       9606.73       181.06 o                         
   2  -1   6          1.82          2.69         1.27 o                         
   3  -1   6        231.64        231.17        11.51 o                         
   4  -1   6       2427.91       2528.70        47.67 o                         
   5  -1   6         60.69         59.92         6.13 o                         
   6  -1   6         28.86         35.24         2.90 o                         
   7  -1   6       2183.77       2100.41        92.94 o                         
   8  -1   6         61.77         51.90        14.99 o                         
   9  -1   6        315.36        320.95        39.78 o                         
  10  -1   6        288.42        274.28        39.93 o                         
  -9   0   6         14.39         25.35        11.35 o                         
  -8   0   6         82.71         84.24        17.65 o                         
  -7   0   6        921.63        871.35        52.59 o                         
  -6   0   6          5.33         12.21         6.75 o                         
  -5   0   6          3.78          7.11         3.78 o                         
  -4   0   6       2412.35       2334.28        71.67 o                         
  -3   0   6        932.69        782.75        33.41 o                         
  -2   0   6       2134.77       2214.42        56.65 o                         
  -1   0   6       8831.25      10007.24       180.10 o                         
   0   0   6       5691.87       7207.83       138.13 o                         
   1   0   6       5002.29       4847.19       105.41 o                         
   2   0   6       2895.70       3007.39        83.80 o                         
   3   0   6       1839.39       1960.85        45.78 o                         
   4   0   6        492.99        455.59        13.89 o                         
   5   0   6        683.05        693.89        20.56 o                         
   6   0   6        100.12         96.70         8.12 o                         
   7   0   6        348.15        331.39        36.15 o                         
   8   0   6       1246.47       1205.48        76.24 o                         
   9   0   6         50.70         28.39        13.59 o                         
 -10   1   6        360.80        419.52        42.35 o                         
  -9   1   6        700.95        679.59        50.73 o                         
  -8   1   6         88.06         85.66        10.80 o                         
  -7   1   6        750.12        735.31        45.66 o                         
  -6   1   6       1239.25       1192.65        54.29 o                         
  -5   1   6       1156.58       1106.27        47.80 o                         
  -4   1   6         10.60         17.55         4.08 o                         
  -3   1   6       3176.33       2927.53        54.96 o                         
  -2   1   6       1558.47       1562.96        42.45 o                         
  -1   1   6       1461.06       1735.12        45.39 o                         
   0   1   6      15968.67      15466.59       275.95 o                         
   1   1   6        164.57        138.28        12.48 o                         
   2   1   6       3381.44       3510.50       218.43 o                         
   3   1   6       4708.96       4806.93        63.37 o                         
   4   1   6         70.13         66.02         6.84 o                         
   5   1   6        418.51        443.83        14.56 o                         
   6   1   6       2050.00       2065.79        46.64 o                         
   7   1   6        372.00        393.05        41.45 o                         
   8   1   6        318.03        325.01        40.49 o                         
   9   1   6        832.73        814.65        68.95 o                         
 -10   2   6        165.52        145.41        23.42 o                         
  -9   2   6         63.79         42.00        11.95 o                         
  -8   2   6       1763.35       1643.90        49.38 o                         
  -7   2   6         86.92        108.49        15.05 o                         
  -6   2   6       1198.40       1123.68        49.71 o                         
  -5   2   6       2031.76       1939.81        63.02 o                         
  -4   2   6        445.62        426.13        18.50 o                         
  -3   2   6       1297.94       1357.58        56.62 o                         
  -2   2   6       1012.63       1026.83        28.80 o                         
  -1   2   6       3632.62       3998.07       145.56 o                         
   0   2   6       6399.36       6281.28       136.15 o                         
   1   2   6        664.10        584.08        35.47 o                         
   2   2   6       3019.60       3297.99        89.90 o                         
   3   2   6       2257.82       2320.11        56.17 o                         
   4   2   6        444.09        453.05        13.64 o                         
   5   2   6          3.82         23.62        11.02 o                         
   6   2   6         71.61        100.15        20.06 o                         
   7   2   6        922.87        896.61        64.81 o                         
   8   2   6         34.71         31.80        14.38 o                         
 -10   3   6        610.04        530.89        43.31 o                         
  -9   3   6        649.23        641.51        33.11 o                         
  -8   3   6        449.62        436.49        24.37 o                         
  -7   3   6        929.18        896.90        33.34 o                         
  -6   3   6        375.99        364.97        19.31 o                         
  -5   3   6         97.12         85.43        10.88 o                         
  -4   3   6       3801.82       4058.10        91.79 o                         
  -3   3   6        763.87        859.86        23.73 o                         
  -2   3   6        732.53        968.65        21.69 o                         
  -1   3   6      10427.12      10691.07       334.94 o                         
   0   3   6        215.99        200.86         8.98 o                         
   1   3   6        266.35        258.79         6.60 o                         
   2   3   6       6954.45       6864.30       111.57 o                         
   3   3   6         25.51         23.57         3.78 o                         
   4   3   6         54.31         49.47         5.03 o                         
   5   3   6       1032.93       1062.91        37.99 o                         
   6   3   6        315.95        333.91        37.88 o                         
   7   3   6         68.72         66.86        18.85 o                         
   8   3   6        425.81        422.66        48.93 o                         
 -10   4   6         56.49         73.09        15.67 o                         
  -9   4   6       1738.08       1639.05        54.21 o                         
  -8   4   6         84.44         89.33        10.63 o                         
  -7   4   6        609.89        572.43        25.90 o                         
  -6   4   6       2092.44       2077.84        49.90 o                         
  -5   4   6        188.95        190.50        10.53 o                         
  -4   4   6        609.90        646.19        21.24 o                         
  -3   4   6       5134.55       5455.85        64.11 o                         
  -2   4   6       2683.43       2648.46        40.42 o                         
  -1   4   6        769.66        791.73        20.67 o                         
   0   4   6       6323.23       6658.64        72.02 o                         
   1   4   6       1825.63       1726.32        31.45 o                         
   2   4   6       1999.50       1967.40        58.76 o                         
   3   4   6        573.25        573.05        24.09 o                         
   4   4   6        341.44        331.67        13.83 o                         
   5   4   6       1210.20       1177.54        69.51 o                         
   6   4   6        167.80        202.67        30.28 o                         
   7   4   6        159.54        136.60        26.96 o                         
   8   4   6         68.78         92.67        23.46 o                         
 -10   5   6        455.62        430.63        27.35 o                         
  -9   5   6        313.69        308.13        26.80 o                         
  -8   5   6        886.81        874.13        33.90 o                         
  -7   5   6        553.24        480.78        22.82 o                         
  -6   5   6        107.77        103.18        13.35 o                         
  -5   5   6          4.75          4.55         1.92 o                         
  -4   5   6         38.63         66.97        15.25 o                         
  -3   5   6         18.06         25.80         3.38 o                         
  -2   5   6       2775.76       2739.81        38.53 o                         
  -1   5   6        762.05        725.17        13.13 o                         
   0   5   6        341.97        393.90         9.77 o                         
   1   5   6       9213.59       9330.76       315.82 o                         
   2   5   6        240.25        221.50        23.88 o                         
   3   5   6        317.98        341.49        32.58 o                         
   4   5   6       2256.03       2185.20        42.02 o                         
   5   5   6        221.40        216.86        29.90 o                         
   6   5   6         28.60         25.36        11.58 o                         
   7   5   6        328.50        425.49        49.20 o                         
 -10   6   6        846.31        823.21        66.32 o                         
  -9   6   6        470.31        468.64        24.84 o                         
  -8   6   6        176.93        163.18        13.49 o                         
  -7   6   6       2371.89       2271.60        54.15 o                         
  -6   6   6       1283.02       1192.37        34.12 o                         
  -5   6   6       1200.51       1227.22        34.85 o                         
  -4   6   6        359.03        361.49        12.83 o                         
  -3   6   6       1261.87       1232.39        20.83 o                         
  -2   6   6        288.24        328.84        11.32 o                         
  -1   6   6       2785.37       2792.83        44.15 o                         
   0   6   6       2951.42       2926.23        45.31 o                         
   1   6   6        236.02        238.54        10.45 o                         
   2   6   6       1966.71       1938.21        40.99 o                         
   3   6   6        955.47        936.72        30.67 o                         
   4   6   6        870.56        880.02        59.53 o                         
   5   6   6        545.17        537.63        49.63 o                         
   6   6   6        175.31        156.52        28.74 o                         
   7   6   6         76.50        132.41        27.81 o                         
 -10   7   6        155.96        173.22        31.93 o                         
  -9   7   6        685.96        663.26        53.38 o                         
  -8   7   6       1222.40       1200.98        49.59 o                         
  -7   7   6        663.47        646.32        24.47 o                         
  -6   7   6       1353.97       1309.82        38.80 o                         
  -5   7   6        544.95        552.49        14.80 o                         
  -4   7   6          3.00          3.70         1.82 o                         
  -3   7   6       2402.82       2413.35        54.34 o                         
  -2   7   6         20.43         32.25         5.01 o                         
  -1   7   6          6.39         12.14         3.75 o                         
   0   7   6       3753.65       3775.45        66.49 o                         
   1   7   6        132.50        124.21         8.35 o                         
   2   7   6        497.62        495.01        20.48 o                         
   3   7   6       2290.66       2225.68        47.49 o                         
   4   7   6        156.82        144.12        24.20 o                         
   5   7   6        142.90        140.12        26.37 o                         
   6   7   6        357.36        350.80        43.73 o                         
 -10   8   6        242.53        235.12        38.38 o                         
  -9   8   6         11.67         10.65         5.94 o                         
  -8   8   6       1780.65       1572.89        85.79 o                         
  -7   8   6        448.89        442.67        43.41 o                         
  -6   8   6        335.09        340.37        16.21 o                         
  -5   8   6       1788.62       1856.01        44.11 o                         
  -4   8   6        761.22        765.67        42.57 o                         
  -3   8   6        755.94        758.42        34.54 o                         
  -2   8   6        770.96        797.24        27.89 o                         
  -1   8   6       2435.22       2478.97        37.45 o                         
   0   8   6        682.86        678.26        24.74 o                         
   1   8   6       1748.32       1662.25        41.23 o                         
   2   8   6        730.91        731.05        26.81 o                         
   3   8   6        624.53        613.19        30.75 o                         
   4   8   6        933.38        862.16        63.78 o                         
   5   8   6         70.45         58.36        18.52 o                         
  -9   9   6        785.87        720.55        60.30 o                         
  -8   9   6        154.97        136.44        25.23 o                         
  -7   9   6        978.57        927.18        66.01 o                         
  -6   9   6        456.20        416.35        42.60 o                         
  -5   9   6        579.71        515.44        46.72 o                         
  -4   9   6       1253.08       1274.60        73.49 o                         
  -3   9   6        491.49        423.25        40.37 o                         
  -2   9   6         93.04         87.59         8.49 o                         
  -1   9   6       1316.66       1286.12        43.86 o                         
   0   9   6        377.42        389.26        19.45 o                         
   1   9   6         29.55         32.89         6.25 o                         
   2   9   6       1500.97       1457.91        50.21 o                         
   3   9   6        124.40        120.55        14.28 o                         
   4   9   6        366.47        348.84        41.46 o                         
   5   9   6        238.71        233.73        36.22 o                         
  -9  10   6        506.74        464.04        50.43 o                         
  -8  10   6        721.77        621.47        57.18 o                         
  -7  10   6          2.39          7.42         7.56 o                         
  -6  10   6       1740.77       1698.20        93.82 o                         
  -5  10   6        137.33        147.10        25.99 o                         
  -4  10   6        514.75        492.27        47.27 o                         
  -3  10   6        893.48        850.46        41.13 o                         
  -2  10   6        523.80        525.87        21.65 o                         
  -1  10   6          3.67          7.31         5.58 o                         
   0  10   6        766.29        723.93        34.66 o                         
   1  10   6        991.22       1016.31        42.00 o                         
   2  10   6         79.21         83.73        12.33 o                         
   3  10   6       1362.18       1407.29       141.53 o                         
   4  10   6        420.98        431.56        49.19 o                         
  -9  11   6         27.08         31.99        13.32 o                         
  -8  11   6        595.31        527.65        55.34 o                         
  -7  11   6        700.43        678.11        61.28 o                         
  -6  11   6         90.91         73.68        19.78 o                         
  -5  11   6        964.28        935.00        70.15 o                         
  -4  11   6        254.96        238.35        33.52 o                         
  -3  11   6         79.82         83.82        16.01 o                         
  -2  11   6        778.43        747.81        63.69 o                         
  -1  11   6         93.78         78.12        18.20 o                         
   0  11   6          1.45          4.21         3.22 o                         
   1  11   6        973.19        920.39        41.01 o                         
   2  11   6        286.85        302.76        24.19 o                         
   3  11   6        116.24        135.88        17.80 o                         
  -7  12   6        504.89        535.90        57.43 o                         
  -6  12   6        565.55        542.35        56.46 o                         
  -5  12   6        137.24        127.05        26.95 o                         
  -4  12   6        703.71        736.07        63.42 o                         
  -3  12   6        376.42        391.53        45.75 o                         
  -2  12   6        118.78        101.26        15.96 o                         
  -1  12   6         80.24         66.40        11.95 o                         
   0  12   6        689.20        756.88        56.54 o                         
   1  12   6         56.43         71.76        17.98 o                         
   2  12   6        374.56        384.88        40.21 o                         
  -5  13   6        668.75        635.38        62.70 o                         
  -4  13   6         12.81          8.78         9.43 o                         
  -3  13   6        600.50        651.92        46.20 o                         
  -2  13   6         98.57         87.57        20.26 o                         
  -1  13   6          1.76          6.77         7.05 o                         
   0  13   6        502.71        487.48        47.57 o                         
   4 -14   7        483.98        553.04        48.52 o                         
   0 -13   7         74.87         79.41        19.07 o                         
   1 -13   7         73.27         65.75        18.07 o                         
   2 -13   7        798.66        666.04        55.52 o                         
   3 -13   7        170.46        168.82        19.23 o                         
   4 -13   7        257.45        272.49        32.99 o                         
   5 -13   7        459.47        523.69        36.73 o                         
   6 -13   7          3.19          9.18         6.88 o                         
   7 -13   7        254.89        332.48        43.85 o                         
  -2 -12   7          0.92          3.52         4.62 o                         
  -1 -12   7        511.76        428.62        43.59 o                         
   0 -12   7        225.61        166.73        26.99 o                         
   1 -12   7         84.05         70.76        18.13 o                         
   2 -12   7        183.65        186.64        17.99 o                         
   3 -12   7       1105.05       1067.88       161.36 o                         
   4 -12   7        332.93        368.29        37.31 o                         
   5 -12   7        243.52        252.88        32.68 o                         
   6 -12   7        536.90        602.17        39.06 o                         
   7 -12   7          1.75          2.58         9.19 o                         
  -3 -11   7        221.05        192.75        18.27 o                         
  -2 -11   7        849.21        829.30        80.38 o                         
  -1 -11   7         10.73         15.71         8.78 o                         
   0 -11   7         87.84         67.74        15.93 o                         
   1 -11   7        526.68        444.17        41.35 o                         
   2 -11   7          0.98          2.50         3.63 o                         
   3 -11   7        249.45        221.05        19.32 o                         
   4 -11   7        826.90        819.97        83.60 o                         
   5 -11   7        336.20        420.85        27.92 o                         
   6 -11   7        644.13        694.46        31.85 o                         
   7 -11   7        378.01        453.34        26.22 o                         
  -4 -10   7        709.31        741.54        52.47 o                         
  -3 -10   7        549.12        537.06        40.33 o                         
  -2 -10   7        688.52        677.00        40.62 o                         
  -1 -10   7       1304.05       1206.85       126.46 o                         
   0 -10   7        307.80        300.46        20.36 o                         
   1 -10   7        676.67        729.34        67.87 o                         
   2 -10   7        727.20        692.70        91.89 o                         
   3 -10   7        605.85        609.65        64.11 o                         
   4 -10   7        242.41        233.58        21.41 o                         
   5 -10   7       1345.70       1578.43        54.39 o                         
   6 -10   7        132.20        158.76        14.70 o                         
   7 -10   7        210.39        242.07        18.19 o                         
   8 -10   7        803.77        937.05        47.64 o                         
   9 -10   7          0.15         15.10        11.31 o                         
  -5  -9   7        287.52        321.60        36.97 o                         
  -4  -9   7        116.81        115.31        19.68 o                         
  -3  -9   7       1865.70       1994.91        81.54 o                         
  -2  -9   7         33.92         40.37         9.94 o                         
  -1  -9   7         83.16         85.49        12.08 o                         
   0  -9   7       2786.48       2809.79       309.35 o                         
   1  -9   7          0.53         10.85         3.34 o                         
   2  -9   7         56.89         70.35        10.02 o                         
   3  -9   7       1815.74       1713.54       244.96 o                         
   4  -9   7         24.07         18.31         2.77 o                         
   5  -9   7       1401.93       1358.81        73.57 o                         
   6  -9   7       1467.29       1620.87        56.29 o                         
   7  -9   7        151.15        166.23        16.78 o                         
   8  -9   7        665.75        827.52        49.25 o                         
   9  -9   7        376.24        440.78        57.80 o                         
  -6  -8   7         87.54         89.67        18.63 o                         
  -5  -8   7        465.41        436.73        41.68 o                         
  -4  -8   7        833.62        817.49        53.29 o                         
  -3  -8   7        406.87        416.65        34.11 o                         
  -2  -8   7       1429.82       1500.86        61.01 o                         
  -1  -8   7        267.14        284.51        21.74 o                         
   0  -8   7       1368.52       1309.98       199.63 o                         
   1  -8   7        202.46        253.75        13.63 o                         
   2  -8   7       1359.28       1408.11       118.83 o                         
   3  -8   7         88.47         85.80         8.77 o                         
   4  -8   7        495.06        484.48        29.59 o                         
   5  -8   7        478.74        496.32        22.02 o                         
   6  -8   7        460.34        455.90        18.83 o                         
   7  -8   7       1854.92       2023.75        51.08 o                         
   8  -8   7          2.52         12.73         6.82 o                         
   9  -8   7        143.06        157.74        30.95 o                         
  -6  -7   7         33.87         26.73        10.92 o                         
  -5  -7   7         11.27          2.55         8.17 o                         
  -4  -7   7       2112.33       2104.18        86.79 o                         
  -3  -7   7        321.17        308.71        28.37 o                         
  -2  -7   7        928.43        862.08        43.44 o                         
  -1  -7   7       4613.02       4697.62       111.65 o                         
   0  -7   7         66.23         70.79        14.99 o                         
   1  -7   7        803.17        863.05        89.97 o                         
   2  -7   7       1293.26       1395.89       121.92 o                         
   3  -7   7        259.44        245.97        10.16 o                         
   4  -7   7          1.14          6.64         1.92 o                         
   5  -7   7        754.28        730.45        35.04 o                         
   6  -7   7        459.37        430.73        19.07 o                         
   7  -7   7        874.40        970.85        47.36 o                         
   8  -7   7        670.18        771.79        40.02 o                         
   9  -7   7         80.12         96.69        14.78 o                         
  -7  -6   7        188.69        206.81        31.29 o                         
  -6  -6   7        213.84        206.53        29.11 o                         
  -5  -6   7        652.94        700.12        50.12 o                         
  -4  -6   7        212.49        229.82        25.58 o                         
  -3  -6   7       1222.90       1240.20        56.92 o                         
  -2  -6   7       1987.89       2030.34        68.94 o                         
  -1  -6   7       1917.75       1771.94       150.67 o                         
   0  -6   7       3772.59       3559.02       376.28 o                         
   1  -6   7         86.60         69.06        24.78 o                         
   2  -6   7       1065.64       1169.68        88.75 o                         
   3  -6   7        580.13        514.81        29.31 o                         
   4  -6   7        955.14        991.33        31.53 o                         
   5  -6   7         50.26         56.00         6.32 o                         
   6  -6   7       1158.94       1226.00        53.68 o                         
   7  -6   7        609.42        688.87        24.93 o                         
   8  -6   7        148.46        176.00        14.11 o                         
   9  -6   7        924.20        853.66        54.27 o                         
  -7  -5   7         51.86         50.05        15.89 o                         
  -6  -5   7          7.66         22.09         9.63 o                         
  -5  -5   7        671.46        680.04        47.68 o                         
  -4  -5   7         65.45         63.11        13.33 o                         
  -3  -5   7         45.27         31.62        11.09 o                         
  -2  -5   7       5405.56       4915.46       570.38 o                         
  -1  -5   7        600.35        585.34        34.41 o                         
   0  -5   7        326.05        304.62        20.68 o                         
   1  -5   7       6891.96       6824.46       503.48 o                         
   2  -5   7         83.32         93.79         5.70 o                         
   3  -5   7        953.72        991.54        46.89 o                         
   4  -5   7       2174.04       2212.92       126.83 o                         
   5  -5   7        491.69        503.06        26.52 o                         
   6  -5   7        368.82        393.67        29.51 o                         
   7  -5   7        963.26       1007.73        64.21 o                         
   8  -5   7        216.01        221.35        20.49 o                         
   9  -5   7        522.84        509.12        43.16 o                         
  -8  -4   7         22.39         31.99        12.43 o                         
  -7  -4   7        591.96        657.86        52.12 o                         
  -6  -4   7        349.40        353.71        35.32 o                         
  -5  -4   7         63.20         77.86        15.74 o                         
  -4  -4   7         91.99         82.61         8.50 o                         
  -3  -4   7       2965.39       2630.02       188.37 o                         
  -2  -4   7       1567.59       1500.51       158.83 o                         
  -1  -4   7       2609.72       2564.48       111.12 o                         
   0  -4   7       3069.89       2910.45       186.60 o                         
   1  -4   7       1485.28       1530.80       124.68 o                         
   2  -4   7       1112.51       1097.58        25.93 o                         
   3  -4   7        716.60        682.22        23.88 o                         
   4  -4   7        138.11        128.55         9.34 o                         
   5  -4   7       1910.43       2010.21        62.34 o                         
   6  -4   7       1137.78       1142.52        24.78 o                         
   7  -4   7         13.30         15.78         5.58 o                         
   8  -4   7       1406.46       1457.89       119.97 o                         
   9  -4   7         32.09         29.66        10.58 o                         
  10  -4   7        196.66        190.70        30.18 o                         
  -8  -3   7        316.10        325.79        37.48 o                         
  -7  -3   7        410.97        405.27        39.75 o                         
  -6  -3   7       1028.15       1048.21        59.86 o                         
  -5  -3   7        391.99        445.19        34.65 o                         
  -4  -3   7         20.32         16.22         6.08 o                         
  -3  -3   7       4960.35       4870.50       120.52 o                         
  -2  -3   7       3271.10       3233.45       157.81 o                         
  -1  -3   7         58.14         66.80         8.56 o                         
   0  -3   7       8714.99       8963.66       580.32 o                         
   1  -3   7       1359.72       1485.33       139.27 o                         
   2  -3   7        298.13        254.40        17.87 o                         
   3  -3   7       2011.61       1767.25        59.49 o                         
   4  -3   7         53.61         46.10         4.86 o                         
   5  -3   7        149.83        168.39        21.75 o                         
   6  -3   7       2086.26       2079.72        86.49 o                         
   7  -3   7       1023.04       1003.54        78.06 o                         
   8  -3   7        570.21        570.56        34.92 o                         
   9  -3   7        652.96        668.81        53.72 o                         
  10  -3   7        255.85        284.69        37.98 o                         
  -8  -2   7       1296.15       1327.92        75.53 o                         
  -7  -2   7        233.89        251.26        29.50 o                         
  -6  -2   7        169.91        178.95        22.76 o                         
  -5  -2   7        379.79        402.47        31.63 o                         
  -4  -2   7        630.90        560.49        34.83 o                         
  -3  -2   7       1640.22       1708.91        58.63 o                         
  -2  -2   7       1548.07       1467.95        47.90 o                         
  -1  -2   7       6877.72       7163.19       138.95 o                         
   0  -2   7       9378.53       9693.63      1035.57 o                         
   1  -2   7      10001.03      10766.13       553.87 o                         
   2  -2   7         64.09         54.71         5.13 o                         
   3  -2   7        566.65        499.43        16.84 o                         
   4  -2   7       2060.15       2131.22        46.52 o                         
   5  -2   7         24.30         21.76         6.42 o                         
   6  -2   7        341.86        343.42        17.86 o                         
   7  -2   7       1211.78       1318.15        88.26 o                         
   8  -2   7        220.69        192.27        27.98 o                         
   9  -2   7         42.02         73.96        19.36 o                         
  10  -2   7        790.51        825.72        68.23 o                         
  -9  -1   7        348.87        361.16        39.27 o                         
  -8  -1   7          0.29          0.76         3.83 o                         
  -7  -1   7       2349.29       2384.69        94.17 o                         
  -6  -1   7         50.03         37.74         7.63 o                         
  -5  -1   7        170.28        148.27        18.10 o                         
  -4  -1   7       1934.12       1968.58        67.03 o                         
  -3  -1   7       1190.65       1293.93        47.12 o                         
  -2  -1   7        112.98        142.91        12.45 o                         
  -1  -1   7       3944.83       3997.95        85.99 o                         
   0  -1   7       8055.10       9584.24       178.08 o                         
   1  -1   7        486.78        474.21        24.25 o                         
   2  -1   7       4705.59       4425.18        97.94 o                         
   3  -1   7       1215.13       1234.87        20.43 o                         
   4  -1   7       1392.14       1314.27        60.40 o                         
   5  -1   7         63.82         56.59         8.81 o                         
   6  -1   7        415.09        394.25        14.56 o                         
   7  -1   7        291.04        303.00        25.10 o                         
   8  -1   7        278.04        235.87        32.75 o                         
   9  -1   7        522.60        503.29        50.53 o                         
  -9   0   7       1130.24       1184.39        69.99 o                         
  -8   0   7        795.11        725.57        51.08 o                         
  -7   0   7         77.14         91.13        15.90 o                         
  -6   0   7       1348.20       1328.91        60.02 o                         
  -5   0   7        935.71        906.07        44.46 o                         
  -4   0   7        673.61        712.13        35.47 o                         
  -3   0   7        976.63       1065.73        39.89 o                         
  -2   0   7       2890.45       2888.97        68.95 o                         
  -1   0   7       1454.10       1800.11        47.73 o                         
   0   0   7       5619.81       6817.29       135.35 o                         
   1   0   7       1548.77       1509.98        49.93 o                         
   2   0   7       2119.04       2066.86        39.43 o                         
   3   0   7       9463.03       9436.57       174.41 o                         
   4   0   7        476.26        518.33        15.76 o                         
   5   0   7         94.69         84.24        11.39 o                         
   6   0   7        970.88       1026.74        44.26 o                         
   7   0   7        244.89        252.93        32.81 o                         
   8   0   7         16.16         13.06         7.83 o                         
   9   0   7        594.06        604.99        57.90 o                         
  -9   1   7         30.02         21.53         7.96 o                         
  -8   1   7       1189.95       1178.37        41.67 o                         
  -7   1   7        488.42        433.07        34.14 o                         
  -6   1   7        207.94        202.19        20.69 o                         
  -5   1   7       1604.72       1562.25        58.14 o                         
  -4   1   7        667.15        687.64        32.83 o                         
  -3   1   7         93.43         91.30        16.78 o                         
  -2   1   7       2098.57       2089.48        53.53 o                         
  -1   1   7       1228.13       1414.15        41.76 o                         
   0   1   7        239.47        268.58        18.11 o                         
   1   1   7       6130.99       5321.26       116.87 o                         
   2   1   7       2132.35       2131.91        55.72 o                         
   3   1   7       1207.85       1171.48        31.34 o                         
   4   1   7       2144.30       2235.83        61.90 o                         
   5   1   7       1265.56       1277.72        28.12 o                         
   6   1   7         79.57         69.68        11.43 o                         
   7   1   7        269.81        252.98        33.46 o                         
   8   1   7        576.84        554.54        54.07 o                         
   9   1   7        111.27        121.69        27.22 o                         
 -10   2   7        640.30        685.10        51.37 o                         
  -9   2   7        506.47        487.12        40.27 o                         
  -8   2   7         61.66         71.84        10.14 o                         
  -7   2   7        928.30        924.16        35.02 o                         
  -6   2   7       1035.60       1004.53        46.74 o                         
  -5   2   7        411.98        384.08        25.24 o                         
  -4   2   7       1288.15       1385.48        46.20 o                         
  -3   2   7       2340.60       2305.99        46.14 o                         
  -2   2   7        123.18        173.47         9.73 o                         
  -1   2   7       1895.81       2024.92        58.16 o                         
   0   2   7       5875.29       5515.02       122.16 o                         
   1   2   7       1508.76       1487.13        53.96 o                         
   2   2   7       5754.63       5750.20        76.62 o                         
   3   2   7        291.37        291.90        15.32 o                         
   4   2   7        372.39        364.59        13.12 o                         
   5   2   7       2147.76       2080.95       113.37 o                         
   6   2   7         43.26         48.08        14.31 o                         
   7   2   7         37.91         32.61        13.08 o                         
   8   2   7        544.50        597.07        57.84 o                         
 -10   3   7          7.22          1.06         6.64 o                         
  -9   3   7        610.47        599.37        31.67 o                         
  -8   3   7       1255.78       1126.96        40.74 o                         
  -7   3   7         57.26         48.59         7.77 o                         
  -6   3   7       3918.11       3668.85        74.12 o                         
  -5   3   7        418.43        440.28        24.98 o                         
  -4   3   7         63.70         80.41         7.65 o                         
  -3   3   7       2233.92       2204.68        91.29 o                         
  -2   3   7        546.00        649.53        49.97 o                         
  -1   3   7        636.19        741.12        25.20 o                         
   0   3   7       3038.94       2891.40       125.10 o                         
   1   3   7       2962.92       2935.56        38.97 o                         
   2   3   7         13.78         37.21         5.64 o                         
   3   3   7       4320.08       4349.36        67.27 o                         
   4   3   7        764.68        756.59        36.29 o                         
   5   3   7        643.22        605.92        19.51 o                         
   6   3   7        196.58        189.80        29.57 o                         
   7   3   7        490.73        482.90        49.67 o                         
   8   3   7         20.53         20.68        10.22 o                         
 -10   4   7        529.06        496.15        38.71 o                         
  -9   4   7          1.76          5.98         3.27 o                         
  -8   4   7        597.98        597.95        28.43 o                         
  -7   4   7       2551.72       2347.38        57.75 o                         
  -6   4   7        437.80        423.54        20.58 o                         
  -5   4   7       1574.44       1598.86        40.16 o                         
  -4   4   7       3922.12       4004.32       134.50 o                         
  -3   4   7       1089.80       1149.09        28.97 o                         
  -2   4   7       1438.09       1616.28        94.07 o                         
  -1   4   7       2757.99       2715.86       134.03 o                         
   0   4   7        538.21        614.68        14.28 o                         
   1   4   7       3744.58       3666.33       115.18 o                         
   2   4   7       3894.54       3739.11       101.84 o                         
   3   4   7        297.35        331.51        20.98 o                         
   4   4   7       2167.56       2142.49        95.28 o                         
   5   4   7         79.57        107.46        21.69 o                         
   6   4   7         41.96         50.81        14.52 o                         
   7   4   7        646.54        732.63        64.41 o                         
 -10   5   7        149.07        135.03        15.18 o                         
  -9   5   7        281.31        272.45        19.58 o                         
  -8   5   7         13.21         16.62         4.61 o                         
  -7   5   7       2721.73       2592.25        60.30 o                         
  -6   5   7        247.92        241.98        14.77 o                         
  -5   5   7         12.45         13.14         3.05 o                         
  -4   5   7       5298.62       5443.63       112.03 o                         
  -3   5   7        138.28        198.44        13.43 o                         
  -2   5   7          1.85         19.80        10.96 o                         
  -1   5   7       2656.05       2786.82        65.30 o                         
   0   5   7        926.01        990.10        18.39 o                         
   1   5   7         45.29         48.61         6.50 o                         
   2   5   7       2114.73       2063.22        54.15 o                         
   3   5   7       1968.47       1939.46        84.20 o                         
   4   5   7        470.33        468.43        42.66 o                         
   5   5   7        518.66        421.53        43.17 o                         
   6   5   7        230.81        234.85        34.73 o                         
   7   5   7        154.87        166.01        30.59 o                         
 -10   6   7          0.09          9.98         8.75 o                         
  -9   6   7        449.63        419.35        23.47 o                         
  -8   6   7       1406.88       1413.45        43.03 o                         
  -7   6   7         81.53         93.32        16.31 o                         
  -6   6   7        573.54        560.43        22.38 o                         
  -5   6   7       3240.76       3225.50        89.54 o                         
  -4   6   7         17.95         25.38         3.14 o                         
  -3   6   7        140.68        163.44        13.10 o                         
  -2   6   7        934.00        984.92        32.95 o                         
  -1   6   7         85.90         87.33         6.32 o                         
   0   6   7       1550.87       1588.25        37.14 o                         
   1   6   7       1552.61       1496.50        64.91 o                         
   2   6   7        164.21        160.07        14.55 o                         
   3   6   7       2151.70       2139.26        58.66 o                         
   4   6   7       1022.51       1048.85        66.92 o                         
   5   6   7         54.54         52.29        16.26 o                         
   6   6   7        661.39        626.31        58.99 o                         
 -10   7   7        341.22        270.82        40.58 o                         
  -9   7   7          1.18          0.37         5.74 o                         
  -8   7   7        776.62        759.05        29.02 o                         
  -7   7   7        677.08        636.82        24.72 o                         
  -6   7   7         89.86        102.27         9.15 o                         
  -5   7   7       4955.61       4951.13        76.83 o                         
  -4   7   7         91.44         97.90         6.13 o                         
  -3   7   7         14.29         10.34         5.18 o                         
  -2   7   7       2279.87       2349.66        85.42 o                         
  -1   7   7        666.19        701.06        20.28 o                         
   0   7   7         94.07        125.71        19.42 o                         
   1   7   7        332.29        346.15        22.24 o                         
   2   7   7       2963.37       2861.85       115.96 o                         
   3   7   7        102.14         94.35        12.23 o                         
   4   7   7        855.16        829.33        61.12 o                         
   5   7   7        660.35        730.01        62.12 o                         
   6   7   7        213.55        241.50        37.33 o                         
  -9   8   7        513.56        488.60        48.75 o                         
  -8   8   7         11.80         14.75         8.94 o                         
  -7   8   7        764.59        732.58        57.86 o                         
  -6   8   7       1962.03       2034.22        71.23 o                         
  -5   8   7          9.07         17.81         4.08 o                         
  -4   8   7        890.08        964.51        39.02 o                         
  -3   8   7       1504.87       1561.33        44.18 o                         
  -2   8   7         56.17         69.54        18.87 o                         
  -1   8   7        294.93        290.30        19.23 o                         
   0   8   7        671.76        650.81        24.80 o                         
   1   8   7         85.37         78.74         8.62 o                         
   2   8   7        777.61        766.54        36.08 o                         
   3   8   7        452.35        444.18        27.32 o                         
   4   8   7          7.32         12.26         8.86 o                         
   5   8   7       1272.19       1332.57        87.80 o                         
  -9   9   7        131.67        137.00        26.45 o                         
  -8   9   7        650.61        542.58        52.66 o                         
  -7   9   7         83.09         63.55        17.41 o                         
  -6   9   7       1371.65       1202.76        76.58 o                         
  -5   9   7        977.39        889.27        64.19 o                         
  -4   9   7          0.63         -3.40         6.99 o                         
  -3   9   7       2875.87       2786.93       115.27 o                         
  -2   9   7        688.90        664.57        51.97 o                         
  -1   9   7          1.47          7.95         3.54 o                         
   0   9   7        929.16        934.32        31.49 o                         
   1   9   7        819.02        841.74        30.37 o                         
   2   9   7         19.52         23.04         6.16 o                         
   3   9   7        203.79        190.76        28.77 o                         
   4   9   7        626.76        648.03        58.88 o                         
   5   9   7        160.55        176.24        32.28 o                         
  -9  10   7          8.33          7.26         7.60 o                         
  -8  10   7        333.10        301.56        40.98 o                         
  -7  10   7        901.37        853.14        68.26 o                         
  -6  10   7          9.67         10.60         9.10 o                         
  -5  10   7        384.48        342.38        41.05 o                         
  -4  10   7       1303.33       1182.96        76.53 o                         
  -3  10   7         66.21         75.62        17.95 o                         
  -2  10   7        841.76        728.75        32.17 o                         
  -1  10   7       1543.79       1511.80        41.54 o                         
   0  10   7         38.21         33.57         6.23 o                         
   1  10   7        892.35        886.18        51.63 o                         
   2  10   7        543.17        503.80        45.80 o                         
   3  10   7         34.25         56.07        17.99 o                         
   4  10   7        560.11        581.46        57.12 o                         
  -8  11   7        137.39        126.65        28.07 o                         
  -7  11   7        802.33        780.75        68.06 o                         
  -6  11   7        915.31        867.14        70.57 o                         
  -5  11   7          2.37         12.61        10.10 o                         
  -4  11   7       1044.65        999.46        73.36 o                         
  -3  11   7        482.16        520.42        51.26 o                         
  -2  11   7          6.40          6.28         5.78 o                         
  -1  11   7        493.81        500.06        31.86 o                         
   0  11   7        616.97        613.88        35.15 o                         
   1  11   7          1.48         10.20         5.22 o                         
   2  11   7        172.26        149.95        25.27 o                         
   3  11   7        925.41        879.17        67.06 o                         
  -6  12   7        201.84        164.31        31.78 o                         
  -5  12   7        677.04        705.79        64.43 o                         
  -4  12   7         26.90         34.07        14.42 o                         
  -3  12   7        607.12        572.55        56.15 o                         
  -2  12   7        285.06        247.80        36.37 o                         
  -1  12   7          0.34          4.18         6.98 o                         
   0  12   7        360.43        402.13        40.46 o                         
  -4  13   7        869.97        898.99        75.12 o                         
  -3  13   7          7.81         18.48        11.37 o                         
  -2  13   7        516.43        482.68        53.14 o                         
   4 -14   8         38.59         47.89        14.31 o                         
   1 -13   8        193.77        203.26        32.06 o                         
   2 -13   8         64.95         84.65        20.62 o                         
   3 -13   8        303.52        247.60        34.50 o                         
   4 -13   8        219.27        250.41        31.52 o                         
   5 -13   8         41.71         43.51        14.49 o                         
   6 -13   8        422.90        493.48        55.14 o                         
  -2 -12   8        448.20        300.95        38.50 o                         
  -1 -12   8        440.68        355.07        40.89 o                         
   0 -12   8        190.01        170.42        28.01 o                         
   1 -12   8        683.41        575.39        51.65 o                         
   2 -12   8        165.34        151.16        25.93 o                         
   3 -12   8         44.97         39.00        22.25 o                         
   4 -12   8       1240.82       1215.38       179.71 o                         
   5 -12   8        122.53        142.46        24.20 o                         
   6 -12   8          0.34         -4.06         4.13 o                         
   7 -12   8        538.28        609.16        57.76 o                         
  -3 -11   8        140.17        119.65        18.21 o                         
  -2 -11   8        190.86        149.84        26.18 o                         
  -1 -11   8       1090.77        885.38        62.78 o                         
   0 -11   8        234.87        208.89        29.30 o                         
   1 -11   8        260.71        208.30        29.55 o                         
   2 -11   8        276.55        239.58        30.64 o                         
   3 -11   8        607.15        599.29        51.02 o                         
   4 -11   8        327.03        323.03        59.42 o                         
   5 -11   8        201.10        222.36        23.39 o                         
   6 -11   8        555.92        707.38        38.74 o                         
   7 -11   8        101.75        125.38        14.19 o                         
   8 -11   8        256.19        268.45        37.86 o                         
  -4 -10   8          4.64          4.36         6.08 o                         
  -3 -10   8        774.03        831.29        49.81 o                         
  -2 -10   8        536.62        561.61        36.03 o                         
  -1 -10   8         54.40         59.09        10.75 o                         
   0 -10   8        987.15        964.99        97.47 o                         
   1 -10   8        189.26        194.19        22.49 o                         
   2 -10   8         16.93         11.00         6.82 o                         
   3 -10   8        885.44        868.43       128.00 o                         
   4 -10   8        130.00        107.55        19.93 o                         
   5 -10   8          1.14          5.37         4.82 o                         
   6 -10   8       1384.14       1660.45        60.57 o                         
   7 -10   8        129.59        176.42        15.59 o                         
   8 -10   8          8.13         16.49        14.50 o                         
   9 -10   8        547.25        651.54        62.45 o                         
  -5  -9   8        386.92        360.03        38.05 o                         
  -4  -9   8        424.03        412.52        37.35 o                         
  -3  -9   8          7.42          6.96         5.57 o                         
  -2  -9   8       1530.60       1637.07        64.61 o                         
  -1  -9   8        555.73        598.15        32.66 o                         
   0  -9   8        759.21        745.56        67.71 o                         
   1  -9   8       1747.95       1802.88       253.55 o                         
   2  -9   8       1259.59       1385.29       272.89 o                         
   3  -9   8        628.60        621.12        88.15 o                         
   4  -9   8        299.38        291.86        25.25 o                         
   5  -9   8       1686.53       1754.58       100.92 o                         
   6  -9   8        135.31        164.03        21.29 o                         
   7  -9   8        450.73        526.26        26.25 o                         
   8  -9   8        478.07        571.89        36.59 o                         
   9  -9   8        173.24        201.79        34.69 o                         
  -5  -8   8         50.31         43.22        12.22 o                         
  -4  -8   8        731.35        757.75        50.23 o                         
  -3  -8   8        891.33        911.46        50.48 o                         
  -2  -8   8         84.89         77.34        13.09 o                         
  -1  -8   8       1237.07       1306.97        49.23 o                         
   0  -8   8        945.07       1056.12        38.58 o                         
   1  -8   8         92.49         89.20         9.14 o                         
   2  -8   8       1031.96       1207.71       226.72 o                         
   3  -8   8        351.93        335.92        26.61 o                         
   4  -8   8          3.50          2.00         1.94 o                         
   5  -8   8        971.72        970.31        51.12 o                         
   6  -8   8          5.69          7.92         2.78 o                         
   7  -8   8         38.57         30.62         6.47 o                         
   8  -8   8       1108.94       1297.52        54.95 o                         
   9  -8   8        209.93        226.58        36.38 o                         
  -6  -7   8        332.22        363.29        39.14 o                         
  -5  -7   8         73.12         77.53        16.88 o                         
  -4  -7   8        169.91        193.83        24.01 o                         
  -3  -7   8       1462.52       1395.99        62.62 o                         
  -2  -7   8       1567.82       1529.90        59.74 o                         
  -1  -7   8        133.81        146.42        14.96 o                         
   0  -7   8       2498.62       2618.98        67.94 o                         
   1  -7   8       1320.20       1406.90        44.09 o                         
   2  -7   8        176.82        234.01        54.66 o                         
   3  -7   8       2334.99       1439.45       690.38 o                         
   4  -7   8       1800.79       1717.52       164.59 o                         
   5  -7   8         39.09         36.88         5.23 o                         
   6  -7   8        507.88        515.80        29.19 o                         
   7  -7   8        682.94        723.60        24.95 o                         
   8  -7   8         63.17         99.50        14.43 o                         
   9  -7   8        439.41        533.57        55.67 o                         
  -6  -6   8        295.91        252.69        31.23 o                         
  -5  -6   8        204.14        218.11        26.60 o                         
  -4  -6   8       1351.53       1338.18        64.40 o                         
  -3  -6   8        114.65        131.94        17.71 o                         
  -2  -6   8       1536.88       1374.06       206.44 o                         
  -1  -6   8       1734.16       1697.45       203.67 o                         
   0  -6   8        301.28        268.93        21.12 o                         
   1  -6   8       3519.58       3962.41        89.25 o                         
   2  -6   8        326.41        385.50        44.22 o                         
   3  -6   8         90.49         69.48         8.33 o                         
   4  -6   8       1469.74       1484.58       133.32 o                         
   5  -6   8        511.82        490.92        18.22 o                         
   6  -6   8          7.41         13.14         3.59 o                         
   7  -6   8        928.19        872.92        74.21 o                         
   8  -6   8        183.13        185.30        18.60 o                         
   9  -6   8         26.70         33.61        15.41 o                         
  -7  -5   8       1052.02       1083.49        69.93 o                         
  -6  -5   8         40.23         41.76        11.33 o                         
  -5  -5   8        117.63        107.00        17.94 o                         
  -4  -5   8        785.51        871.81        48.73 o                         
  -3  -5   8        714.66        620.15        65.95 o                         
  -2  -5   8          2.79          8.92         4.11 o                         
  -1  -5   8       3648.23       3402.33       398.66 o                         
   0  -5   8       3353.31       3223.64       136.69 o                         
   1  -5   8       2170.61       2216.56       234.37 o                         
   2  -5   8       2283.50       2364.84       409.62 o                         
   3  -5   8       1416.52       1192.93       133.96 o                         
   4  -5   8        389.31        372.39        14.21 o                         
   5  -5   8        324.75        359.42        22.41 o                         
   6  -5   8       1272.64       1281.89       100.20 o                         
   7  -5   8          4.98          5.85         9.12 o                         
   8  -5   8        662.65        697.82        48.38 o                         
   9  -5   8        316.27        295.37        28.16 o                         
  -7  -4   8        338.05        358.71        38.19 o                         
  -6  -4   8        525.91        475.45        40.32 o                         
  -5  -4   8       2233.48       2252.81        87.62 o                         
  -4  -4   8          9.74         12.40         7.94 o                         
  -3  -4   8         15.40         24.92         5.45 o                         
  -2  -4   8       2134.58       2015.77       217.30 o                         
  -1  -4   8        169.51        162.46         9.10 o                         
   0  -4   8       5144.35       4935.80       175.21 o                         
   1  -4   8       1272.69       1466.13       191.02 o                         
   2  -4   8        140.97        126.24         9.64 o                         
   3  -4   8       4209.43       3408.29       175.92 o                         
   4  -4   8         66.33         68.31         7.50 o                         
   5  -4   8         78.34         76.68        15.78 o                         
   6  -4   8       1282.63       1337.78        52.17 o                         
   7  -4   8        391.98        398.51        33.60 o                         
   8  -4   8         43.22         46.20        10.12 o                         
   9  -4   8        334.80        338.91        37.57 o                         
  10  -4   8        261.32        287.02        37.18 o                         
  -8  -3   8       1039.39       1051.18        67.34 o                         
  -7  -3   8        211.27        208.84        28.28 o                         
  -6  -3   8         68.90         58.27        12.55 o                         
  -5  -3   8       1085.89       1057.34        54.67 o                         
  -4  -3   8        198.88        215.62        21.75 o                         
  -3  -3   8        829.46        831.08        40.17 o                         
  -2  -3   8       1559.44       1644.32        53.62 o                         
  -1  -3   8       2288.93       2301.92        58.47 o                         
   0  -3   8         12.61         35.59        10.00 o                         
   1  -3   8       3785.17       4289.06       583.45 o                         
   2  -3   8       5632.91       5759.21       163.76 o                         
   3  -3   8        113.34         86.33         7.16 o                         
   4  -3   8        783.26        785.53        24.23 o                         
   5  -3   8       1313.04       1351.13        45.99 o                         
   6  -3   8         64.96         67.24         4.78 o                         
   7  -3   8        453.81        475.21        50.41 o                         
   8  -3   8       1123.76       1170.39       153.18 o                         
   9  -3   8         17.07          3.68         6.54 o                         
  10  -3   8        389.94        390.83        45.11 o                         
  -8  -2   8         82.31         85.07        19.21 o                         
  -7  -2   8       1251.01       1277.16        67.99 o                         
  -6  -2   8       1087.92       1024.94        56.33 o                         
  -5  -2   8        518.34        500.02        35.26 o                         
  -4  -2   8        994.86       1007.58        46.98 o                         
  -3  -2   8       1785.29       1900.22        62.56 o                         
  -2  -2   8        156.69        164.51        14.37 o                         
  -1  -2   8       1958.45       1932.92        41.17 o                         
   0  -2   8       3381.83       3745.33        84.31 o                         
   1  -2   8        433.37        482.15        24.64 o                         
   2  -2   8       6896.24       5791.85       687.31 o                         
   3  -2   8        851.72        864.89        23.13 o                         
   4  -2   8         13.44         10.32         3.98 o                         
   5  -2   8       1388.99       1504.02        49.94 o                         
   6  -2   8        973.82        936.41        57.94 o                         
   7  -2   8        123.00        133.56        16.46 o                         
   8  -2   8        470.73        490.63        41.80 o                         
   9  -2   8        621.30        627.30        56.48 o                         
  -9  -1   8        514.57        564.28        49.06 o                         
  -8  -1   8        951.89        960.75        60.29 o                         
  -7  -1   8         42.09         40.85        12.56 o                         
  -6  -1   8       1181.73       1178.32        58.30 o                         
  -5  -1   8        927.93        933.07        47.26 o                         
  -4  -1   8         64.62         73.11        11.50 o                         
  -3  -1   8        174.06        189.67        16.29 o                         
  -2  -1   8       1901.32       1970.65        55.63 o                         
  -1  -1   8         97.88        151.08        11.93 o                         
   0  -1   8       3813.75       5032.08       106.78 o                         
   1  -1   8       2619.68       2807.58        75.20 o                         
   2  -1   8        752.43        701.01        81.92 o                         
   3  -1   8       2783.51       2774.76       120.97 o                         
   4  -1   8       1025.25       1167.79        59.41 o                         
   5  -1   8         18.48         19.67         2.65 o                         
   6  -1   8        160.82        174.08        17.92 o                         
   7  -1   8        731.85        786.00        41.63 o                         
   8  -1   8         65.75         67.44        17.15 o                         
   9  -1   8        326.47        425.57        47.77 o                         
  -9   0   8         87.19         83.83        18.20 o                         
  -8   0   8        312.92        294.48        31.38 o                         
  -7   0   8       3088.67       2924.39       102.08 o                         
  -6   0   8         97.24        100.80        15.04 o                         
  -5   0   8       1609.84       1512.27        59.63 o                         
  -4   0   8       2456.04       2481.18        73.97 o                         
  -3   0   8        174.83        209.21        16.30 o                         
  -2   0   8       2669.26       2853.98        69.58 o                         
  -1   0   8       5439.51       6348.64       127.43 o                         
   0   0   8       4001.33       4874.34       106.43 o                         
   1   0   8       9889.99      10052.69       201.79 o                         
   2   0   8       1947.42       1572.53        56.61 o                         
   3   0   8         43.27         41.65         7.14 o                         
   4   0   8       5921.97       6178.02        98.27 o                         
   5   0   8        223.05        237.55        21.56 o                         
   6   0   8          0.76          6.62         2.16 o                         
   7   0   8        224.22        255.14        23.74 o                         
   8   0   8        347.20        328.95        40.48 o                         
   9   0   8          7.44         14.14        10.01 o                         
  -9   1   8        300.71        303.96        32.60 o                         
  -8   1   8        227.60        233.71        18.48 o                         
  -7   1   8       2454.92       2239.17        83.51 o                         
  -6   1   8       1912.87       1771.01        67.85 o                         
  -5   1   8          0.47          5.62         5.06 o                         
  -4   1   8       1326.87       1324.07        47.53 o                         
  -3   1   8        942.95        943.24        35.29 o                         
  -2   1   8          1.02          8.31         2.68 o                         
  -1   1   8        513.23        692.21        28.26 o                         
   0   1   8       4254.97       4865.49       109.95 o                         
   1   1   8        119.04         97.87        11.96 o                         
   2   1   8       1466.68       1400.42        29.66 o                         
   3   1   8       4540.37       4567.68       174.73 o                         
   4   1   8       2996.32       3121.58        57.93 o                         
   5   1   8       1099.57       1138.40        46.03 o                         
   6   1   8       1325.88       1390.80        68.78 o                         
   7   1   8          6.98          3.36         4.84 o                         
   8   1   8         82.74         99.76        22.87 o                         
 -10   2   8          2.46          5.94         4.63 o                         
  -9   2   8         52.14         43.69        12.26 o                         
  -8   2   8       1504.62       1462.47        48.39 o                         
  -7   2   8          8.60          9.78         5.37 o                         
  -6   2   8       1507.08       1405.33        56.25 o                         
  -5   2   8       2136.54       2034.93        64.40 o                         
  -4   2   8         72.35         87.20        10.67 o                         
  -3   2   8       2173.73       2280.78        52.48 o                         
  -2   2   8        890.21       1040.58        67.00 o                         
  -1   2   8        827.51        936.75        42.89 o                         
   0   2   8        568.42        583.90        60.20 o                         
   1   2   8       3281.60       2955.80        82.21 o                         
   2   2   8       1367.90       1331.75        35.37 o                         
   3   2   8       3911.16       3859.11       105.23 o                         
   4   2   8        528.15        544.65        29.37 o                         
   5   2   8          5.36          6.27         2.42 o                         
   6   2   8       2051.15       2103.95       100.67 o                         
   7   2   8        257.34        262.53        36.21 o                         
   8   2   8          5.59         -7.28        11.47 o                         
 -10   3   8        305.22        256.47        29.02 o                         
  -9   3   8        138.97        102.64        17.22 o                         
  -8   3   8        623.93        644.31        30.55 o                         
  -7   3   8       1214.35       1145.31        39.40 o                         
  -6   3   8        144.13        126.19        14.72 o                         
  -5   3   8       2925.18       2860.92        76.66 o                         
  -4   3   8       1898.72       1843.94        53.18 o                         
  -3   3   8        192.68        242.71        31.33 o                         
  -2   3   8        481.35        581.05        52.90 o                         
  -1   3   8       3345.61       3599.70       130.15 o                         
   0   3   8         58.70         59.37         5.46 o                         
   1   3   8        379.70        409.59        16.80 o                         
   2   3   8       3522.76       3536.58        70.03 o                         
   3   3   8          7.11         18.73         6.73 o                         
   4   3   8        734.35        747.76        28.81 o                         
   5   3   8        854.46        891.17        55.17 o                         
   6   3   8         67.94        102.38        22.47 o                         
   7   3   8        166.58        166.63        29.64 o                         
   8   3   8        315.41        355.95        46.69 o                         
 -10   4   8          2.13          0.39         4.25 o                         
  -9   4   8        461.24        435.76        33.65 o                         
  -8   4   8         44.05         54.14         8.73 o                         
  -7   4   8        549.84        502.89        24.55 o                         
  -6   4   8       1910.91       1830.47        47.52 o                         
  -5   4   8         23.10         17.18         3.82 o                         
  -4   4   8       5956.64       5772.83       119.73 o                         
  -3   4   8       1159.65       1263.21        33.74 o                         
  -2   4   8        721.20        751.42        47.00 o                         
  -1   4   8       1103.37       1185.35        99.78 o                         
   0   4   8        837.40        836.03        21.17 o                         
   1   4   8       1804.43       1686.46        43.15 o                         
   2   4   8       1896.33       1940.13        40.24 o                         
   3   4   8       2489.90       2437.23        64.63 o                         
   4   4   8         17.35         19.62        10.02 o                         
   5   4   8       1375.39       1342.53        78.42 o                         
   6   4   8        378.87        355.06        41.96 o                         
   7   4   8         36.67         36.32        16.67 o                         
 -10   5   8        119.42        124.45        14.60 o                         
  -9   5   8        214.98        216.42        17.54 o                         
  -8   5   8        398.94        367.08        21.77 o                         
  -7   5   8       1129.33        993.33        34.66 o                         
  -6   5   8        880.70        832.03        29.46 o                         
  -5   5   8       1647.61       1580.03        47.15 o                         
  -4   5   8         43.37         75.90        17.73 o                         
  -3   5   8       2216.96       2398.72        51.47 o                         
  -2   5   8       3728.33       3721.70       134.68 o                         
  -1   5   8        344.00        365.79        18.89 o                         
   0   5   8        261.24        250.21         9.70 o                         
   1   5   8       3563.53       3477.21        70.01 o                         
   2   5   8         33.36         30.72         5.75 o                         
   3   5   8       1564.56       1504.49        47.71 o                         
   4   5   8       2373.66       2421.84       105.26 o                         
   5   5   8          0.64          9.50         8.03 o                         
   6   5   8        561.16        597.79        57.36 o                         
   7   5   8         15.21          9.54         9.39 o                         
 -10   6   8        443.34        389.08        46.31 o                         
  -9   6   8         65.39         63.84         9.12 o                         
  -8   6   8          1.50          6.67         4.08 o                         
  -7   6   8       1673.19       1608.14        44.53 o                         
  -6   6   8         50.50         44.32         6.11 o                         
  -5   6   8        652.82        694.77        25.50 o                         
  -4   6   8       3723.56       3996.54       122.19 o                         
  -3   6   8          2.25          7.18         3.06 o                         
  -2   6   8       1804.91       1855.63        73.54 o                         
  -1   6   8        571.79        638.90        13.71 o                         
   0   6   8        489.45        462.51        15.35 o                         
   1   6   8        132.17        138.07        19.67 o                         
   2   6   8        872.57        867.07        36.42 o                         
   3   6   8        325.73        348.56        22.82 o                         
   4   6   8       1398.09       1413.25        46.90 o                         
   5   6   8        878.08        880.25        67.50 o                         
   6   6   8          0.15         -1.67         6.24 o                         
  -9   7   8        393.43        326.03        39.08 o                         
  -8   7   8        370.40        347.26        19.51 o                         
  -7   7   8        700.87        655.73        26.15 o                         
  -6   7   8        937.72        980.58        32.02 o                         
  -5   7   8       1007.24       1028.95        40.04 o                         
  -4   7   8       2446.22       2443.95        57.15 o                         
  -3   7   8       2224.67       1992.26       182.74 o                         
  -2   7   8         17.59         28.56         5.32 o                         
  -1   7   8        703.79        665.32        28.98 o                         
   0   7   8       2375.33       2252.55       102.76 o                         
   1   7   8         20.74         12.52         4.26 o                         
   2   7   8        131.35        119.09        13.93 o                         
   3   7   8       1757.77       1757.52        56.64 o                         
   4   7   8         88.05        147.51        26.79 o                         
   5   7   8        732.52        747.85        64.29 o                         
   6   7   8        457.41        432.57        51.51 o                         
  -9   8   8         73.82         54.24        17.06 o                         
  -8   8   8        441.28        388.22        43.82 o                         
  -7   8   8         61.93         58.32        16.26 o                         
  -6   8   8        466.80        516.85        37.30 o                         
  -5   8   8       1537.99       1502.87        42.67 o                         
  -4   8   8         17.53         17.28         6.36 o                         
  -3   8   8       1385.45       1376.96        76.49 o                         
  -2   8   8       1013.93       1074.43        65.51 o                         
  -1   8   8          9.45          8.57         3.40 o                         
   0   8   8        438.15        480.83        27.94 o                         
   1   8   8        438.20        432.59        27.27 o                         
   2   8   8        516.60        530.66        30.87 o                         
   3   8   8        215.84        213.63        19.57 o                         
   4   8   8        465.86        523.31        51.84 o                         
   5   8   8         22.88         27.98        14.99 o                         
  -9   9   8        107.17         90.93        22.62 o                         
  -8   9   8        213.30        165.38        29.35 o                         
  -7   9   8        316.05        302.82        39.61 o                         
  -6   9   8        175.63        164.71        28.56 o                         
  -5   9   8        544.18        502.87        49.26 o                         
  -4   9   8       2212.25       2323.70       108.64 o                         
  -3   9   8         90.95         90.55        20.23 o                         
  -2   9   8        450.55        453.99        44.12 o                         
  -1   9   8       1765.88       1862.72        81.08 o                         
   0   9   8         21.24         18.67         5.33 o                         
   1   9   8         40.72         35.87         8.38 o                         
   2   9   8       1185.46       1214.50        49.87 o                         
   3   9   8        196.53        190.64        29.92 o                         
   4   9   8         76.16         88.40        22.78 o                         
  -9  10   8        605.09        572.07        58.50 o                         
  -8  10   8        134.37        109.04        25.47 o                         
  -7  10   8         94.36        117.36        24.72 o                         
  -6  10   8        740.37        794.34        65.99 o                         
  -5  10   8        455.73        432.76        47.59 o                         
  -4  10   8        770.27        683.03        58.53 o                         
  -3  10   8       1026.68       1078.95        73.23 o                         
  -2  10   8        125.89        145.74        14.80 o                         
  -1  10   8       1636.09       1623.42        55.16 o                         
   0  10   8        123.90         98.98        13.37 o                         
   1  10   8        216.94        203.14        20.01 o                         
   2  10   8        277.51        288.03        24.48 o                         
   3  10   8        450.26        452.70        48.65 o                         
   4  10   8        347.30        356.57        45.25 o                         
  -7  11   8         99.11        104.34        25.87 o                         
  -6  11   8         13.02         19.16        12.42 o                         
  -5  11   8        960.80        958.12        74.57 o                         
  -4  11   8        166.07        137.92        27.72 o                         
  -3  11   8        175.34        149.20        27.96 o                         
  -2  11   8       1523.19       1408.93        86.96 o                         
  -1  11   8          3.00          0.53         5.02 o                         
   0  11   8        555.51        501.81        49.47 o                         
   1  11   8       1079.57       1026.73        47.68 o                         
   2  11   8          1.12          9.08         6.24 o                         
   3  11   8         46.80         39.93        15.40 o                         
  -6  12   8        178.49        157.43        31.50 o                         
  -5  12   8        145.17        110.09        26.51 o                         
  -4  12   8        657.55        625.17        61.13 o                         
  -3  12   8        360.58        372.52        46.59 o                         
  -2  12   8        580.54        560.13        56.39 o                         
  -1  12   8        465.74        409.88        47.69 o                         
   0  12   8        119.49        118.31        25.17 o                         
  -2  13   8         23.56         13.66         9.16 o                         
  -1  13   8        163.58        172.33        31.38 o                         
   6 -13   9          0.06        -11.71        11.71 o                         
  -1 -12   9        874.05        644.13        57.56 o                         
   0 -12   9        571.92        455.49        47.62 o                         
   1 -12   9          8.08          4.95         7.42 o                         
   2 -12   9       1125.13        904.57        65.86 o                         
   3 -12   9        253.46        184.62        29.09 o                         
   4 -12   9         51.09         49.29        15.70 o                         
   5 -12   9        174.16        215.52        29.81 o                         
   6 -12   9        568.30        811.29        60.83 o                         
   7 -12   9          1.82         11.48        11.69 o                         
  -2 -11   9        413.00        308.83        38.55 o                         
  -1 -11   9          7.31          9.34         8.27 o                         
   0 -11   9        302.04        236.69        32.67 o                         
   1 -11   9        775.61        696.91        56.15 o                         
   2 -11   9        113.67         71.57        17.29 o                         
   3 -11   9        528.34        440.13        43.73 o                         
   4 -11   9        519.19        477.02        45.72 o                         
   5 -11   9         31.92         38.64         8.65 o                         
   6 -11   9        403.16        478.49        32.62 o                         
   7 -11   9        459.24        532.12        29.50 o                         
   8 -11   9         46.36         49.05        16.35 o                         
  -4 -10   9        510.01        497.39        41.15 o                         
  -3 -10   9         15.68         17.63         7.84 o                         
  -2 -10   9        755.88        732.34        41.16 o                         
  -1 -10   9        898.69        971.11        42.70 o                         
   0 -10   9         10.00         10.44         3.78 o                         
   1 -10   9       1789.45       1834.69       241.75 o                         
   2 -10   9        468.63        383.56        38.86 o                         
   3 -10   9         12.84         13.88         8.85 o                         
   4 -10   9        861.55        789.28       101.33 o                         
   5 -10   9        146.22        155.37        12.65 o                         
   6 -10   9        140.69        153.99        17.98 o                         
   7 -10   9        232.90        253.35        27.45 o                         
   8 -10   9        319.85        349.57        44.23 o                         
  -5  -9   9          0.24         -2.24         5.55 o                         
  -4  -9   9        190.38        199.31        25.55 o                         
  -3  -9   9       1200.52       1241.57        60.15 o                         
  -2  -9   9         64.21         63.11        12.13 o                         
  -1  -9   9        213.83        252.11        20.61 o                         
   0  -9   9       1774.59       1916.93        57.63 o                         
   1  -9   9         58.56         67.27        14.20 o                         
   2  -9   9        889.64        993.32       206.82 o                         
   3  -9   9        855.80        694.98        49.86 o                         
   4  -9   9        272.07        218.85        17.02 o                         
   5  -9   9        901.55        896.84        79.92 o                         
   6  -9   9        545.49        610.12        46.10 o                         
   7  -9   9         20.10         23.09         7.76 o                         
   8  -9   9        413.17        435.58        49.10 o                         
   9  -9   9        321.44        368.82        47.15 o                         
  -5  -8   9        109.67        114.96        20.68 o                         
  -4  -8   9         63.62         64.26        13.96 o                         
  -3  -8   9        979.40        962.61        51.51 o                         
  -2  -8   9        469.12        468.74        31.27 o                         
  -1  -8   9        333.90        349.72        24.02 o                         
   0  -8   9       1359.78       1449.88        47.65 o                         
   1  -8   9       1263.10       1328.15       206.43 o                         
   2  -8   9         18.10         24.32         5.90 o                         
   3  -8   9       1889.49       1569.13        73.83 o                         
   4  -8   9        296.15        251.66        40.14 o                         
   5  -8   9         12.02         14.32         4.30 o                         
   6  -8   9        604.01        649.97        51.00 o                         
   7  -8   9        381.01        423.47        28.24 o                         
   8  -8   9          9.72         51.26        18.47 o                         
   9  -8   9        237.76        271.70        40.92 o                         
  -6  -7   9         11.75          6.18         6.38 o                         
  -5  -7   9        285.32        246.11        29.55 o                         
  -4  -7   9        575.54        518.38        39.43 o                         
  -3  -7   9        126.02        122.67        17.69 o                         
  -2  -7   9          8.07         20.68         6.34 o                         
  -1  -7   9       3996.97       3454.00       582.59 o                         
   0  -7   9          9.45         11.72         4.20 o                         
   1  -7   9         26.16         30.74         6.55 o                         
   2  -7   9       3156.48       3280.28       472.67 o                         
   3  -7   9          4.07         19.47         7.81 o                         
   4  -7   9        728.84        581.89        48.16 o                         
   5  -7   9        869.21        833.47       111.15 o                         
   6  -7   9         33.58         29.17         6.38 o                         
   7  -7   9        187.74        194.31        21.51 o                         
   8  -7   9        342.52        404.25        46.52 o                         
   9  -7   9         79.59        123.51        27.34 o                         
  -6  -6   9        535.92        637.66        50.14 o                         
  -5  -6   9        143.55        128.88        20.57 o                         
  -4  -6   9        654.76        623.88        42.12 o                         
  -3  -6   9        474.95        487.76        33.77 o                         
  -2  -6   9        692.93        634.49        76.48 o                         
  -1  -6   9       2717.26       2493.77       377.31 o                         
   0  -6   9        777.82        750.40        49.54 o                         
   1  -6   9        430.37        454.20        61.19 o                         
   2  -6   9       3318.38       3340.18       487.73 o                         
   3  -6   9       1346.00       1022.73        78.63 o                         
   4  -6   9          8.27         25.90         5.67 o                         
   5  -6   9       1055.30       1047.85       104.75 o                         
   6  -6   9       1223.19       1203.59        94.93 o                         
   7  -6   9         11.01         13.70         5.39 o                         
   8  -6   9         92.09         76.45        12.32 o                         
   9  -6   9        805.75        955.38        76.87 o                         
  -7  -5   9          0.78         -0.45         5.27 o                         
  -6  -5   9        738.79        766.38        53.16 o                         
  -5  -5   9        717.41        755.59        48.66 o                         
  -4  -5   9          0.19          5.33         3.72 o                         
  -3  -5   9        182.12        156.59        11.02 o                         
  -2  -5   9       1660.78       1556.93       179.63 o                         
  -1  -5   9         92.04         99.53        19.67 o                         
   0  -5   9        784.97        735.23        76.38 o                         
   1  -5   9       2858.06       3085.62       395.05 o                         
   2  -5   9         11.73         13.76         3.04 o                         
   3  -5   9       2230.87       1697.83       153.53 o                         
   4  -5   9       1562.75       1387.42        83.88 o                         
   5  -5   9          1.99          3.92         3.71 o                         
   6  -5   9        834.29        867.41        42.80 o                         
   7  -5   9        310.46        286.35        40.72 o                         
   8  -5   9         82.52         79.96        19.22 o                         
   9  -5   9        213.54        233.34        49.96 o                         
  -7  -4   9       1138.00       1215.74        70.15 o                         
  -6  -4   9         14.17         -1.74         6.86 o                         
  -5  -4   9        588.34        559.69        40.71 o                         
  -4  -4   9       1475.47       1546.03        64.47 o                         
  -3  -4   9        705.45        590.13        67.21 o                         
  -2  -4   9        825.49        754.91        90.91 o                         
  -1  -4   9       1420.03       1346.72       112.69 o                         
   0  -4   9       1153.86       1140.78        62.23 o                         
   1  -4   9       2647.30       2862.51       415.31 o                         
   2  -4   9       2920.34       3250.05        59.54 o                         
   3  -4   9         89.59         92.45         9.58 o                         
   4  -4   9       1277.52       1152.21        37.89 o                         
   5  -4   9       1484.16       1479.58       138.86 o                         
   6  -4   9         59.23         71.91        11.01 o                         
   7  -4   9        270.50        247.98        22.02 o                         
   8  -4   9        641.59        668.78        46.73 o                         
   9  -4   9          0.36         -5.85        18.47 o                         
  10  -4   9        121.35         96.23        21.51 o                         
  -8  -3   9         32.69         50.31        15.48 o                         
  -7  -3   9        582.07        598.53        46.77 o                         
  -6  -3   9       2219.19       2130.09        86.90 o                         
  -5  -3   9         73.23         50.65        11.22 o                         
  -4  -3   9       2435.07       2540.32        83.60 o                         
  -3  -3   9       2938.09       2837.04        82.89 o                         
  -2  -3   9        631.03        681.95        32.03 o                         
  -1  -3   9        111.79        129.65        12.27 o                         
   0  -3   9       3073.03       2966.43       172.53 o                         
   1  -3   9        201.40        256.59        20.27 o                         
   2  -3   9       1243.07       1286.54        32.48 o                         
   3  -3   9       2619.33       2267.09       244.56 o                         
   4  -3   9         20.20         16.61         3.64 o                         
   5  -3   9       2188.51       2437.27        99.61 o                         
   6  -3   9        281.15        268.46        31.56 o                         
   7  -3   9         41.33         46.99        10.26 o                         
   8  -3   9        510.99        512.11        35.07 o                         
   9  -3   9        277.93        231.74        33.23 o                         
  10  -3   9        161.91        148.48        28.46 o                         
  -8  -2   9        985.77        952.71        62.24 o                         
  -7  -2   9         52.52         71.36        15.78 o                         
  -6  -2   9        477.90        460.72        36.58 o                         
  -5  -2   9        435.51        454.79        33.45 o                         
  -4  -2   9         78.72         73.57        12.16 o                         
  -3  -2   9       1867.81       1837.97        60.67 o                         
  -2  -2   9       1187.74       1237.38        43.23 o                         
  -1  -2   9       1371.02       1263.00        34.35 o                         
   0  -2   9       2459.32       2678.39       323.46 o                         
   1  -2   9       2917.93       3501.86       193.77 o                         
   2  -2   9        874.72        770.24       143.67 o                         
   3  -2   9       1992.99       1499.35        59.39 o                         
   4  -2   9       3081.55       3021.62       228.35 o                         
   5  -2   9          0.93          6.88         6.69 o                         
   6  -2   9        169.26        175.39        18.00 o                         
   7  -2   9        712.63        780.97        60.14 o                         
   8  -2   9          3.51          5.91         5.92 o                         
   9  -2   9        148.76        113.55        23.62 o                         
  -8  -1   9        356.81        352.54        35.79 o                         
  -7  -1   9       1198.53       1291.45        65.35 o                         
  -6  -1   9          0.80          7.06         5.71 o                         
  -5  -1   9       1750.93       1652.53        64.83 o                         
  -4  -1   9       1715.19       1706.87        60.98 o                         
  -3  -1   9         45.33         33.22         6.93 o                         
  -2  -1   9        407.23        500.89        24.94 o                         
  -1  -1   9       2936.07       3346.94        79.12 o                         
   0  -1   9        230.03        336.27        19.96 o                         
   1  -1   9          6.13         17.74         8.17 o                         
   2  -1   9       4254.42       3693.79       601.83 o                         
   3  -1   9         10.95         18.15         3.79 o                         
   4  -1   9        772.55        731.70        39.03 o                         
   5  -1   9       1340.33       1409.80        42.65 o                         
   6  -1   9          0.47          3.26         4.36 o                         
   7  -1   9        901.15        971.15        48.17 o                         
   8  -1   9        163.51        155.03        28.17 o                         
   9  -1   9        158.06        173.50        30.95 o                         
  -9   0   9        747.45        750.77        53.52 o                         
  -8   0   9        442.40        401.27        36.52 o                         
  -7   0   9        372.45        340.54        31.63 o                         
  -6   0   9       1672.43       1541.13        64.33 o                         
  -5   0   9        597.21        559.77        34.24 o                         
  -4   0   9       1571.40       1625.49        56.52 o                         
  -3   0   9        281.73        323.01        20.75 o                         
  -2   0   9        892.61        887.78        33.12 o                         
  -1   0   9       1966.58       2360.75        62.73 o                         
   0   0   9       1807.55       2547.66        68.90 o                         
   1   0   9       2926.24       2960.84        85.39 o                         
   2   0   9       1568.93       1252.40        50.77 o                         
   3   0   9       3681.39       3658.01       161.83 o                         
   4   0   9        120.81        126.84        23.62 o                         
   5   0   9        142.28        141.25        15.86 o                         
   6   0   9       1739.27       1914.76        72.63 o                         
   7   0   9          1.07          6.02         3.54 o                         
   8   0   9         26.07         33.75        14.24 o                         
   9   0   9        410.38        502.52        55.52 o                         
  -9   1   9          0.69          1.60         4.27 o                         
  -8   1   9        999.52        981.80        55.88 o                         
  -7   1   9        392.48        368.51        31.31 o                         
  -6   1   9        344.68        320.21        26.71 o                         
  -5   1   9       6805.78       6522.93       148.99 o                         
  -4   1   9          0.79          2.70         3.21 o                         
  -3   1   9       1205.12       1304.06        43.83 o                         
  -2   1   9       1804.01       1867.11        53.18 o                         
  -1   1   9         72.16         85.29         9.95 o                         
   0   1   9       1347.59       1675.79        56.14 o                         
   1   1   9       4594.58       3230.68        86.63 o                         
   2   1   9        790.39        608.83        36.10 o                         
   3   1   9       1012.35        991.31        32.93 o                         
   4   1   9       2456.62       2615.28        57.47 o                         
   5   1   9          7.78         11.35         8.09 o                         
   6   1   9       1767.47       1890.12        67.17 o                         
   7   1   9        285.85        276.04        37.45 o                         
   8   1   9        110.60        119.53        25.83 o                         
  -9   2   9        101.24         79.25        16.04 o                         
  -8   2   9         30.52         42.44         7.90 o                         
  -7   2   9        572.16        556.90        36.12 o                         
  -6   2   9        922.64        981.32        45.58 o                         
  -5   2   9       1981.97       1821.51        60.22 o                         
  -4   2   9       1606.57       1540.49        50.07 o                         
  -3   2   9       1504.45       1621.00        48.71 o                         
  -2   2   9       1909.25       2029.94        57.08 o                         
  -1   2   9       1477.68       1825.40        66.36 o                         
   0   2   9       1033.48       1065.10        70.14 o                         
   1   2   9        327.99        312.13        23.38 o                         
   2   2   9       2899.24       2461.23       267.45 o                         
   3   2   9        776.89        794.18        51.42 o                         
   4   2   9        735.44        790.67        37.27 o                         
   5   2   9        982.44       1058.36        30.29 o                         
   6   2   9         28.18         41.22        10.20 o                         
   7   2   9        267.68        251.82        36.48 o                         
   8   2   9        511.21        637.37        62.82 o                         
 -10   3   9         56.01         49.72        13.12 o                         
  -9   3   9        400.89        385.31        32.99 o                         
  -8   3   9        503.30        473.24        26.42 o                         
  -7   3   9         19.58         18.46         6.85 o                         
  -6   3   9       3241.21       3226.47        89.19 o                         
  -5   3   9        174.67        183.69        16.08 o                         
  -4   3   9        363.88        368.86        21.32 o                         
  -3   3   9       5830.84       6144.32       127.50 o                         
  -2   3   9         91.43         95.57         9.56 o                         
  -1   3   9         52.99         61.98         6.57 o                         
   0   3   9       2432.57       2149.67       218.97 o                         
   1   3   9        774.29        847.74        30.27 o                         
   2   3   9        366.05        380.17        17.03 o                         
   3   3   9       2262.22       2265.02        56.51 o                         
   4   3   9        634.60        659.79        34.57 o                         
   5   3   9        995.08       1072.54        30.84 o                         
   6   3   9        865.29        951.42        70.08 o                         
   7   3   9          1.78         -5.11         5.11 o                         
 -10   4   9         51.37         39.18        10.30 o                         
  -9   4   9        131.51        157.68        19.45 o                         
  -8   4   9        574.16        550.00        27.85 o                         
  -7   4   9        751.16        697.17        29.90 o                         
  -6   4   9        757.93        734.83        40.42 o                         
  -5   4   9       1282.23       1251.33        44.02 o                         
  -4   4   9        206.93        221.50        16.07 o                         
  -3   4   9       3911.40       4223.66        95.40 o                         
  -2   4   9       1707.70       1983.32        60.13 o                         
  -1   4   9        263.66        210.75        15.34 o                         
   0   4   9        652.49        599.10        33.89 o                         
   1   4   9       1594.55       1640.27        79.71 o                         
   2   4   9       1472.00       1483.43        36.18 o                         
   3   4   9         82.40         80.47         8.59 o                         
   4   4   9       1335.86       1428.96        53.00 o                         
   5   4   9        290.33        344.03        40.10 o                         
   6   4   9        130.17        137.45        26.82 o                         
   7   4   9        424.67        398.44        49.65 o                         
 -10   5   9        115.66        104.47        16.17 o                         
  -9   5   9        199.10        164.32        15.37 o                         
  -8   5   9         29.82         19.80         5.01 o                         
  -7   5   9        710.19        665.74        28.32 o                         
  -6   5   9       1350.64       1235.38        37.70 o                         
  -5   5   9         32.38         34.00         5.53 o                         
  -4   5   9       4877.92       5144.77        93.59 o                         
  -3   5   9        246.38        275.27        18.95 o                         
  -2   5   9        637.99        666.11        34.39 o                         
  -1   5   9       3258.60       3195.93       192.07 o                         
   0   5   9         37.10         31.54         5.23 o                         
   1   5   9         35.20         37.25         6.46 o                         
   2   5   9        727.23        756.23        41.84 o                         
   3   5   9        843.03        876.92        29.96 o                         
   4   5   9        544.22        553.42        28.42 o                         
   5   5   9        929.89        954.70        69.47 o                         
   6   5   9        210.54        203.26        34.72 o                         
  -9   6   9        318.40        293.35        20.03 o                         
  -8   6   9        471.26        451.85        23.61 o                         
  -7   6   9         13.01         16.62         4.70 o                         
  -6   6   9        730.24        688.70        26.95 o                         
  -5   6   9       2335.72       2301.33        53.72 o                         
  -4   6   9        262.05        297.11        17.01 o                         
  -3   6   9       1012.31       1001.40        34.58 o                         
  -2   6   9        453.77        409.61        21.11 o                         
  -1   6   9       2831.79       2883.67        48.38 o                         
   0   6   9        935.32        941.41        23.77 o                         
   1   6   9        390.69        385.77        20.92 o                         
   2   6   9        177.04        196.44        17.52 o                         
   3   6   9       1628.95       1684.02        55.24 o                         
   4   6   9        240.34        245.25        23.13 o                         
   5   6   9         92.84         96.00        22.52 o                         
   6   6   9        952.47        942.36        76.20 o                         
  -9   7   9         53.09         44.95        14.75 o                         
  -8   7   9        546.28        478.11        23.71 o                         
  -7   7   9        202.62        202.15        14.73 o                         
  -6   7   9         35.64         39.13         6.13 o                         
  -5   7   9       2355.52       2524.03        58.24 o                         
  -4   7   9        963.92        997.09        34.63 o                         
  -3   7   9        145.04        139.56        11.64 o                         
  -2   7   9       3583.47       3148.99       282.84 o                         
  -1   7   9        157.71        169.92        14.74 o                         
   0   7   9         87.79         88.30         9.24 o                         
   1   7   9        840.33        876.04        39.53 o                         
   2   7   9       1003.51        974.28        76.18 o                         
   3   7   9        137.84        166.54        17.41 o                         
   4   7   9        439.69        396.01        44.58 o                         
   5   7   9        677.88        747.10        65.98 o                         
  -9   8   9        154.79        138.15        27.56 o                         
  -8   8   9        253.51        226.49        34.94 o                         
  -7   8   9        430.35        450.51        48.26 o                         
  -6   8   9        710.21        709.45        35.13 o                         
  -5   8   9        114.04        118.82        11.66 o                         
  -4   8   9       1433.78       1469.10        83.89 o                         
  -3   8   9        785.75        797.45        59.73 o                         
  -2   8   9        625.14        645.19        51.83 o                         
  -1   8   9       1439.83       1382.27        76.44 o                         
   0   8   9         19.99         10.97         6.41 o                         
   1   8   9        359.26        360.32        25.73 o                         
   2   8   9        770.99        739.65        38.09 o                         
   3   8   9        219.21        219.93        20.56 o                         
   4   8   9         31.31         61.79        19.48 o                         
   5   8   9       1010.76       1167.65        86.12 o                         
  -9   9   9        481.81        399.49        48.28 o                         
  -8   9   9         91.92         77.74        21.84 o                         
  -7   9   9          8.13         -2.35         8.90 o                         
  -6   9   9        701.59        606.04        57.16 o                         
  -5   9   9        442.35        455.70        48.23 o                         
  -4   9   9         87.73        116.41        24.49 o                         
  -3   9   9       2818.08       2948.16       125.15 o                         
  -2   9   9        389.57        396.12        42.29 o                         
  -1   9   9        336.06        318.11        37.45 o                         
   0   9   9        498.50        496.17        40.13 o                         
   1   9   9        143.43        139.49        16.62 o                         
   2   9   9        136.04        115.43        21.23 o                         
   3   9   9         76.74         54.49        18.56 o                         
   4   9   9        713.40        792.82        68.70 o                         
  -8  10   9        406.44        374.21        47.90 o                         
  -7  10   9        396.25        345.96        45.46 o                         
  -6  10   9         11.53         -2.92         8.92 o                         
  -5  10   9        289.09        257.51        37.66 o                         
  -4  10   9        698.33        701.39        61.46 o                         
  -3  10   9        199.08        235.53        35.11 o                         
  -2  10   9       1944.35       1947.24        61.75 o                         
  -1  10   9        368.23        358.71        31.54 o                         
   0  10   9        486.93        519.90        32.55 o                         
   1  10   9        754.58        686.40        38.86 o                         
   2  10   9         17.23         17.85        11.65 o                         
   3  10   9         19.23         -4.02         8.49 o                         
  -7  11   9        696.86        701.88        68.16 o                         
  -6  11   9        125.40        114.44        26.49 o                         
  -5  11   9         16.74         27.91        12.50 o                         
  -4  11   9        972.24        955.08        74.82 o                         
  -3  11   9        616.65        718.36        63.58 o                         
  -2  11   9         53.38         66.56        18.96 o                         
  -1  11   9       1009.30        966.04        72.17 o                         
   0  11   9         74.47         72.37        19.26 o                         
   1  11   9        131.28        135.48        25.09 o                         
   2  11   9        307.53        262.32        36.15 o                         
  -5  12   9        530.34        588.63        62.94 o                         
  -4  12   9         14.26         24.96        13.97 o                         
  -3  12   9        158.13        145.60        30.00 o                         
  -2  12   9        682.23        631.05        61.27 o                         
  -1  12   9        175.16        175.33        31.56 o                         
   0  12   9        735.38        711.49        63.57 o                         
   0 -12  10        437.87        303.01        40.56 o                         
   1 -12  10        913.55        746.94        63.32 o                         
   2 -12  10          0.18         24.87        13.20 o                         
   3 -12  10        621.98        505.87        50.51 o                         
   4 -12  10        598.97        424.53        46.00 o                         
   5 -12  10         12.48         16.09        10.21 o                         
  -1 -11  10        556.65        441.54        47.44 o                         
   0 -11  10        160.95        129.01        25.11 o                         
   1 -11  10        463.61        332.12        40.49 o                         
   2 -11  10        779.76        624.19        54.32 o                         
   3 -11  10         10.05         18.91        10.10 o                         
   4 -11  10        445.45        391.57        42.27 o                         
   5 -11  10        212.08        245.60        33.92 o                         
   6 -11  10        209.97        245.55        35.47 o                         
   7 -11  10        192.60        214.77        35.34 o                         
   8 -11  10        270.61        313.79        44.08 o                         
  -4 -10  10        388.55        449.75        38.55 o                         
  -3 -10  10        357.94        342.96        30.44 o                         
  -2 -10  10        344.44        363.10        28.28 o                         
  -1 -10  10         21.55         18.34         5.82 o                         
   0 -10  10        639.50        612.49        92.46 o                         
   1 -10  10        439.20        463.79        92.66 o                         
   2 -10  10        439.95        335.74        37.29 o                         
   3 -10  10       1141.21        902.39        62.08 o                         
   4 -10  10          3.29          5.45         4.47 o                         
   5 -10  10        281.12        265.02        57.42 o                         
   6 -10  10        817.46        911.71        68.23 o                         
   7 -10  10         12.67         14.62         9.89 o                         
   8 -10  10         13.15         21.89         9.98 o                         
  -4  -9  10          9.27          8.11         6.56 o                         
  -3  -9  10         73.82        104.31        17.00 o                         
  -2  -9  10        874.12        916.82        45.65 o                         
  -1  -9  10        121.34        120.06        14.07 o                         
   0  -9  10        651.11        666.36        31.93 o                         
   1  -9  10       1117.44       1173.17       203.18 o                         
   2  -9  10        262.99        309.48        74.35 o                         
   3  -9  10        882.03        709.55        52.08 o                         
   4  -9  10        539.95        400.98        26.79 o                         
   5  -9  10         25.67         29.94         7.91 o                         
   6  -9  10        348.62        413.66        44.55 o                         
   7  -9  10        412.32        442.20        48.78 o                         
   8  -9  10        165.16        195.49        33.95 o                         
  -5  -8  10        631.47        671.45        49.82 o                         
  -4  -8  10        476.30        495.70        39.30 o                         
  -3  -8  10        519.04        526.56        36.89 o                         
  -2  -8  10        315.71        304.42        25.05 o                         
  -1  -8  10       1388.16       1376.85        51.16 o                         
   0  -8  10        849.45        896.86        37.29 o                         
   1  -8  10        198.44        225.69        46.80 o                         
   2  -8  10       2303.98       2574.61       648.31 o                         
   3  -8  10         32.51         25.67        10.38 o                         
   4  -8  10        710.48        532.25        44.97 o                         
   5  -8  10        501.04        446.37        32.18 o                         
   6  -8  10         68.99         66.64        17.95 o                         
   7  -8  10        300.88        299.88        39.66 o                         
   8  -8  10        663.84        742.94        66.77 o                         
  -5  -7  10          3.59          7.76         7.27 o                         
  -4  -7  10         58.50         50.69        13.35 o                         
  -3  -7  10        872.15        932.19        48.76 o                         
  -2  -7  10          0.83          5.12         4.04 o                         
  -1  -7  10         75.85         81.22        11.35 o                         
   0  -7  10       1850.49       1859.57        56.30 o                         
   1  -7  10       1551.68       1738.19        54.00 o                         
   2  -7  10       1568.04       1731.49       420.99 o                         
   3  -7  10       1025.84        768.98        49.58 o                         
   4  -7  10        439.27        347.09        38.08 o                         
   5  -7  10        826.83        772.50       121.62 o                         
   6  -7  10        136.71        133.63        14.50 o                         
   7  -7  10         37.71         38.35         8.79 o                         
   8  -7  10         59.27         48.72        16.87 o                         
   9  -7  10        340.58        395.74        51.54 o                         
  -6  -6  10        630.62        722.82        52.63 o                         
  -5  -6  10        909.21        885.32        54.70 o                         
  -4  -6  10        179.82        183.79        22.25 o                         
  -3  -6  10        827.78        790.17        43.30 o                         
  -2  -6  10        302.10        306.49        23.44 o                         
  -1  -6  10        312.05        326.79        34.72 o                         
   0  -6  10         47.85         55.83         8.39 o                         
   1  -6  10       2149.79       2491.85        67.51 o                         
   2  -6  10       1444.15       1553.56       385.01 o                         
   3  -6  10        381.98        299.67        19.06 o                         
   4  -6  10       3313.48       2648.45       214.09 o                         
   5  -6  10         41.59         37.12         8.20 o                         
   6  -6  10        404.59        393.92        51.35 o                         
   7  -6  10        650.07        653.33        67.38 o                         
   8  -6  10         79.12         72.24        17.26 o                         
   9  -6  10         43.61         29.44        13.37 o                         
  -6  -5  10        106.99        111.47        20.53 o                         
  -5  -5  10        255.97        265.57        28.24 o                         
  -4  -5  10       1986.24       2041.59        77.82 o                         
  -3  -5  10         21.47         16.44         5.81 o                         
  -2  -5  10        450.51        403.14        42.47 o                         
  -1  -5  10       2059.78       2064.80       211.60 o                         
   0  -5  10         86.80        101.26        11.39 o                         
   1  -5  10         89.22        115.74        12.19 o                         
   2  -5  10       1507.24       2002.12        64.50 o                         
   3  -5  10        576.61        409.08        68.78 o                         
   4  -5  10        708.53        576.84        34.69 o                         
   5  -5  10       1011.78       1010.60        83.23 o                         
   6  -5  10         82.84         97.76        13.53 o                         
   7  -5  10        296.25        299.21        25.47 o                         
   8  -5  10        169.19        171.10        19.55 o                         
   9  -5  10        166.56        183.96        23.25 o                         
  -7  -4  10        138.98        134.35        22.68 o                         
  -6  -4  10        572.43        640.62        46.26 o                         
  -5  -4  10        980.95        997.87        54.23 o                         
  -4  -4  10        562.92        557.78        36.87 o                         
  -3  -4  10        573.82        555.78        41.70 o                         
  -2  -4  10        867.87        853.92        67.90 o                         
  -1  -4  10        309.76        332.14        32.63 o                         
   0  -4  10        889.60       1023.95        38.23 o                         
   1  -4  10        476.61        661.67        30.81 o                         
   2  -4  10          0.76          7.51         5.05 o                         
   3  -4  10       3851.51       2912.90       363.86 o                         
   4  -4  10         37.50         35.92         6.94 o                         
   5  -4  10        594.41        664.56        38.69 o                         
   6  -4  10       1734.65       1774.93       158.29 o                         
   7  -4  10         90.42         85.91        28.03 o                         
   8  -4  10         74.63         74.50        13.19 o                         
   9  -4  10        205.58        221.41        24.51 o                         
  -7  -3  10        223.85        220.50        28.23 o                         
  -6  -3  10          5.93         13.17         7.57 o                         
  -5  -3  10       1609.14       1605.78        68.57 o                         
  -4  -3  10        480.45        485.64        32.73 o                         
  -3  -3  10       1379.91       1432.64        54.00 o                         
  -2  -3  10       2955.42       3027.04        80.67 o                         
  -1  -3  10       2138.45       2104.58        60.09 o                         
   0  -3  10        254.65        332.72        20.47 o                         
   1  -3  10       3577.14       4779.69       110.67 o                         
   2  -3  10       3022.41       3386.55        94.41 o                         
   3  -3  10        747.72        577.80        91.06 o                         
   4  -3  10       1012.45        991.64        69.91 o                         
   5  -3  10        581.35        627.82        33.72 o                         
   6  -3  10       1138.01       1239.73        71.09 o                         
   7  -3  10        251.36        263.90        30.39 o                         
   8  -3  10         12.03         12.98         7.17 o                         
   9  -3  10         84.35         60.10        17.51 o                         
  -8  -2  10         68.93         62.71        14.84 o                         
  -7  -2  10        392.50        386.11        35.70 o                         
  -6  -2  10       1516.66       1508.52        68.26 o                         
  -5  -2  10       1022.97       1051.79        51.84 o                         
  -4  -2  10       1210.90       1212.17        51.85 o                         
  -3  -2  10        225.53        256.26        20.67 o                         
  -2  -2  10        922.51        965.17        37.96 o                         
  -1  -2  10       2302.09       2549.12        66.99 o                         
   0  -2  10        194.36        180.21        14.91 o                         
   1  -2  10        622.11        808.26        36.75 o                         
   2  -2  10       4373.54       3553.34       529.34 o                         
   3  -2  10        443.15        331.82        27.10 o                         
   4  -2  10         18.29         24.91         6.86 o                         
   5  -2  10       4771.83       5202.14       164.14 o                         
   6  -2  10          2.39          3.12         4.13 o                         
   7  -2  10        370.35        420.68        31.55 o                         
   8  -2  10        567.58        669.28        90.34 o                         
   9  -2  10         28.83         26.61        12.51 o                         
  -8  -1  10        244.10        257.66        29.83 o                         
  -7  -1  10         61.84         68.95        14.64 o                         
  -6  -1  10       1379.76       1410.84        63.59 o                         
  -5  -1  10        902.70        847.01        44.22 o                         
  -4  -1  10        225.19        229.65        20.36 o                         
  -3  -1  10       2846.21       2959.71        79.87 o                         
  -2  -1  10        319.64        361.06        21.40 o                         
  -1  -1  10       1770.22       2087.99        59.12 o                         
   0  -1  10       2149.71       2696.44        72.14 o                         
   1  -1  10       1413.96       1616.49        57.84 o                         
   2  -1  10        568.38        393.73        27.29 o                         
   3  -1  10       1123.91        957.47        63.15 o                         
   4  -1  10       3564.35       3583.58       277.31 o                         
   5  -1  10        817.79        813.54        52.37 o                         
   6  -1  10        300.70        340.42        27.20 o                         
   7  -1  10        378.01        399.20        31.94 o                         
   8  -1  10        386.52        422.45        34.59 o                         
   9  -1  10         90.62        126.72        27.90 o                         
  -8   0  10        340.60        349.38        33.37 o                         
  -7   0  10       1007.11       1014.56        54.68 o                         
  -6   0  10        226.83        251.84        24.64 o                         
  -5   0  10       1639.55       1641.25        62.13 o                         
  -4   0  10        733.41        755.72        36.61 o                         
  -3   0  10        554.20        560.68        28.35 o                         
  -2   0  10       3671.86       3964.21        91.81 o                         
  -1   0  10         29.57        152.05        13.45 o                         
   0   0  10        262.91        353.58        22.97 o                         
   1   0  10       1689.97       1827.90        65.52 o                         
   2   0  10        301.63        247.22        22.12 o                         
   3   0  10         38.81         40.76         4.79 o                         
   4   0  10       2440.36       2581.78       102.89 o                         
   5   0  10        603.28        608.72        35.13 o                         
   6   0  10         53.13         82.46        23.25 o                         
   7   0  10        691.19        760.32        55.06 o                         
   8   0  10         37.32         65.70        19.72 o                         
  -9   1  10        325.15        319.50        32.55 o                         
  -8   1  10          4.50         10.50         5.84 o                         
  -7   1  10       1127.03       1091.28        54.49 o                         
  -6   1  10        673.76        654.49        38.11 o                         
  -5   1  10         30.76         40.88         9.58 o                         
  -4   1  10       2468.45       2440.76        70.72 o                         
  -3   1  10       1740.61       1704.16        52.44 o                         
  -2   1  10        524.41        556.96        26.99 o                         
  -1   1  10       1429.29       1735.71        53.75 o                         
   0   1  10        882.91       1024.01        43.62 o                         
   1   1  10        708.85        495.66        29.84 o                         
   2   1  10       3184.37       2516.73        83.27 o                         
   3   1  10        909.58        876.87        27.99 o                         
   4   1  10        178.16        188.50        14.32 o                         
   5   1  10       1707.20       1819.41       104.13 o                         
   6   1  10        856.38        988.52        67.51 o                         
   7   1  10        211.20        232.42        25.08 o                         
   8   1  10        271.72        284.63        41.34 o                         
  -9   2  10        132.07        119.54        18.88 o                         
  -8   2  10        710.80        659.61        32.48 o                         
  -7   2  10         14.71         15.23         5.48 o                         
  -6   2  10        703.50        685.34        37.45 o                         
  -5   2  10       2124.67       2123.55        66.46 o                         
  -4   2  10        811.77        772.26        34.05 o                         
  -3   2  10       3103.16       3032.08        76.32 o                         
  -2   2  10        602.85        680.03        29.81 o                         
  -1   2  10         18.56         31.45         6.81 o                         
   0   2  10       1852.18       1965.08        68.29 o                         
   1   2  10         10.33         14.15         6.05 o                         
   2   2  10         43.78         38.79         3.35 o                         
   3   2  10       1986.53       2010.97        53.87 o                         
   4   2  10        800.63        804.40        31.94 o                         
   5   2  10         99.96        126.30        12.21 o                         
   6   2  10       1253.72       1386.43        65.21 o                         
   7   2  10        126.16        127.08        26.64 o                         
  -9   3  10         17.52         20.14         7.69 o                         
  -8   3  10        542.17        533.37        28.54 o                         
  -7   3  10        152.21        132.26        16.16 o                         
  -6   3  10        604.15        580.31        32.43 o                         
  -5   3  10       1903.53       1864.31        59.17 o                         
  -4   3  10       1196.81       1178.77        42.18 o                         
  -3   3  10         65.05         94.43        10.90 o                         
  -2   3  10       3119.59       3629.37        88.50 o                         
  -1   3  10       2223.03       2658.06        78.41 o                         
   0   3  10       1081.99        798.15        38.58 o                         
   1   3  10        643.02        577.18        36.46 o                         
   2   3  10       2572.18       2626.18        94.26 o                         
   3   3  10        127.58        142.17        17.59 o                         
   4   3  10        639.55        665.46        36.18 o                         
   5   3  10       1241.75       1431.00        57.98 o                         
   6   3  10         59.39         60.58        18.96 o                         
   7   3  10        707.95        790.55        69.80 o                         
 -10   4  10        204.98        163.56        21.39 o                         
  -9   4  10        288.78        238.40        24.12 o                         
  -8   4  10        208.29        174.10        15.71 o                         
  -7   4  10        508.46        471.07        24.64 o                         
  -6   4  10       2365.89       2171.88        66.41 o                         
  -5   4  10        136.62        118.45        12.65 o                         
  -4   4  10       1788.09       1827.35        55.38 o                         
  -3   4  10       3219.82       3462.20        85.21 o                         
  -2   4  10        418.95        449.85        26.87 o                         
  -1   4  10       2743.03       2296.69       284.64 o                         
   0   4  10        407.19        380.17        28.09 o                         
   1   4  10        138.38        145.05        12.84 o                         
   2   4  10       1532.81       1558.43        67.87 o                         
   3   4  10        314.46        323.24        21.12 o                         
   4   4  10         60.66         53.89         7.70 o                         
   5   4  10       1423.30       1558.65        89.87 o                         
   6   4  10        235.30        282.97        39.63 o                         
   7   4  10         35.31         32.29        15.99 o                         
  -9   5  10        596.30        582.11        29.87 o                         
  -8   5  10        122.86        104.12        12.81 o                         
  -7   5  10         30.57         23.94         5.64 o                         
  -6   5  10       1120.44       1025.82        52.84 o                         
  -5   5  10        216.91        246.03        15.82 o                         
  -4   5  10        149.97        189.78        15.64 o                         
  -3   5  10       1880.04       2020.63        61.97 o                         
  -2   5  10        296.37        316.51        24.03 o                         
  -1   5  10       1175.92        986.99        45.13 o                         
   0   5  10       1378.40       1411.69        34.85 o                         
   1   5  10       1646.89       1486.54       145.09 o                         
   2   5  10        774.85        797.77        33.75 o                         
   3   5  10        635.67        666.69        27.27 o                         
   4   5  10       1032.67       1143.18        44.20 o                         
   5   5  10          5.64          7.54         9.60 o                         
   6   5  10        460.33        493.73        54.75 o                         
  -9   6  10        101.42         96.95        13.83 o                         
  -8   6  10        363.86        320.32        20.10 o                         
  -7   6  10        628.15        576.19        26.37 o                         
  -6   6  10         34.01         38.41         9.64 o                         
  -5   6  10       3194.56       3128.09        67.32 o                         
  -4   6  10       2442.80       2525.94       175.92 o                         
  -3   6  10         10.46         11.03         4.01 o                         
  -2   6  10       1768.39       1654.26        49.86 o                         
  -1   6  10        399.74        401.01        16.45 o                         
   0   6  10        153.37        143.39        11.36 o                         
   1   6  10        847.88        888.38        34.47 o                         
   2   6  10         75.86         85.13         9.42 o                         
   3   6  10          3.27          1.17         6.72 o                         
   4   6  10        659.00        662.60        58.68 o                         
   5   6  10        338.65        348.55        44.67 o                         
   6   6  10         28.73         73.55        23.19 o                         
  -9   7  10         58.71         47.76        16.15 o                         
  -8   7  10          5.95         -1.17         5.61 o                         
  -7   7  10        567.26        595.68        26.88 o                         
  -6   7  10        512.16        488.46        23.22 o                         
  -5   7  10         68.70         98.39        10.51 o                         
  -4   7  10        860.90        836.35        33.00 o                         
  -3   7  10       2443.90       2293.24        57.58 o                         
  -2   7  10        115.91        112.15         7.30 o                         
  -1   7  10        896.66        924.70        24.32 o                         
   0   7  10        694.34        734.55        28.24 o                         
   1   7  10        678.08        661.78        49.70 o                         
   2   7  10        397.07        366.40        26.50 o                         
   3   7  10        544.42        521.98        38.21 o                         
   4   7  10         20.58         13.65         9.80 o                         
   5   7  10        382.56        449.83        53.46 o                         
  -9   8  10        180.56        164.49        31.10 o                         
  -8   8  10        236.73        243.03        37.83 o                         
  -7   8  10         86.37         74.61        20.29 o                         
  -6   8  10        271.18        283.33        18.09 o                         
  -5   8  10        994.32        970.73        36.33 o                         
  -4   8  10         87.58         93.89        21.17 o                         
  -3   8  10       1827.26       1937.11        98.30 o                         
  -2   8  10       1526.67       1638.36        88.37 o                         
  -1   8  10          7.99         19.49        10.72 o                         
   0   8  10       1979.11       1849.96        91.83 o                         
   1   8  10        211.44        204.69        20.37 o                         
   2   8  10          5.93         10.76         4.54 o                         
   3   8  10        546.40        520.16        33.17 o                         
   4   8  10        116.71        112.93        26.10 o                         
  -8   9  10        838.63        777.08        70.12 o                         
  -7   9  10         75.78         60.89        18.70 o                         
  -6   9  10          1.00         -2.49         6.97 o                         
  -5   9  10        250.68        227.44        35.35 o                         
  -4   9  10        619.51        605.00        56.82 o                         
  -3   9  10         13.42          9.57        12.80 o                         
  -2   9  10        694.49        736.97        60.32 o                         
  -1   9  10       1490.60       1447.80        84.72 o                         
   0   9  10         62.83         78.60        13.07 o                         
   1   9  10        272.35        265.36        24.01 o                         
   2   9  10        653.24        668.26        39.30 o                         
   3   9  10        133.93        127.84        26.17 o                         
   4   9  10         95.29        128.77        28.80 o                         
  -7  10  10        302.60        344.02        46.92 o                         
  -6  10  10        752.14        856.31        73.72 o                         
  -5  10  10         56.90         39.45        14.23 o                         
  -4  10  10        624.27        638.89        60.63 o                         
  -3  10  10        586.16        600.58        57.77 o                         
  -2  10  10          0.77          8.80         8.14 o                         
  -1  10  10       1474.82       1521.97       142.62 o                         
   0  10  10        455.59        453.06        31.79 o                         
   1  10  10          1.93         -2.44         4.96 o                         
   2  10  10        506.45        529.12        35.92 o                         
   3  10  10        101.49        101.36        24.42 o                         
  -6  11  10        391.77        370.61        49.58 o                         
  -5  11  10        551.53        488.60        56.19 o                         
  -4  11  10          5.12         -6.98         7.90 o                         
  -3  11  10        284.32        209.91        35.55 o                         
  -2  11  10       1234.08       1136.02        81.75 o                         
  -1  11  10        151.63        137.75        27.90 o                         
   0  11  10        650.27        603.06        57.21 o                         
   1  11  10        526.81        503.55        51.41 o                         
  -3  12  10        260.98        297.10        43.44 o                         
  -2  12  10        848.77        747.50        69.01 o                         
  -1  12  10        362.70        327.14        43.80 o                         
   0  12  10         46.94         64.93        20.29 o                         
   2 -12  11        937.14        756.50        64.63 o                         
   3 -12  11         99.68         79.72        21.22 o                         
   4 -12  11         71.92         68.90        19.30 o                         
   5 -12  11        844.54        928.29        70.31 o                         
  -1 -11  11        137.99         96.22        22.84 o                         
   0 -11  11        143.91         89.23        21.60 o                         
   1 -11  11        526.42        430.57        47.11 o                         
   2 -11  11        482.29        421.27        46.19 o                         
   3 -11  11        426.76        351.54        41.32 o                         
   4 -11  11        157.45        130.45        24.99 o                         
   5 -11  11        263.09        287.03        39.00 o                         
   6 -11  11        539.05        626.82        59.85 o                         
   7 -11  11        222.93        227.79        37.67 o                         
  -3 -10  11          0.93          4.45         4.27 o                         
  -2 -10  11        797.91        746.47        41.13 o                         
  -1 -10  11        229.95        202.39        18.83 o                         
   0 -10  11         34.24         33.96        19.83 o                         
   1 -10  11       1544.42       1243.23        78.01 o                         
   2 -10  11        431.79        343.18        40.00 o                         
   3 -10  11         25.34         22.87        11.42 o                         
   4 -10  11        563.36        404.73        26.08 o                         
   5 -10  11         56.33         61.88        13.29 o                         
   6 -10  11         19.81         45.65        15.34 o                         
   7 -10  11        224.37        289.34        41.89 o                         
   8 -10  11        211.54        275.31        42.95 o                         
  -4  -9  11        752.78        734.23        48.74 o                         
  -3  -9  11        201.96        186.99        22.30 o                         
  -2  -9  11        275.07        262.86        23.91 o                         
  -1  -9  11         17.67         18.98         6.37 o                         
   0  -9  11       1057.33       1089.27        43.92 o                         
   1  -9  11        227.23        217.25        37.51 o                         
   2  -9  11        866.77        967.63       247.02 o                         
   3  -9  11        642.70        512.08        45.77 o                         
   4  -9  11        426.52        297.31        33.47 o                         
   5  -9  11        877.07        804.04        94.69 o                         
   6  -9  11         63.27         77.80        20.30 o                         
   7  -9  11        112.39         80.90        21.71 o                         
   8  -9  11        365.95        426.74        52.59 o                         
  -5  -8  11        252.11        287.17        32.00 o                         
  -4  -8  11        262.76        266.85        28.95 o                         
  -3  -8  11        641.10        692.56        42.48 o                         
  -2  -8  11        192.98        189.53        19.68 o                         
  -1  -8  11          1.30          2.47         2.36 o                         
   0  -8  11       1119.66       1226.50        46.54 o                         
   1  -8  11        319.33        380.99        23.68 o                         
   2  -8  11         50.64         76.71        31.22 o                         
   3  -8  11       1963.37       1463.44        76.48 o                         
   4  -8  11        430.44        297.76        26.77 o                         
   5  -8  11         30.29         30.68         6.31 o                         
   6  -8  11        338.70        416.96        46.48 o                         
   7  -8  11         19.29         34.58        14.56 o                         
   8  -8  11        109.29        105.68        25.28 o                         
  -5  -7  11        860.81        919.89        56.65 o                         
  -4  -7  11        331.85        322.94        30.45 o                         
  -3  -7  11        199.17        231.12        23.36 o                         
  -2  -7  11        924.11        977.94        45.40 o                         
  -1  -7  11        604.69        665.76        33.49 o                         
   0  -7  11         60.61         74.07        10.52 o                         
   1  -7  11        961.00       1049.30        41.33 o                         
   2  -7  11       1716.12       1864.51       485.07 o                         
   3  -7  11        174.14        149.46        22.12 o                         
   4  -7  11       1813.33       1251.68       138.68 o                         
   5  -7  11        421.90        365.13        40.59 o                         
   6  -7  11         45.85         70.05        14.91 o                         
   7  -7  11        522.58        562.20        37.52 o                         
   8  -7  11         12.33         29.82        14.47 o                         
  -6  -6  11        696.51        772.69        53.70 o                         
  -5  -6  11         25.11         25.11         9.68 o                         
  -4  -6  11       1100.60       1161.18        57.97 o                         
  -3  -6  11        378.69        439.23        31.43 o                         
  -2  -6  11         34.06         26.81         7.10 o                         
  -1  -6  11       1042.34       1077.91        43.09 o                         
   0  -6  11        745.97        828.30        36.11 o                         
   1  -6  11          7.22         16.26         5.51 o                         
   2  -6  11       2221.93       2375.91       537.23 o                         
   3  -6  11       1374.33        994.48        37.39 o                         
   4  -6  11        111.89         92.57        15.87 o                         
   5  -6  11       1267.43       1170.93       104.71 o                         
   6  -6  11        391.68        419.71        56.20 o                         
   7  -6  11         45.13         47.50        10.27 o                         
   8  -6  11        163.92        176.38        20.29 o                         
  -6  -5  11        694.99        720.77        50.10 o                         
  -5  -5  11       1133.24       1034.35        56.78 o                         
  -4  -5  11        219.30        235.93        24.46 o                         
  -3  -5  11       1068.31       1146.76        51.23 o                         
  -2  -5  11        245.51        280.49        21.98 o                         
  -1  -5  11        747.27        739.38        33.61 o                         
   0  -5  11        105.93        110.58        12.56 o                         
   1  -5  11       2138.39       2677.86        73.62 o                         
   2  -5  11        147.57        155.07        16.72 o                         
   3  -5  11       1809.07       1277.29        41.40 o                         
   4  -5  11       1635.22       1158.95        89.90 o                         
   5  -5  11        318.17        324.29        46.84 o                         
   6  -5  11       1862.77       1984.75       165.92 o                         
   7  -5  11         43.18         32.02         8.92 o                         
   8  -5  11          3.21          5.45         8.95 o                         
   9  -5  11        317.43        324.63        38.96 o                         
  -7  -4  11        622.74        633.39        48.60 o                         
  -6  -4  11         21.94         35.00        11.57 o                         
  -5  -4  11       1605.42       1634.68        70.83 o                         
  -4  -4  11        597.55        616.21        38.43 o                         
  -3  -4  11         24.16         31.92         8.78 o                         
  -2  -4  11       2651.57       2753.16        77.81 o                         
  -1  -4  11         20.78         23.99         5.84 o                         
   0  -4  11          7.97         18.67         5.36 o                         
   1  -4  11       1475.19       1838.99        58.44 o                         
   2  -4  11        535.34        664.34        36.85 o                         
   3  -4  11        267.20        189.07        15.47 o                         
   4  -4  11        991.56        794.43        50.30 o                         
   5  -4  11       1072.04       1049.99       155.67 o                         
   6  -4  11        478.36        479.74        31.73 o                         
   7  -4  11        214.58        220.08        22.45 o                         
   8  -4  11        383.67        457.83        34.73 o                         
   9  -4  11         56.13         81.90        21.04 o                         
  -7  -3  11        576.86        575.88        44.84 o                         
  -6  -3  11       1488.03       1563.11        71.46 o                         
  -5  -3  11          8.57         24.25         9.09 o                         
  -4  -3  11       1862.05       1965.08        71.09 o                         
  -3  -3  11       2799.76       2964.50        85.07 o                         
  -2  -3  11        185.64        157.61        15.29 o                         
  -1  -3  11       1364.39       1461.48        48.77 o                         
   0  -3  11        351.76        430.46        24.73 o                         
   1  -3  11         31.22         29.75         6.86 o                         
   2  -3  11        418.24        474.63        31.67 o                         
   3  -3  11       2242.29       1647.83       154.61 o                         
   4  -3  11          8.69          8.50         3.32 o                         
   5  -3  11       1174.71       1174.69       137.68 o                         
   6  -3  11        640.36        723.72        39.88 o                         
   7  -3  11        133.73        170.99        20.34 o                         
   8  -3  11        921.94       1059.85       108.34 o                         
   9  -3  11         41.36         44.64        17.63 o                         
  -7  -2  11          2.18         -0.98         4.98 o                         
  -6  -2  11        198.57        207.44        23.80 o                         
  -5  -2  11        927.43        923.58        48.09 o                         
  -4  -2  11         24.65         30.33         8.58 o                         
  -3  -2  11       2991.61       3030.88        84.08 o                         
  -2  -2  11        364.35        406.47        24.37 o                         
  -1  -2  11        202.95        224.41        17.21 o                         
   0  -2  11       5052.48       6073.69       130.99 o                         
   1  -2  11        805.67       1086.63        45.71 o                         
   2  -2  11          0.75         11.00         5.45 o                         
   3  -2  11       1744.82       1221.84        56.01 o                         
   4  -2  11       1958.34       1925.32       287.50 o                         
   5  -2  11          1.28         10.79        10.07 o                         
   6  -2  11        528.47        583.96        36.69 o                         
   7  -2  11        376.77        439.22        34.89 o                         
   8  -2  11        155.65        163.59        38.79 o                         
   9  -2  11        128.28        120.70        26.39 o                         
  -8  -1  11         97.11         88.54        17.43 o                         
  -7  -1  11        588.36        573.83        41.65 o                         
  -6  -1  11          6.35          8.58         6.45 o                         
  -5  -1  11        272.54        278.04        24.73 o                         
  -4  -1  11       3598.00       3716.63       100.04 o                         
  -3  -1  11          0.23          0.33         3.67 o                         
  -2  -1  11       1326.16       1430.37        47.85 o                         
  -1  -1  11       1141.95       1278.17        45.75 o                         
   0  -1  11          5.08         19.69         6.17 o                         
   1  -1  11        338.48        455.00        29.67 o                         
   2  -1  11       1404.00        983.37        45.55 o                         
   3  -1  11         28.57         15.32         5.82 o                         
   4  -1  11       1326.71       1292.04       144.76 o                         
   5  -1  11       1799.73       1981.64        97.88 o                         
   6  -1  11         67.04         69.37        13.14 o                         
   7  -1  11       1279.76       1510.38        97.48 o                         
   8  -1  11         74.44         80.09        16.14 o                         
  -8   0  11         10.22         11.40         6.80 o                         
  -7   0  11        287.45        299.50        28.43 o                         
  -6   0  11        870.68        839.94        45.32 o                         
  -5   0  11        623.14        583.95        34.61 o                         
  -4   0  11       2413.23       2452.52        73.86 o                         
  -3   0  11        741.77        782.72        34.86 o                         
  -2   0  11         44.39         50.89         8.16 o                         
  -1   0  11       5684.27       6726.42       140.91 o                         
   0   0  11        268.81        345.31        23.54 o                         
   1   0  11         69.49        118.50        16.36 o                         
   2   0  11       1246.61        833.72        43.09 o                         
   3   0  11       1076.71        998.27        83.55 o                         
   4   0  11        157.46        156.87        16.80 o                         
   5   0  11       1643.45       1855.19        95.06 o                         
   6   0  11       1478.24       1644.68        65.60 o                         
   7   0  11          0.27         11.92        12.72 o                         
   8   0  11        314.60        390.60        49.12 o                         
  -8   1  11        390.68        407.66        34.23 o                         
  -7   1  11         13.41         24.98         8.14 o                         
  -6   1  11        745.45        691.21        39.21 o                         
  -5   1  11       2483.08       2330.17        73.52 o                         
  -4   1  11          6.17         27.03         7.19 o                         
  -3   1  11        835.72        876.86        36.65 o                         
  -2   1  11       6203.33       6669.00       140.23 o                         
  -1   1  11       1714.04       1952.94        60.06 o                         
   0   1  11        587.36        746.27        38.28 o                         
   1   1  11        888.65        633.54        35.03 o                         
   2   1  11        163.34        131.92        17.47 o                         
   3   1  11         75.12         77.42         8.07 o                         
   4   1  11        966.57        974.74        70.42 o                         
   5   1  11          8.97          8.21         4.94 o                         
   6   1  11       1073.81       1239.54        57.13 o                         
   7   1  11       1020.76       1095.02        86.95 o                         
   8   1  11          1.39         15.63        12.18 o                         
  -9   2  11         17.31         12.32         6.06 o                         
  -8   2  11        624.79        595.06        40.12 o                         
  -7   2  11        307.55        292.51        25.72 o                         
  -6   2  11         72.47         70.61        11.69 o                         
  -5   2  11       1151.45       1121.56        45.52 o                         
  -4   2  11       1100.24       1071.93        41.46 o                         
  -3   2  11        694.44        743.76        33.11 o                         
  -2   2  11       5586.76       6018.61       129.43 o                         
  -1   2  11       1499.57       1843.95        60.84 o                         
   0   2  11         61.76         65.67        11.68 o                         
   1   2  11       3386.22       2387.70        78.76 o                         
   2   2  11        150.70        142.89        12.07 o                         
   3   2  11        130.23        133.18        11.30 o                         
   4   2  11        221.36        261.62        32.07 o                         
   5   2  11        739.90        812.55        43.93 o                         
   6   2  11         39.89         51.84        11.52 o                         
   7   2  11        423.96        452.16        52.39 o                         
  -9   3  11        230.13        255.52        26.53 o                         
  -8   3  11         11.62         10.03         8.54 o                         
  -7   3  11        517.74        442.69        30.39 o                         
  -6   3  11        994.58        982.64        43.58 o                         
  -5   3  11         37.23         27.99         6.65 o                         
  -4   3  11        294.33        303.52        20.55 o                         
  -3   3  11       3704.93       3875.58        94.07 o                         
  -2   3  11          9.60         34.71         7.78 o                         
  -1   3  11        744.28        911.94        43.26 o                         
   0   3  11       2217.56       1621.82        60.05 o                         
   1   3  11         63.36         33.32         8.79 o                         
   2   3  11        594.13        543.52        48.41 o                         
   3   3  11        396.66        366.25        35.51 o                         
   4   3  11        156.48        158.35        13.24 o                         
   5   3  11        731.04        708.07        41.57 o                         
   6   3  11        409.87        406.57        48.00 o                         
   7   3  11         43.90         84.99        24.54 o                         
  -9   4  11        509.00        510.91        35.92 o                         
  -8   4  11        167.99        155.45        14.93 o                         
  -7   4  11         16.13         12.53         4.36 o                         
  -6   4  11        406.49        387.11        25.09 o                         
  -5   4  11        541.23        498.75        27.71 o                         
  -4   4  11        240.44        245.81        18.67 o                         
  -3   4  11       1601.36       1714.30        54.83 o                         
  -2   4  11       2524.30       2858.54        81.60 o                         
  -1   4  11        312.25        285.51        72.32 o                         
   0   4  11       2835.57       2223.61        77.63 o                         
   1   4  11       1207.55       1231.54       117.94 o                         
   2   4  11          0.04         -1.18         3.54 o                         
   3   4  11        439.46        527.64        28.86 o                         
   4   4  11        982.39       1070.28        36.37 o                         
   5   4  11         43.33         43.04        14.99 o                         
   6   4  11        120.37        169.72        32.42 o                         
  -9   5  11          0.59         -1.12         3.70 o                         
  -8   5  11        261.88        203.21        20.89 o                         
  -7   5  11        519.89        448.34        23.96 o                         
  -6   5  11         54.81         64.96         8.58 o                         
  -5   5  11        359.43        336.10        22.10 o                         
  -4   5  11       1772.51       1870.83        58.20 o                         
  -3   5  11         38.20         37.27         7.76 o                         
  -2   5  11        879.07        902.45        44.55 o                         
  -1   5  11       3148.60       2604.16        83.86 o                         
   0   5  11         70.68         72.44         9.19 o                         
   1   5  11        878.61        754.44        80.70 o                         
   2   5  11        171.32        169.82        16.11 o                         
   3   5  11          3.48          4.77         2.53 o                         
   4   5  11        723.08        816.21        38.68 o                         
   5   5  11        263.03        256.74        38.28 o                         
   6   5  11        333.06        331.31        45.83 o                         
  -9   6  11        883.80        807.33        67.79 o                         
  -8   6  11        147.28        142.59        13.82 o                         
  -7   6  11        417.41        353.01        24.21 o                         
  -6   6  11        290.55        259.85        17.34 o                         
  -5   6  11        202.90        235.02        15.98 o                         
  -4   6  11        223.48        224.03        16.01 o                         
  -3   6  11       1638.14       1654.88        50.00 o                         
  -2   6  11        377.95        332.11        38.07 o                         
  -1   6  11        722.06        740.99        24.55 o                         
   0   6  11       1925.65       1953.28       128.99 o                         
   1   6  11          3.19          3.10         2.25 o                         
   2   6  11       1517.53       1551.30        75.60 o                         
   3   6  11        237.04        291.55        24.00 o                         
   4   6  11          6.98          5.25         7.67 o                         
   5   6  11        108.69         94.83        25.09 o                         
  -9   7  11        508.85        450.36        52.05 o                         
  -8   7  11        419.43        398.65        48.38 o                         
  -7   7  11         12.07         16.73         5.28 o                         
  -6   7  11        572.96        574.53        27.77 o                         
  -5   7  11       1472.00       1542.51        46.34 o                         
  -4   7  11         22.76         26.75         5.89 o                         
  -3   7  11        639.36        607.08        28.94 o                         
  -2   7  11       3343.62       3421.84        88.79 o                         
  -1   7  11         90.08         84.44         8.90 o                         
   0   7  11        671.15        686.27        41.41 o                         
   1   7  11       1057.70       1187.47        70.57 o                         
   2   7  11          2.06          0.37         5.56 o                         
   3   7  11        606.89        623.62        36.79 o                         
   4   7  11         59.17         60.26        20.73 o                         
   5   7  11         11.33         35.72        17.02 o                         
  -9   8  11         16.95         17.01        11.13 o                         
  -8   8  11        468.44        385.65        49.03 o                         
  -7   8  11        316.58        367.58        46.60 o                         
  -6   8  11         77.18         77.84         9.95 o                         
  -5   8  11        619.49        639.08        30.67 o                         
  -4   8  11        419.23        422.15        47.33 o                         
  -3   8  11        393.87        382.83        43.56 o                         
  -2   8  11        657.64        649.20        56.42 o                         
  -1   8  11        986.95       1013.56        69.81 o                         
   0   8  11        214.68        253.07        34.14 o                         
   1   8  11        864.49        921.74        45.97 o                         
   2   8  11        724.05        697.49        55.66 o                         
   3   8  11          2.75         15.80        12.00 o                         
   4   8  11        148.42        126.76        28.89 o                         
  -8   9  11          3.65          6.72         8.20 o                         
  -7   9  11        119.42        164.09        32.93 o                         
  -6   9  11        684.19        680.44        65.83 o                         
  -5   9  11         26.58         33.87        14.26 o                         
  -4   9  11        143.89        161.67        30.38 o                         
  -3   9  11       1370.01       1363.38        88.14 o                         
  -2   9  11         46.68         49.80        15.79 o                         
  -1   9  11        466.33        414.71        46.02 o                         
   0   9  11       1261.80       1311.69        88.87 o                         
   1   9  11          7.62          3.92         4.45 o                         
   2   9  11        384.26        396.50        31.27 o                         
   3   9  11        301.97        285.20        41.62 o                         
  -7  10  11         19.51          9.67         6.57 o                         
  -6  10  11        471.05        527.47        59.70 o                         
  -5  10  11         68.76         32.10        14.97 o                         
  -4  10  11        242.54        278.39        41.49 o                         
  -3  10  11        333.66        363.96        46.34 o                         
  -2  10  11        368.85        345.04        44.23 o                         
  -1  10  11        296.12        301.16        33.75 o                         
   0  10  11        405.36        422.95        32.15 o                         
   1  10  11       1200.77       1252.78       100.35 o                         
   2  10  11         38.30         31.63        13.47 o                         
   3  10  11        245.58        272.60        41.53 o                         
  -5  11  11        147.73        173.61        34.42 o                         
  -4  11  11        897.37        905.82        78.04 o                         
  -3  11  11         39.06         29.12        13.52 o                         
  -2  11  11         58.22         45.24        16.97 o                         
  -1  11  11        573.59        542.06        57.32 o                         
   0  11  11         44.56         53.43        17.70 o                         
   1  11  11        375.76        370.67        45.51 o                         
  -1  12  11        264.48        261.13        41.11 o                         
   0  12  11        553.18        516.08        57.33 o                         
   5 -12  12         36.74         38.86        15.79 o                         
   0 -11  12          9.78          1.30         4.74 o                         
   1 -11  12        659.83        507.56        52.82 o                         
   2 -11  12        442.04        410.36        46.81 o                         
   3 -11  12         22.04         20.41        10.45 o                         
   4 -11  12        700.45        586.42        55.20 o                         
   5 -11  12        182.58        186.47        32.74 o                         
   6 -11  12         30.28         32.01        13.88 o                         
   7 -11  12        397.52        516.96        58.23 o                         
  -3 -10  12        192.10        142.11        19.01 o                         
  -2 -10  12         64.22         59.34        11.69 o                         
  -1 -10  12        208.43        202.20        19.39 o                         
   0 -10  12        237.04        204.16        24.68 o                         
   1 -10  12         17.21         18.32        10.79 o                         
   2 -10  12        472.96        355.99        41.24 o                         
   3 -10  12        602.29        426.68        45.10 o                         
   4 -10  12          2.98          7.49         5.48 o                         
   5 -10  12        728.13        641.21        95.41 o                         
   6 -10  12        486.03        507.77        56.10 o                         
   7 -10  12         13.21         13.44        12.80 o                         
  -4  -9  12        117.99        134.26        20.24 o                         
  -3  -9  12        258.86        269.06        26.43 o                         
  -2  -9  12        999.71        970.78        46.89 o                         
  -1  -9  12        174.92        182.29        18.31 o                         
   0  -9  12        287.36        285.15        21.88 o                         
   1  -9  12        953.26       1053.23       245.35 o                         
   2  -9  12          6.80          7.70         3.75 o                         
   3  -9  12       1035.50        731.77        56.93 o                         
   4  -9  12        472.43        327.74        23.78 o                         
   5  -9  12         32.15         37.52         7.23 o                         
   6  -9  12        482.12        468.17       113.25 o                         
   7  -9  12        260.07        294.91        42.94 o                         
  -4  -8  12        381.96        374.00        33.20 o                         
  -3  -8  12         14.69         20.98         8.22 o                         
  -2  -8  12       1152.04       1176.23        51.64 o                         
  -1  -8  12        121.03        125.28        14.65 o                         
   0  -8  12        111.72        122.69        14.23 o                         
   1  -8  12        337.53        401.95        25.45 o                         
   2  -8  12        255.19        280.38        73.43 o                         
   3  -8  12         13.16         16.58         9.03 o                         
   4  -8  12        459.81        306.51        48.94 o                         
   5  -8  12        770.44        665.48        97.16 o                         
   6  -8  12        137.98        164.64        35.64 o                         
   7  -8  12        211.98        227.42        37.18 o                         
   8  -8  12        242.64        283.62        44.84 o                         
  -5  -7  12          5.48         31.03        11.03 o                         
  -4  -7  12        152.37        143.36        20.20 o                         
  -3  -7  12        921.43       1035.19        51.51 o                         
  -2  -7  12        117.64        134.52        16.59 o                         
  -1  -7  12        779.32        720.87        36.04 o                         
   0  -7  12       1151.50       1212.59        46.86 o                         
   1  -7  12         25.96         21.70         5.93 o                         
   2  -7  12        652.52        729.83       173.83 o                         
   3  -7  12       1057.15        794.37        54.03 o                         
   4  -7  12         94.16         75.85        10.98 o                         
   5  -7  12        987.05        878.04       115.98 o                         
   6  -7  12        494.14        496.76        47.55 o                         
   7  -7  12         29.19         28.38        13.63 o                         
   8  -7  12        177.94        264.69        42.04 o                         
  -5  -6  12        704.85        734.37        48.67 o                         
  -4  -6  12        206.50        229.18        24.68 o                         
  -3  -6  12       1091.26       1095.97        51.66 o                         
  -2  -6  12        357.78        384.20        26.83 o                         
  -1  -6  12          1.62          4.10         4.03 o                         
   0  -6  12        599.23        709.72        34.37 o                         
   1  -6  12        863.46        981.22        41.88 o                         
   2  -6  12          6.31          7.28         3.76 o                         
   3  -6  12        327.19        269.24        27.12 o                         
   4  -6  12       1995.20       1363.29        97.80 o                         
   5  -6  12         20.71         28.95         6.29 o                         
   6  -6  12        594.27        570.74        97.15 o                         
   7  -6  12        939.94        982.94       101.63 o                         
   8  -6  12         20.91         21.29         7.89 o                         
  -6  -5  12         12.89         18.28         8.43 o                         
  -5  -5  12        257.69        270.53        28.20 o                         
  -4  -5  12       1216.29       1272.85        58.77 o
[truncated: 132,760 more chars]
